# Supplementary material for: Genome-wide gain-of-function screening characterized lncRNA regulators for tumor immune response
Source: Sci Adv. 2022 Dec 7;8(49):eadd0005. doi: 10.1126/sciadv.add0005 (PMC9728976; doi:10.1126/sciadv.add0005)
Supplement: Supplementary file 2 — Data S1 to S3 [file sciadv.add0005_data_s1_to_s3.zip]

Archive with 3 entries (3 files):
- sciadv.add0005_data_s1.xlsx
- sciadv.add0005_data_s2.xlsx
- sciadv.add0005_data_s3.xlsx
