# Supplementary material for: Genome-wide gain-of-function screening characterized lncRNA regulators for tumor immune response
Source: Sci Adv. 2022 Dec 7;8(49):eadd0005. doi: 10.1126/sciadv.add0005 (PMC9728976; doi:10.1126/sciadv.add0005)
Supplement: Supplementary file 2 — Data S1 to S3 [file sciadv.add0005_data_s1_to_s3.zip › sciadv.add0005_data_s1.xlsx]

## Sheet: Supplementary Table1. sgRNA dis
Supplementary Table1. sgRNA distribution of CRISPRa screen
This table contains the details of sgRNAs used in CRISPRa screen including sgRNA sequence, target gene and read count in each sample.
Row
Each row indicates an individual sgRNA in RIGER analysis results.
Column
sgRNA sequence - The sequence of sgRNA
GeneSymbol - The target gene of sgRNA based on Gencode v19 annotation.
P - The read count of sgRNA in plasmid sample.
C1 - The read count of sgRNA in control replicate 1 sample.
C2 - The read count of sgRNA in control replicate 2 sample.
S1 - The read count of sgRNA in CD8+T cell co-cultured replicate1 sample.
S2 - The read count of sgRNA in CD8+ T cell co-cultrued replicate2 sample.
sgRNA sequence	GeneSymbol	P	C1	C2	S1	S2
AAAACAGGACGATGTGCGGC	nontargeting	240	567	879	619	1164
AAAACATCGACCGAAAGCGT	nontargeting	256	686	556	1885	387
AAAATCGATGGGCTGAATCT	nontargeting	186	404	402	72	363
AAACAAACACCTCAAAGGCC	ENST00000496385	230	899	879	508	503
AAACAAACACCTCAAAGGCC	ENST00000402105	230	899	879	508	503
AAACAAACACCTCAAAGGCC	ENST00000481910	230	899	879	508	503
AAACAAACACCTCAAAGGCC	ENST00000398141	230	899	879	508	503
AAACAAACACCTCAAAGGCC	ENST00000429411	230	899	879	508	503
AAACAAACACCTCAAAGGCC	ENST00000464362	230	899	879	508	503
AAACAAACCTGACCAATAGA	ENST00000321694	214	554	689	993	432
AAACAAACTCTCCAATCTCG	ENST00000508505	230	924	453	405	687
AAACAAAGACACAATTTGCA	ENST00000427208	217	813	747	344	288
AAACAAAGACACAATTTGCA	ENST00000562418	217	813	747	344	288
AAACAAAGCAGCCGGGAAGC	ENST00000400353	213	828	686	688	809
AAACAAAGCAGCCGGGAAGC	ENST00000427447	213	828	686	688	809
AAACAAAGCAGCCGGGAAGC	ENST00000599421	213	828	686	688	809
AAACAAAGGGCCGGGCGCGG	ENST00000572123	179	371	341	568	517
AAACAAAGGGCCGGGCGCGG	ENST00000538765	179	371	341	568	517
AAACAAAGGGCCGGGCGCGG	ENST00000573951	179	371	341	568	517
AAACAAATCAGCTTTCCACT	ENST00000556886	216	729	987	1129	452
AAACAACAGCAGTGTTCACT	ENST00000558940	245	938	785	1419	788
AAACAACAGCAGTGTTCACT	ENST00000560347	245	938	785	1419	788
AAACAACATCAGGATCAATC	ENST00000562158	294	1213	1921	854	749
AAACAACATCAGGATCAATC	ENST00000494582	294	1213	1921	854	749
AAACAACCACTTCTGGGACG	ENST00000536034	218	896	809	466	1071
AAACAACCACTTCTGGGACG	ENST00000399866	218	896	809	466	1071
AAACAACCACTTCTGGGACG	ENST00000304751	218	896	809	466	1071
AAACAACCAGGGCCTCATGA	ENST00000548010	238	882	469	941	454
AAACAACCTCTCCTGATGCC	ENST00000437686	279	1196	344	1426	742
AAACAACTGGCTGGACACGG	ENST00000435984	256	864	341	817	830
AAACAAGAGGCCACGCGCAG	NR_027130	269	983	1601	1311	838
AAACAAGCTACATACTCTGT	ENST00000562811	227	632	1964	1534	523
AAACAAGCTCCAACTTGATC	ENST00000448327	254	978	1189	1556	1092
AAACAAGGAATCTAAGATTC	ENST00000536666	186	568	392	329	445
AAACAAGGCCATATCTGATT	ENST00000576810	239	864	810	984	785
AAACAAGGGATGGAGGCGTG	ENST00000508291	207	578	457	418	1101
AAACAAGGGCTTAGGTAACA	ENST00000565189	182	671	556	762	1093
AAACAAGTCATAGGAACTGA	ENST00000437113	248	818	369	209	219
AAACAAGTGAATCAGGTGGT	ENST00000438824	186	394	592	506	245
AAACAAGTGCAGGTCTCTGA	ENST00000416438	223	628	1049	1505	839
AAACAAGTGCAGGTCTCTGA	ENST00000417983	223	628	1049	1505	839
AAACAAGTGCAGGTCTCTGA	ENST00000367276	223	628	1049	1505	839
AAACAAGTGCAGGTCTCTGA	ENST00000438322	223	628	1049	1505	839
AAACAAGTGTGATGGTAAGC	NR_046020	188	953	638	913	1044
AAACAATAACTCCATCACCC	ENST00000381181	303	832	542	536	707
AAACAATAACTCCATCACCC	ENST00000600155	303	832	542	536	707
AAACAATAACTCCATCACCC	ENST00000593977	303	832	542	536	707
AAACAATGAAATCAATTGGC	ENST00000436932	210	408	510	1341	363
AAACAATGATCCTGGTGTGG	ENST00000433429	164	597	599	566	487
AAACAATGATTTGACGTGAT	ENST00000400817	269	714	563	845	676
AAACAATGATTTGACGTGAT	ENST00000559654	269	714	563	845	676
AAACAATGATTTGACGTGAT	ENST00000557881	269	714	563	845	676
AAACAATGATTTGACGTGAT	ENST00000316967	269	714	563	845	676
AAACAATGATTTGACGTGAT	ENST00000557980	269	714	563	845	676
AAACAATGATTTGACGTGAT	ENST00000559668	269	714	563	845	676
AAACAATTCATTACCCTGCC	ENST00000432258	227	729	1250	1613	1088
AAACAATTCATTACCCTGCC	ENST00000430006	227	729	1250	1613	1088
AAACAATTCGATCTTTCACA	ENST00000442176	251	1136	754	1024	816
AAACAATTGCATCAGCATAC	ENST00000514186	274	1041	742	1022	674
AAACACAAATATCTCCAAGA	ENST00000522762	212	751	1287	334	492
AAACACACCCTGATTATATT	ENST00000514600	185	694	1551	1192	801
AAACACACCCTGATTATATT	ENST00000513895	185	694	1551	1192	801
AAACACACCCTGATTATATT	ENST00000512536	185	694	1551	1192	801
AAACACAGACAGGCTGGGCA	ENST00000366390	200	739	468	630	904
AAACACAGACAGGCTGGGCA	ENST00000570470	200	739	468	630	904
AAACACAGATCTTACCTACA	ENST00000569938	197	752	423	1186	488
AAACACAGTGACTCCTGCAC	ENST00000518044	264	851	1364	1947	1550
AAACACAGTGCCTGGCACCG	ENST00000423770	220	742	875	404	1426
AAACACAGTGCCTGGCACCG	ENST00000434974	220	742	875	404	1426
AAACACAGTGCCTGGCACCG	ENST00000432742	220	742	875	404	1426
AAACACAGTGGTGCACAAAC	ENST00000591974	274	626	473	631	436
AAACACAGTGGTGCACAAAC	ENST00000589293	274	626	473	631	436
AAACACAGTGGTGCACAAAC	ENST00000587904	274	626	473	631	436
AAACACAGTGGTGCACAAAC	ENST00000590589	274	626	473	631	436
AAACACATCTTCAGGTCTGC	ENST00000453451	196	711	863	496	682
AAACACATTGATGAGTCATT	ENST00000427299	281	1238	866	863	500
AAACACATTGATGAGTCATT	ENST00000423442	281	1238	866	863	500
AAACACATTGATGAGTCATT	ENST00000451744	281	1238	866	863	500
AAACACATTGATGAGTCATT	ENST00000607494	281	1238	866	863	500
AAACACATTGATGAGTCATT	ENST00000606706	281	1238	866	863	500
AAACACGCACATGAGAGATG	ENST00000440444	227	519	938	1676	803
AAACACGCACATGAGAGATG	ENST00000435479	227	519	938	1676	803
AAACACGCACATGAGAGATG	ENST00000558147	227	519	938	1676	803
AAACACGCACATGAGAGATG	ENST00000559870	227	519	938	1676	803
AAACACGCGTGTAAAGGGAG	NR_027042	235	832	639	1508	802
AAACACGTTCAGGCAACATG	ENST00000513270	348	1146	799	1196	805
AAACACTAGCAGAAGCTGCC	ENST00000453910	237	981	1187	968	778
AAACACTAGCAGAAGCTGCC	ENST00000602892	237	981	1187	968	778
AAACACTAGCAGAAGCTGCC	ENST00000435697	237	981	1187	968	778
AAACACTAGCAGAAGCTGCC	ENST00000418813	237	981	1187	968	778
AAACACTAGCAGAAGCTGCC	ENST00000602454	237	981	1187	968	778
AAACACTGATGATACCTACA	ENST00000461121	306	665	1693	954	1191
AAACACTGATGATACCTACA	ENST00000497811	306	665	1693	954	1191
AAACACTTGAGCGCATCTCG	ENST00000520834	314	776	1197	1699	1218
AAACAGAAAGGAAGAATAAG	ENST00000443744	177	872	711	566	671
AAACAGAACTTCCATCATCT	ENST00000564534	224	816	1130	1041	647
AAACAGAAGAAAGGCAGGGC	CENPM_p1	204	601	1354	286	821
AAACAGAATCTCCATCCAGC	ENST00000518836	295	811	416	94	365
AAACAGAATCTCCATCCAGC	ENST00000380654	295	811	416	94	365
AAACAGAATCTCCATCCAGC	ENST00000517373	295	811	416	94	365
AAACAGAATCTCCATCCAGC	ENST00000499583	295	811	416	94	365
AAACAGAATCTCCATCCAGC	ENST00000523301	295	811	416	94	365
AAACAGAATCTCCATCCAGC	ENST00000517335	295	811	416	94	365
AAACAGAATCTCCATCCAGC	ENST00000313708	295	811	416	94	365
AAACAGACTTAAGACTGTCT	ENST00000465378	184	537	715	428	478
AAACAGACTTAAGACTGTCT	ENST00000453630	184	537	715	428	478
AAACAGACTTAAGACTGTCT	ENST00000456595	184	537	715	428	478
AAACAGACTTAAGACTGTCT	ENST00000457572	184	537	715	428	478
AAACAGACTTAAGACTGTCT	ENST00000424260	184	537	715	428	478
AAACAGACTTAAGACTGTCT	ENST00000496831	184	537	715	428	478
AAACAGACTTAAGACTGTCT	ENST00000381021	184	537	715	428	478
AAACAGACTTAAGACTGTCT	ENST00000381019	184	537	715	428	478
AAACAGACTTAAGACTGTCT	ENST00000441818	184	537	715	428	478
AAACAGACTTAAGACTGTCT	ENST00000290846	184	537	715	428	478
AAACAGACTTAAGACTGTCT	ENST00000485175	184	537	715	428	478
AAACAGACTTTACAGTACAC	ENST00000457989	257	791	947	1138	925
AAACAGAGAGCAGTTACCCT	ENST00000417674	236	1057	490	327	501
AAACAGAGGCGGTGGGAGGG	NR_003699	173	612	433	921	541
AAACAGAGGTGCTTCCACAG	ENST00000264218	219	812	657	626	257
AAACAGAGGTGCTTCCACAG	ENST00000511469	219	812	657	626	257
AAACAGAGGTGCTTCCACAG	ENST00000507338	219	812	657	626	257
AAACAGAGGTGCTTCCACAG	ENST00000505262	219	812	657	626	257
AAACAGAGGTGCTTCCACAG	ENST00000515325	219	812	657	626	257
AAACAGATAAACCCTTTCTC	ENST00000454408	178	514	118	384	839
AAACAGATCATAGAAGAAAG	ENST00000585372	205	745	638	531	1068
AAACAGATCATAGAAGAAAG	ENST00000448198	205	745	638	531	1068
AAACAGATCATAGAAGAAAG	ENST00000458375	205	745	638	531	1068
AAACAGATCGCAAGCAGAAG	ENST00000517489	239	724	935	1654	911
AAACAGATCGCAAGCAGAAG	ENST00000523172	239	724	935	1654	911
AAACAGATCGCAAGCAGAAG	ENST00000396070	239	724	935	1654	911
AAACAGATCGCAAGCAGAAG	ENST00000518164	239	724	935	1654	911
AAACAGATCGCAAGCAGAAG	ENST00000287038	239	724	935	1654	911
AAACAGATCGCAAGCAGAAG	ENST00000518850	239	724	935	1654	911
AAACAGATCGCAAGCAGAAG	ENST00000520998	239	724	935	1654	911
AAACAGATCGCAAGCAGAAG	ENST00000521291	239	724	935	1654	911
AAACAGATCGCAAGCAGAAG	ENST00000521112	239	724	935	1654	911
AAACAGATGATAGATACTAG	ENST00000440404	129	515	487	83	222
AAACAGATTTAGCCAGATTC	ENST00000517787	221	1033	1170	1811	509
AAACAGATTTCACAGCAATT	ENST00000591212	194	847	763	992	1132
AAACAGCAATTCTTGTTGAT	ENST00000569074	164	869	647	835	467
AAACAGCACCCATCAATCGC	ENST00000504785	287	741	980	743	1158
AAACAGCACTCTATTGATCT	ENST00000601205	269	785	915	172	1019
AAACAGCACTCTATTGATCT	ENST00000605580	269	785	915	172	1019
AAACAGCCAAACCCAGAGTA	ENST00000590276	195	765	592	124	1508
AAACAGCCAAACCCAGAGTA	ENST00000585834	195	765	592	124	1508
AAACAGCCAAACCCAGAGTA	ENST00000585872	195	765	592	124	1508
AAACAGCCAAACCCAGAGTA	ENST00000588384	195	765	592	124	1508
AAACAGCCAAACCCAGAGTA	ENST00000456028	195	765	592	124	1508
AAACAGCCATTTGCAGCTAT	ENST00000609411	233	1207	1769	1336	1497
AAACAGCCATTTGCAGCTAT	ENST00000598129	233	1207	1769	1336	1497
AAACAGCCATTTGCAGCTAT	ENST00000413825	233	1207	1769	1336	1497
AAACAGCCATTTGCAGCTAT	ENST00000451675	233	1207	1769	1336	1497
AAACAGCCATTTGCAGCTAT	ENST00000593954	233	1207	1769	1336	1497
AAACAGCCATTTGCAGCTAT	ENST00000595613	233	1207	1769	1336	1497
AAACAGCCATTTGCAGCTAT	ENST00000595188	233	1207	1769	1336	1497
AAACAGCCTGAGCTCCTGGG	RP11-486M23.1_p1	222	677	471	1271	443
AAACAGCTAATCAATCCAAA	ENST00000439545	193	707	443	222	591
AAACAGGAAGCAAAGGGTTG	ENST00000419450	218	580	587	454	514
AAACAGGAGAGTGTGTGCCT	ENST00000437677	223	1180	1049	593	579
AAACAGGAGAGTGTGTGCCT	ENST00000470615	223	1180	1049	593	579
AAACAGGAGAGTGTGTGCCT	ENST00000374144	223	1180	1049	593	579
AAACAGGAGAGTGTGTGCCT	ENST00000323868	223	1180	1049	593	579
AAACAGGAGAGTGTGTGCCT	ENST00000442700	223	1180	1049	593	579
AAACAGGAGCCGCGGCTGCC	ENST00000397841	218	702	1240	850	226
AAACAGGAGCCGCGGCTGCC	ENST00000458015	218	702	1240	850	226
AAACAGGAGCCGCGGCTGCC	ENST00000291634	218	702	1240	850	226
AAACAGGAGCCGCGGCTGCC	ENST00000397826	218	702	1240	850	226
AAACAGGAGCCGCGGCTGCC	ENST00000330551	218	702	1240	850	226
AAACAGGAGCCGCGGCTGCC	ENST00000380070	218	702	1240	850	226
AAACAGGATGCTTTACGGAA	ENST00000447907	220	667	1012	409	443
AAACAGGATGCTTTACGGAA	ENST00000445997	220	667	1012	409	443
AAACAGGGAGTCTATTAATG	ENST00000400221	199	801	1559	994	526
AAACAGTAAGTTAGGTGGTC	ENST00000609205	153	341	538	393	503
AAACAGTAAGTTAGGTGGTC	ENST00000609672	153	341	538	393	503
AAACAGTAAGTTAGGTGGTC	ENST00000439474	153	341	538	393	503
AAACAGTAAGTTAGGTGGTC	ENST00000447323	153	341	538	393	503
AAACAGTAAGTTAGGTGGTC	ENST00000429601	153	341	538	393	503
AAACAGTAGTGTGTCTTATA	ENST00000530871	223	916	1086	656	936
AAACAGTAGTGTGTCTTATA	ENST00000529623	223	916	1086	656	936
AAACAGTGAACGCCTCCGCA	ENST00000502419	276	779	823	1009	573
AAACAGTTTGAACAGTAGCA	ENST00000443392	235	1054	875	745	552
AAACATAAATGACACTGCCC	ENST00000419591	267	902	779	393	924
AAACATAACAGCCCACTGCG	ENST00000438915	250	691	736	800	971
AAACATAACAGCCCACTGCG	ENST00000419618	250	691	736	800	971
AAACATAACATGTCTTGGCC	ENST00000450292	144	482	521	406	730
AAACATACATTCCAAGGACT	ENST00000510371	308	986	1197	924	336
AAACATACATTCCAAGGACT	ENST00000510941	308	986	1197	924	336
AAACATACATTCCAAGGACT	ENST00000513551	308	986	1197	924	336
AAACATACCAATTAGAGGCT	ENST00000420471	203	819	388	291	945
AAACATACCAATTAGAGGCT	ENST00000440496	203	819	388	291	945
AAACATACCAATTAGAGGCT	ENST00000435966	203	819	388	291	945
AAACATACCAATTAGAGGCT	ENST00000431616	203	819	388	291	945
AAACATATTCATCATGGCAT	ENST00000318104	268	1174	1063	634	550
AAACATCACAGGATTCATTC	ENST00000598377	215	927	1051	322	689
AAACATCACATTCTTGTCCT	ENST00000444266	300	893	798	671	1051
AAACATCAGGTCATCCATAA	ENST00000598377	206	863	445	1331	811
AAACATCAGTTACGGTGCTT	ENST00000456342	235	844	530	537	441
AAACATCAGTTACGGTGCTT	ENST00000400178	235	844	530	537	441
AAACATCATCAGGGCAGTTT	RP11-725G5.2_p1	242	739	829	2106	554
AAACATCATCAGGGCAGTTT	AL117187.1_p1	242	739	829	2106	554
AAACATCATGTGAAGAGGAT	ENST00000514255	176	854	453	741	235
AAACATCGGGACGCTGGGCA	ENST00000433388	267	828	672	724	659
AAACATCGGGACGCTGGGCA	ENST00000440168	267	828	672	724	659
AAACATCTCTAGAGATATCC	ENST00000504012	219	651	530	825	452
AAACATCTTTGTGAATCTCC	ENST00000587189	223	794	436	125	349
AAACATGAATTTACACGGCA	ENST00000526254	174	570	979	734	649
AAACATGACCAGACCCTCCT	ENST00000560077	254	1003	1693	1110	1212
AAACATGACCAGACCCTCCT	ENST00000560647	254	1003	1693	1110	1212
AAACATGAGCCAGAATGTCA	NR_038199	270	847	586	1370	990
AAACATGAGCTGAGATATGC	ENST00000477392	242	518	414	803	586
AAACATGAGCTGAGATATGC	ENST00000486954	242	518	414	803	586
AAACATGAGGCGAGTTAACA	RP11-535A5.1_m1	233	873	373	741	424
AAACATGAGGGCTGTTATTC	ENST00000423232	184	690	860	891	415
AAACATGGAAACAGTGTTAT	ENST00000571053	268	890	941	1304	675
AAACATGGCCTTTGCGGGAG	ENST00000340373	135	519	191	171	232
AAACATGGCCTTTGCGGGAG	ENST00000378175	135	519	191	171	232
AAACATGGCCTTTGCGGGAG	ENST00000490285	135	519	191	171	232
AAACATGGCTACGATGGGCG	ENST00000456963	291	701	558	349	921
AAACATGGCTACGATGGGCG	ENST00000604259	291	701	558	349	921
AAACATGGCTACGATGGGCG	ENST00000304932	291	701	558	349	921
AAACATGGCTACGATGGGCG	ENST00000379515	291	701	558	349	921
AAACATGGCTTATGTGGCAC	ENST00000467692	217	660	988	289	793
AAACATTACCTAGGGATTAG	ENST00000458489	180	646	1664	694	513
AAACATTTGGCAACATCTAG	ENST00000444910	218	844	1178	418	378
AAACATTTGGCAACATCTAG	ENST00000416104	218	844	1178	418	378
AAACATTTGGCAACATCTAG	ENST00000448744	218	844	1178	418	378
AAACATTTGGCAACATCTAG	ENST00000416890	218	844	1178	418	378
AAACCAAACCCGAATGGGCC	ENST00000489103	174	582	680	626	507
AAACCAACGCCGCGAATGGG	ENST00000349299	197	489	221	1060	1012
AAACCAACGCCGCGAATGGG	ENST00000446531	197	489	221	1060	1012
AAACCAACGCCGCGAATGGG	ENST00000450016	197	489	221	1060	1012
AAACCAACGCCGCGAATGGG	ENST00000443162	197	489	221	1060	1012
AAACCAACGCCGCGAATGGG	ENST00000521529	197	489	221	1060	1012
AAACCAACGCCGCGAATGGG	ENST00000222690	197	489	221	1060	1012
AAACCAACGCCGCGAATGGG	ENST00000308153	197	489	221	1060	1012
AAACCAACGCCGCGAATGGG	ENST00000381124	197	489	221	1060	1012
AAACCAACGCCGCGAATGGG	ENST00000350771	197	489	221	1060	1012
AAACCAACGCCGCGAATGGG	ENST00000437072	197	489	221	1060	1012
AAACCAAGGAGACAAGCCCA	RP5-826L7.1_m4	275	893	554	384	1136
AAACCAAGTACTACTTGGCA	ENST00000417299	215	609	647	1644	1251
AAACCAATAAATAAGGGAGA	ENST00000425124	127	381	704	567	711
AAACCAATCAGACTGATCAC	ENST00000544591	312	830	1246	338	854
AAACCAATCCCTTGAATGTG	ENST00000557526	222	858	826	430	157
AAACCAATCCCTTGAATGTG	ENST00000555512	222	858	826	430	157
AAACCAATCCCTTGAATGTG	ENST00000556781	222	858	826	430	157
AAACCACAGGAAGCCTGAAG	ENST00000526541	169	634	269	306	765
AAACCACAGGAAGCCTGAAG	TRPC2_p1	169	634	269	306	765
AAACCACAGGCCTAGAAGCC	ENST00000442815	275	800	768	626	999
AAACCACAGGCCTAGAAGCC	ENST00000435702	275	800	768	626	999
AAACCACATCAGCCCATGAT	ENST00000606227	283	788	1062	623	986
AAACCACCAGGATGGACTTG	ENST00000552320	202	738	418	0	254
AAACCACCTATGAAGGACAA	ENST00000415754	200	1066	1519	1641	1447
AAACCACTAAGCTCCATGAC	ENST00000581856	304	539	793	437	269
AAACCACTAAGCTCCATGAC	ENST00000578477	304	539	793	437	269
AAACCAGAAGATTGATTTCC	ENST00000444125	198	857	951	307	1523
AAACCAGAATCAGACATCTG	ENST00000560888	168	432	212	181	466
AAACCAGAATTTGTCTGGAC	RNU1-14P_p3	238	1197	659	791	582
AAACCAGAGCTGTTGGCGCA	ENST00000454638	193	589	776	268	563
AAACCAGAGCTGTTGGCGCA	ENST00000452728	193	589	776	268	563
AAACCAGAGCTGTTGGCGCA	ENST00000416301	193	589	776	268	563
AAACCAGAGCTGTTGGCGCA	ENST00000458228	193	589	776	268	563
AAACCAGAGCTGTTGGCGCA	ENST00000451364	193	589	776	268	563
AAACCAGAGCTGTTGGCGCA	ENST00000444375	193	589	776	268	563
AAACCAGAGCTGTTGGCGCA	ENST00000427846	193	589	776	268	563
AAACCAGCACTGAGGCCTGG	ENST00000400831	225	662	1194	629	330
AAACCAGGCCTGGGCCTGCC	PSORS1C3_m1	244	691	398	243	710
AAACCAGGTCAGTTGGGATT	ENSTR0000414513	173	842	1191	1349	811
AAACCAGGTCAGTTGGGATT	ENSTR0000445785	173	842	1191	1349	811
AAACCATACATATGTCCATC	ENST00000440668	325	1132	1643	4030	1745
AAACCATCACAATTCATGCT	ENST00000484941	276	936	628	301	472
AAACCATCATCCCTCAGATT	ENST00000414409	237	1071	1308	834	1078
AAACCATCTGTCTTATACTT	ENST00000417942	197	873	797	483	576
AAACCATCTGTCTTATACTT	ENST00000421322	197	873	797	483	576
AAACCATCTGTCTTATACTT	ENST00000434839	197	873	797	483	576
AAACCATCTGTCTTATACTT	ENST00000416330	197	873	797	483	576
AAACCATGAGCCTCACAAGG	ENST00000581862	214	853	681	1228	810
AAACCATGAGCCTCACAAGG	ENST00000584671	214	853	681	1228	810
AAACCATGAGCCTCACAAGG	ENST00000582571	214	853	681	1228	810
AAACCATGAGCCTCACAAGG	ENST00000584544	214	853	681	1228	810
AAACCATGAGCCTCACAAGG	ENST00000581011	214	853	681	1228	810
AAACCATGAGCCTCACAAGG	ENST00000583405	214	853	681	1228	810
AAACCCAAAGGAGTGACACG	ENST00000421004	217	882	606	1422	773
AAACCCAAAGGAGTGACACG	ENST00000510030	217	882	606	1422	773
AAACCCAAAGGAGTGACACG	ENST00000513755	217	882	606	1422	773
AAACCCAAATTAGCAAACCC	ENST00000559992	212	573	639	1033	435
AAACCCAAATTTCTGGTAAG	ENST00000453951	127	396	547	820	394
AAACCCAAGAGCCCTGCTCC	ENST00000508140	250	1139	856	110	991
AAACCCAAGAGCCCTGCTCC	ENST00000510833	250	1139	856	110	991
AAACCCAAGAGCCCTGCTCC	ENST00000511287	250	1139	856	110	991
AAACCCAAGAGCCCTGCTCC	ENST00000352312	250	1139	856	110	991
AAACCCAAGAGCCCTGCTCC	ENST00000393425	250	1139	856	110	991
AAACCCAAGAGCCCTGCTCC	ENST00000505467	250	1139	856	110	991
AAACCCAAGAGCCCTGCTCC	ENST00000506660	250	1139	856	110	991
AAACCCACAATCAGATACAC	NR_026960	297	732	1386	1003	1100
AAACCCACAGACCTGGATTG	ENST00000418743	159	719	377	288	333
AAACCCACAGACCTGGATTG	ENST00000426428	159	719	377	288	333
AAACCCATGCTGCTTCTGCC	ENST00000602543	285	773	1028	1134	507
AAACCCATTTCTCCGGTAGG	ENST00000508798	143	484	559	477	196
AAACCCATTTCTCCGGTAGG	ENST00000305798	143	484	559	477	196
AAACCCATTTCTCCGGTAGG	ENST00000507167	143	484	559	477	196
AAACCCGCAGCGCTACTTTA	ENST00000445065	199	1123	899	612	413
AAACCCGCAGCGCTACTTTA	ENST00000478391	199	1123	899	612	413
AAACCCGCAGCGCTACTTTA	ENST00000370813	199	1123	899	612	413
AAACCCGCAGCGCTACTTTA	ENST00000370812	199	1123	899	612	413
AAACCCGCAGCGCTACTTTA	ENST00000359130	199	1123	899	612	413
AAACCCGCCGCATAACCCAC	ENST00000440160	335	632	487	1704	951
AAACCCGGCCAACTTAAACA	ENST00000412856	183	940	504	801	913
AAACCCGGCCAACTTAAACA	ENST00000469679	183	940	504	801	913
AAACCCGGCCAACTTAAACA	ENST00000475109	183	940	504	801	913
AAACCCGGCCAACTTAAACA	ENST00000437235	183	940	504	801	913
AAACCCGGCCAACTTAAACA	ENST00000350320	183	940	504	801	913
AAACCCGGCCAACTTAAACA	ENST00000435235	183	940	504	801	913
AAACCCGGCCAACTTAAACA	ENST00000399035	183	940	504	801	913
AAACCCGGCCAACTTAAACA	ENST00000424194	183	940	504	801	913
AAACCCGGCCAACTTAAACA	ENST00000399034	183	940	504	801	913
AAACCCGGCCAACTTAAACA	ENST00000493626	183	940	504	801	913
AAACCCGTTACACAGAGGGA	ENST00000501976	191	704	1205	1641	667
AAACCCGTTACACAGAGGGA	ENST00000507494	191	704	1205	1641	667
AAACCCGTTACACAGAGGGA	ENST00000514624	191	704	1205	1641	667
AAACCCTAACACTTGGGTCA	ENST00000417193	156	648	543	336	725
AAACCCTAACACTTGGGTCA	ENST00000431109	156	648	543	336	725
AAACCCTAACACTTGGGTCA	ENST00000436546	156	648	543	336	725
AAACCCTAACACTTGGGTCA	ENST00000301683	156	648	543	336	725
AAACCCTAGCCAGCCAAAGA	ENST00000458368	195	686	1176	1654	886
AAACCCTATGCCCAAATGAG	nontargeting	177	484	659	65	360
AAACCCTCCAAGTGACTTGA	ENST00000441949	252	747	960	631	1134
AAACCCTCCAGTTCGAGGAA	ENST00000545693	245	462	510	313	585
AAACCCTCCAGTTCGAGGAA	PARD3-AS1_p1	245	462	510	313	585
AAACCCTCCAGTTCGAGGAA	ENST00000350537	245	462	510	313	585
AAACCCTCCAGTTCGAGGAA	ENST00000346874	245	462	510	313	585
AAACCCTCCAGTTCGAGGAA	ENST00000374788	245	462	510	313	585
AAACCCTCCAGTTCGAGGAA	ENST00000545260	245	462	510	313	585
AAACCCTCCAGTTCGAGGAA	ENST00000446211	245	462	510	313	585
AAACCCTCCAGTTCGAGGAA	ENST00000374789	245	462	510	313	585
AAACCCTCCAGTTCGAGGAA	ENST00000374776	245	462	510	313	585
AAACCCTCCAGTTCGAGGAA	ENST00000374790	245	462	510	313	585
AAACCCTCCAGTTCGAGGAA	ENST00000374794	245	462	510	313	585
AAACCCTCCAGTTCGAGGAA	ENST00000374773	245	462	510	313	585
AAACCCTCCAGTTCGAGGAA	ENST00000340077	245	462	510	313	585
AAACCCTGCAAGTTGTCATT	ENST00000425879	272	1064	1418	1306	457
AAACCGAAACCCAGGGCAAA	ENST00000448680	229	831	866	1509	1035
AAACCGCAGAGTTCTAAAGC	ENST00000370812	161	872	913	645	699
AAACCGCAGAGTTCTAAAGC	ENST00000445065	161	872	913	645	699
AAACCGCAGAGTTCTAAAGC	ENST00000359130	161	872	913	645	699
AAACCGCAGAGTTCTAAAGC	ENST00000478391	161	872	913	645	699
AAACCGCAGAGTTCTAAAGC	ENST00000370813	161	872	913	645	699
AAACCGGCGCGCGGAAAGCG	ENST00000564492	237	699	322	530	380
AAACCGGTGCTGGGCTTGCG	ENST00000337714	214	628	395	401	482
AAACCGGTGCTGGGCTTGCG	ENST00000571629	214	628	395	401	482
AAACCGGTGCTGGGCTTGCG	ENST00000575186	214	628	395	401	482
AAACCGGTGCTGGGCTTGCG	ENST00000576871	214	628	395	401	482
AAACCGGTGCTGGGCTTGCG	ENST00000570423	214	628	395	401	482
AAACCGGTGCTGGGCTTGCG	ENST00000576313	214	628	395	401	482
AAACCGGTGCTGGGCTTGCG	ENST00000575322	214	628	395	401	482
AAACCGGTGCTGGGCTTGCG	ENST00000573085	214	628	395	401	482
AAACCGGTGCTGGGCTTGCG	ENST00000314126	214	628	395	401	482
AAACCGGTGCTGGGCTTGCG	ENST00000572814	214	628	395	401	482
AAACCGTTGCTGAGGAATAT	ENST00000444985	226	550	1041	783	695
AAACCGTTGCTGAGGAATAT	ENST00000446206	226	550	1041	783	695
AAACCTAACAATGGTTGGTA	ENST00000419566	148	806	843	441	184
AAACCTACCGCGAGCTCTCC	ENST00000439790	285	713	730	344	369
AAACCTACCGCGAGCTCTCC	ENST00000435024	285	713	730	344	369
AAACCTACCGCGAGCTCTCC	ENST00000444865	285	713	730	344	369
AAACCTAGGCAATACCATTC	ENST00000456360	789	2028	1847	1572	1918
AAACCTAGGCAATACCATTC	ENST00000473938	789	2028	1847	1572	1918
AAACCTAGGCAATACCATTC	ENST00000444169	789	2028	1847	1572	1918
AAACCTAGGCATTACCATTC	ENST00000370696	250	669	591	333	325
AAACCTAGGCATTACCATTC	ENST00000554295	250	669	591	333	325
AAACCTAGGCATTACCATTC	ENST00000556476	250	669	591	333	325
AAACCTCAACTCTTGAGGTT	ENST00000607593	172	775	665	699	410
AAACCTCACATCCACAAGCA	ENST00000454167	263	1162	795	228	541
AAACCTCACCTGCATTGGCC	ENST00000571466	202	975	1116	811	423
AAACCTCACCTGCATTGGCC	ENST00000574565	202	975	1116	811	423
AAACCTCACCTGCATTGGCC	ENST00000575148	202	975	1116	811	423
AAACCTCACCTGCATTGGCC	ENST00000589081	202	975	1116	811	423
AAACCTCACCTGCATTGGCC	ENST00000507983	202	975	1116	811	423
AAACCTCAGCACGATCACAG	ENST00000437346	294	880	388	951	1208
AAACCTCAGCACGATCACAG	ENST00000413549	294	880	388	951	1208
AAACCTCAGGCCGTTTCTAA	ENST00000435805	170	619	1121	1166	294
AAACCTCAGGCCGTTTCTAA	ENST00000452075	170	619	1121	1166	294
AAACCTCAGGCCGTTTCTAA	ENST00000473592	170	619	1121	1166	294
AAACCTCGGGCGGCGGCGGC	ENST00000473301	199	704	555	1146	1158
AAACCTCGGGCGGCGGCGGC	ENST00000416502	199	704	555	1146	1158
AAACCTCGGGCGGCGGCGGC	ENST00000005178	199	704	555	1146	1158
AAACCTCGGGCGGCGGCGGC	ENST00000432265	199	704	555	1146	1158
AAACCTCTAGGATGCTTCAA	ENST00000430958	192	938	529	516	304
AAACCTGATGAATTTGTCCT	ENST00000416111	204	544	547	377	221
AAACCTGATGAATTTGTCCT	ENST00000444672	204	544	547	377	221
AAACCTGCCCGTAATCATGG	ENST00000458683	246	744	348	511	762
AAACCTGCCTGCGAGAGAAT	ENST00000440801	250	802	788	641	227
AAACCTGCCTGCGAGAGAAT	ENST00000369448	250	802	788	641	227
AAACCTGCCTGCGAGAGAAT	ENST00000456126	250	802	788	641	227
AAACCTGCTGCCGTCAGTCA	ENST00000465532	217	736	675	482	720
AAACCTGCTGCCGTCAGTCA	ENST00000328264	217	736	675	482	720
AAACCTGCTGCCGTCAGTCA	ENST00000482032	217	736	675	482	720
AAACCTGCTGCCGTCAGTCA	ENST00000357704	217	736	675	482	720
AAACCTGCTGCCGTCAGTCA	ENST00000398948	217	736	675	482	720
AAACCTGCTGCCGTCAGTCA	ENST00000495344	217	736	675	482	720
AAACCTGCTGCCGTCAGTCA	ENST00000469658	217	736	675	482	720
AAACCTGCTGCCGTCAGTCA	ENST00000400477	217	736	675	482	720
AAACCTGCTGCCGTCAGTCA	ENST00000478613	217	736	675	482	720
AAACCTGGAACCAGCGCCGG	ENST00000582350	222	483	394	907	735
AAACCTGGAACCAGCGCCGG	ENST00000582618	222	483	394	907	735
AAACCTGGAACCAGCGCCGG	ENST00000319481	222	483	394	907	735
AAACCTGGAACCAGCGCCGG	ENST00000582645	222	483	394	907	735
AAACCTGGAACCAGCGCCGG	ENST00000579764	222	483	394	907	735
AAACCTGGAACCAGCGCCGG	ENST00000399441	222	483	394	907	735
AAACCTGGAACCAGCGCCGG	ENST00000579851	222	483	394	907	735
AAACCTGGAACCAGCGCCGG	ENST00000578091	222	483	394	907	735
AAACCTGGAGCGAAAGAGGT	ENST00000343878	176	637	544	570	520
AAACCTGGAGCGAAAGAGGT	ENST00000530759	176	637	544	570	520
AAACCTGGAGCGAAAGAGGT	ENST00000572035	176	637	544	570	520
AAACCTGGAGCGAAAGAGGT	ENST00000533988	176	637	544	570	520
AAACCTGGAGCGAAAGAGGT	ENST00000528826	176	637	544	570	520
AAACCTGGAGCGAAAGAGGT	ENST00000334736	176	637	544	570	520
AAACCTGGAGCGAAAGAGGT	ENST00000525959	176	637	544	570	520
AAACCTGGAGCGAAAGAGGT	ENST00000533972	176	637	544	570	520
AAACCTGGAGCGAAAGAGGT	ENST00000524490	176	637	544	570	520
AAACCTGGAGCGAAAGAGGT	ENST00000427574	176	637	544	570	520
AAACCTGTGGAATTGAGTCA	ENST00000520275	233	961	943	2230	462
AAACCTGTGGAATTGAGTCA	ENST00000506431	233	961	943	2230	462
AAACCTGTGTGACTACTCCG	ENST00000417559	210	582	379	107	637
AAACCTTGTTCCTCCATAAT	ENST00000451783	248	1118	1302	1505	1455
AAACGAAACTGACAGCAGAT	ENST00000488861	281	1322	1084	1238	896
AAACGAAACTGACAGCAGAT	ENST00000483525	281	1322	1084	1238	896
AAACGAAATCATACTGCCTG	ENST00000438372	237	508	775	281	558
AAACGAAATCATACTGCCTG	ENST00000413603	237	508	775	281	558
AAACGAATACAGGATTCTCG	ENST00000554709	239	334	373	430	316
AAACGAATACAGGATTCTCG	ENST00000555932	239	334	373	430	316
AAACGAATACAGGATTCTCG	ENST00000556892	239	334	373	430	316
AAACGAATACAGGATTCTCG	ENST00000557277	239	334	373	430	316
AAACGAATACAGGATTCTCG	ENST00000394606	239	334	373	430	316
AAACGAATACAGGATTCTCG	ENST00000556702	239	334	373	430	316
AAACGAATACAGGATTCTCG	ENST00000341653	239	334	373	430	316
AAACGAATACAGGATTCTCG	ENST00000358402	239	334	373	430	316
AAACGAATACAGGATTCTCG	ENST00000557746	239	334	373	430	316
AAACGAATACAGGATTCTCG	ENST00000284165	239	334	373	430	316
AAACGAATACAGGATTCTCG	ENST00000553928	239	334	373	430	316
AAACGAATACAGGATTCTCG	ENST00000358664	239	334	373	430	316
AAACGAATACAGGATTCTCG	ENST00000555667	239	334	373	430	316
AAACGAATACAGGATTCTCG	ENST00000555419	239	334	373	430	316
AAACGAATACAGGATTCTCG	ENST00000246163	239	334	373	430	316
AAACGAATACAGGATTCTCG	ENST00000556979	239	334	373	430	316
AAACGAATACAGGATTCTCG	ENST00000556443	239	334	373	430	316
AAACGAATAGAACTCAGAGA	ENST00000515243	216	558	294	1034	334
AAACGACCCGACCCGGCACC	ENST00000487063	274	786	848	841	781
AAACGACCCGACCCGGCACC	ENST00000496594	274	786	848	841	781
AAACGACCCGACCCGGCACC	ENST00000485237	274	786	848	841	781
AAACGACCCGACCCGGCACC	ENST00000443493	274	786	848	841	781
AAACGACCCGACCCGGCACC	ENST00000449878	274	786	848	841	781
AAACGACCCGACCCGGCACC	ENST00000483625	274	786	848	841	781
AAACGACCCGACCCGGCACC	ENST00000474124	274	786	848	841	781
AAACGACCCGACCCGGCACC	ENST00000485510	274	786	848	841	781
AAACGACCTCCAAACAACAT	ENST00000457448	253	1216	1002	1573	566
AAACGACTTGATTTCAAAGG	ENST00000447835	196	729	374	311	408
AAACGAGAGCAGGAAGTAAA	ENST00000455199	219	700	1039	873	1369
AAACGAGTGCTCTGAGCACC	ENST00000418006	221	506	255	221	247
AAACGAGTGTCTAGGACCAC	ENST00000453425	461	1188	1863	798	1510
AAACGATGCCCGGGTACCAG	ENST00000489103	256	679	1062	523	479
AAACGATGCGGCTGTCGTGG	ENST00000426854	299	969	672	378	425
AAACGCAGTTAAACTGTGAC	ENST00000425031	261	417	1202	1985	1161
AAACGCAGTTAAACTGTGAC	ENST00000444263	261	417	1202	1985	1161
AAACGCAGTTAAACTGTGAC	ENST00000431145	261	417	1202	1985	1161
AAACGCAGTTAAACTGTGAC	ENST00000417305	261	417	1202	1985	1161
AAACGCCAAGAGTGCTACGG	ENST00000569858	244	819	654	242	1014
AAACGCCCTGGATTGGAAGC	ENST00000592607	230	801	864	839	402
AAACGCCCTGGATTGGAAGC	ENST00000587839	230	801	864	839	402
AAACGCCCTGGATTGGAAGC	ENST00000585367	230	801	864	839	402
AAACGCCCTGGATTGGAAGC	ENST00000425914	230	801	864	839	402
AAACGCTTCCTTCCCAGCAG	RP5-826L7.1_m4	304	1241	610	1542	1885
AAACGGAAGCTTCTGAAACC	ENST00000483544	226	677	834	758	924
AAACGGAGAAGCCGAGCGCT	ENST00000264360	234	580	439	575	327
AAACGGAGAAGCCGAGCGCT	ENST00000505289	234	580	439	575	327
AAACGGAGAAGCCGAGCGCT	ENST00000509715	234	580	439	575	327
AAACGGAGGGCGCTGCGGTA	ENST00000481767	215	730	663	967	717
AAACGGAGGGCGCTGCGGTA	ENST00000498169	215	730	663	967	717
AAACGGAGGGCGCTGCGGTA	ENST00000481275	215	730	663	967	717
AAACGGAGGGCGCTGCGGTA	ENST00000498307	215	730	663	967	717
AAACGGAGGGCGCTGCGGTA	ENST00000423691	215	730	663	967	717
AAACGGAGGGCGCTGCGGTA	ENST00000490975	215	730	663	967	717
AAACGGAGGGCGCTGCGGTA	ENST00000239940	215	730	663	967	717
AAACGGAGGGCGCTGCGGTA	ENST00000593416	215	730	663	967	717
AAACGGAGGGCGCTGCGGTA	ENST00000461868	215	730	663	967	717
AAACGGAGGGCGCTGCGGTA	ENST00000460404	215	730	663	967	717
AAACGGAGGGCGCTGCGGTA	ENST00000468323	215	730	663	967	717
AAACGGAGGGCGCTGCGGTA	ENST00000489155	215	730	663	967	717
AAACGGAGGGCGCTGCGGTA	ENST00000461930	215	730	663	967	717
AAACGGAGGGCGCTGCGGTA	ENST00000452853	215	730	663	967	717
AAACGGAGGGCGCTGCGGTA	ENST00000475518	215	730	663	967	717
AAACGGAGGTTCAGTGAACT	ENST00000510956	235	569	1112	352	760
AAACGGAGTCTCTGTCGCCC	ENST00000509649	520	1444	1066	608	1266
AAACGGAGTCTCTGTCGCCC	ENST00000508973	520	1444	1066	608	1266
AAACGGAGTCTCTGTCGCCC	ENST00000418368	520	1444	1066	608	1266
AAACGGAGTCTCTGTCGCCC	ENST00000607545	520	1444	1066	608	1266
AAACGGAGTCTCTGTCGCCC	ENST00000450081	520	1444	1066	608	1266
AAACGGAGTCTCTGTCGCCC	ENST00000418765	520	1444	1066	608	1266
AAACGGAGTCTCTGTCGCCC	ENST00000328346	520	1444	1066	608	1266
AAACGGAGTCTCTGTCGCCC	ENST00000449061	520	1444	1066	608	1266
AAACGGAGTCTCTGTCGCCC	ENST00000399751	520	1444	1066	608	1266
AAACGGCGAAGCGAGGGATG	ENST00000564564	255	697	513	1233	1361
AAACGGCGAAGCGAGGGATG	ENST00000444023	255	697	513	1233	1361
AAACGGCGAAGCGAGGGATG	ENST00000563395	255	697	513	1233	1361
AAACGGGACTTTCGACTACC	ENST00000449386	213	806	807	1343	517
AAACGGGACTTTCGACTACC	ENST00000371116	213	806	807	1343	517
AAACGGGACTTTCGACTACC	ENST00000418244	213	806	807	1343	517
AAACGGGTGTCATCTTAAGC	ENST00000575767	205	445	469	126	714
AAACGGTACGACAGCGTGTG	nontargeting	263	386	595	141	169
AAACGTACAATCATGGCGGG	ENST00000506068	212	639	173	305	476
AAACGTACCATCGTTCTGCA	ENST00000554043	278	660	497	349	631
AAACGTCCCAAGTAAGACAA	ENST00000417071	213	814	775	261	708
AAACGTCTGCCCGGCGTAGC	ENST00000370768	229	722	521	111	498
AAACGTCTGCCCGGCGTAGC	ENST00000436586	229	722	521	111	498
AAACGTCTGCCCGGCGTAGC	ENST00000421641	229	722	521	111	498
AAACGTCTGCCCGGCGTAGC	ENST00000294623	229	722	521	111	498
AAACGTCTGCCCGGCGTAGC	ENST00000370767	229	722	521	111	498
AAACGTCTGCCCGGCGTAGC	ENST00000426517	229	722	521	111	498
AAACGTCTGCCCGGCGTAGC	ENST00000476882	229	722	521	111	498
AAACGTGAAATATAGATAGG	ENST00000465619	141	436	708	1030	529
AAACGTGAAATATAGATAGG	ENST00000478738	141	436	708	1030	529
AAACGTGAAATATAGATAGG	ENST00000470479	141	436	708	1030	529
AAACGTGAGAAGTGCCTGAG	ENST00000421114	220	1090	727	481	659
AAACGTGATGTCCGCCATAC	ENST00000371487	281	655	528	244	640
AAACGTGATGTCCGCCATAC	ENST00000607910	281	655	528	244	640
AAACGTGGTGAAGGCATGAG	ENST00000367276	0	0	0	0	0
AAACGTGGTGAAGGCATGAG	ENST00000438322	0	0	0	0	0
AAACGTGGTGAAGGCATGAG	ENST00000417983	0	0	0	0	0
AAACGTGGTGAAGGCATGAG	ENST00000416438	0	0	0	0	0
AAACGTGGTTGCGGGTTTGG	ENST00000590966	160	415	549	1024	779
AAACGTGTCTCCCGACGGGA	ENST00000451543	194	608	247	456	285
AAACGTGTCTCCCGACGGGA	ENST00000413721	194	608	247	456	285
AAACGTGTCTCCCGACGGGA	ENST00000436359	194	608	247	456	285
AAACGTGTCTCCCGACGGGA	ENST00000418516	194	608	247	456	285
AAACGTGTCTCCCGACGGGA	ENST00000426942	194	608	247	456	285
AAACGTGTGCACAGAATTTC	ENST00000453666	235	601	805	425	503
AAACGTGTTTAAGCCTCGGC	AC006273.4_m1	180	355	248	225	13
AAACGTGTTTAAGCCTCGGC	AC006273.5_p1	180	355	248	225	13
AAACGTTATAATTACCAGTG	ENST00000427421	125	417	276	463	268
AAACGTTATTCCTAATTCCA	NR_049889	170	659	266	336	463
AAACTAAGGGTGTTCTTTCC	ENST00000442815	176	469	598	594	329
AAACTAAGGGTGTTCTTTCC	ENST00000435702	176	469	598	594	329
AAACTACAATAGCGCAATCC	ENST00000412068	267	629	146	80	364
AAACTACAGCATGATGTTGG	ENST00000402115	239	638	200	565	449
AAACTACAGCATGATGTTGG	ENST00000457522	239	638	200	565	449
AAACTACAGCATGATGTTGG	ENST00000403226	239	638	200	565	449
AAACTACAGCATGATGTTGG	ENST00000458648	239	638	200	565	449
AAACTACAGGCTCAAGAACA	ENST00000441268	235	917	1253	1584	1228
AAACTAGATATGGTAATGGC	PVT1_p25	231	674	829	406	435
AAACTAGGGAATACAATTTG	ENST00000455299	157	505	1281	858	146
AAACTATTGAGTTACAGGGC	ENST00000456080	175	411	201	108	389
AAACTATTGAGTTACAGGGC	ENST00000441610	175	411	201	108	389
AAACTATTGAGTTACAGGGC	ENST00000414493	175	411	201	108	389
AAACTATTGAGTTACAGGGC	ENST00000433169	175	411	201	108	389
AAACTATTGCTTCCTTAGCC	ENST00000453388	191	526	417	581	196
AAACTCAAGTCCTGATGTCA	ENST00000503458	321	1014	1892	794	1432
AAACTCAAGTCCTGATGTCA	ENST00000510005	321	1014	1892	794	1432
AAACTCAAGTCCTGATGTCA	ENST00000510832	321	1014	1892	794	1432
AAACTCAGAAGGACCAGATT	ENST00000502419	296	810	962	423	846
AAACTCAGCCTGGCCAGGCA	ENST00000462528	286	956	744	838	721
AAACTCAGGCTCAAGTATTC	ENST00000422763	209	738	862	867	821
AAACTCCACACTGAGTCTAA	RP11-554D14.8_m1	267	1213	758	477	1106
AAACTCCACACTGAGTCTAA	RP11-554D14.6_p2	267	1213	758	477	1106
AAACTCCACTAAATATCCAC	NR_108066	212	476	380	534	757
AAACTCCAGCTCCGAAGCCA	ENST00000552685	241	860	1050	658	1550
AAACTCCAGTCCCTGAGTTT	RP11-319F12.2_m1	211	720	420	54	243
AAACTCCCGGGACACGCACG	ENST00000511815	260	733	742	678	877
AAACTCCCGGGACACGCACG	ENST00000510311	260	733	742	678	877
AAACTCCCGGGACACGCACG	ENST00000515288	260	733	742	678	877
AAACTCCCGGGACACGCACG	ENST00000503582	260	733	742	678	877
AAACTCCTAGGCAAATGTCC	ENST00000331369	267	784	1020	958	843
AAACTCCTAGGCAAATGTCC	ENST00000443452	267	784	1020	958	843
AAACTCCTAGGCAAATGTCC	ENST00000538499	267	784	1020	958	843
AAACTCCTCAAGACGACCTG	ENST00000431979	255	1044	377	473	605
AAACTCGAAGCCTAGCGCGA	ENST00000508505	192	509	556	111	381
AAACTCGAGAACAAAGTAGA	ENST00000434020	168	515	995	882	320
AAACTCTAAGGCCAGTGCAG	ENST00000563533	216	762	1529	1293	763
AAACTCTAAGGCCAGTGCAG	ENST00000565520	216	762	1529	1293	763
AAACTCTCAAGCTTGTGATG	ENST00000360035	216	787	1281	416	49
AAACTCTGCCTGCTGCACAA	ENST00000562361	270	969	330	796	419
AAACTCTGCTCAGGCCATTT	ENST00000464537	255	1021	1017	385	1663
AAACTCTGCTCAGGCCATTT	ENST00000488262	255	1021	1017	385	1663
AAACTCTGGATGGCTAGTTT	ENST00000502496	186	617	645	511	502
AAACTCTGTAGCTTGAAGTT	ENST00000549013	174	674	792	805	158
AAACTCTGTCTGGTAAACTT	ENST00000505454	199	832	326	765	810
AAACTCTGTGGTGTTGAGAT	ENST00000566101	226	564	1171	734	385
AAACTCTTGCTCTACAGTGT	ENST00000455771	275	732	370	496	678
AAACTCTTGCTCTACAGTGT	ENST00000451705	275	732	370	496	678
AAACTCTTGGCCTGGTATTA	ENST00000513915	151	667	1070	342	743
AAACTCTTTGTGCTTATTCA	ENST00000502523	195	698	457	483	875
AAACTGAAATAGAGGACTGA	ENST00000585273	211	552	1674	802	702
AAACTGAAATAGAGGACTGA	ENST00000584840	211	552	1674	802	702
AAACTGAAATAGAGGACTGA	ENST00000581640	211	552	1674	802	702
AAACTGAAATAGAGGACTGA	ENST00000578829	211	552	1674	802	702
AAACTGAAATAGAGGACTGA	ENST00000454482	211	552	1674	802	702
AAACTGAAGCCCAATAGCAG	ENST00000439545	209	717	567	913	340
AAACTGAAGCTGGCCCGTCC	ENST00000429841	256	861	662	472	749
AAACTGAAGCTGGCCCGTCC	ENST00000427517	256	861	662	472	749
AAACTGAAGCTGGCCCGTCC	ENST00000454385	256	861	662	472	749
AAACTGAATTTCCAGCAAAC	CTA-392E5.1_p2	213	757	482	198	150
AAACTGACTCTGCAAATATC	ENST00000581290	220	570	700	898	1140
AAACTGAGACTATCACATTT	ENST00000562624	235	781	642	745	465
AAACTGAGGCTCAAAGAACT	ENST00000413244	274	803	1577	1643	907
AAACTGAGGGAGTCTGCTGG	ENST00000556528	203	353	730	351	143
AAACTGAGGGAGTCTGCTGG	ENST00000555282	203	353	730	351	143
AAACTGAGGGAGTCTGCTGG	ENST00000553757	203	353	730	351	143
AAACTGAGGTTCTTCTAGCA	ENST00000518418	176	683	755	604	525
AAACTGAGTGCTTTGGCACA	ENST00000378786	193	444	808	317	389
AAACTGAGTGCTTTGGCACA	ENST00000455647	193	444	808	317	389
AAACTGAGTGCTTTGGCACA	ENST00000399773	193	444	808	317	389
AAACTGCAAGTCGAGAGCGT	ENST00000446884	308	776	531	767	1049
AAACTGCAGACCGAGAAGCC	KLK1_m1	278	1097	786	1478	490
AAACTGCAGACCGAGAAGCC	AC011523.2_p1	278	1097	786	1478	490
AAACTGCAGACCGAGAAGCC	KLK15_p3	278	1097	786	1478	490
AAACTGCATCCAGTGAAGCA	ENST00000432908	260	812	926	465	496
AAACTGCCAGCCCAGACCAC	ENST00000509715	245	939	1084	1260	835
AAACTGCCAGCCCAGACCAC	ENST00000505289	245	939	1084	1260	835
AAACTGCCAGCCCAGACCAC	ENST00000264360	245	939	1084	1260	835
AAACTGCCCAATCACAGTGG	ENST00000312316	199	857	519	569	516
AAACTGCCCAATCACAGTGG	ENST00000537321	199	857	519	569	516
AAACTGCCCAATCACAGTGG	ENST00000458263	199	857	519	569	516
AAACTGCCCAATCACAGTGG	ENST00000454002	199	857	519	569	516
AAACTGCCCAATCACAGTGG	ENST00000545841	199	857	519	569	516
AAACTGCCCAATCACAGTGG	ENST00000469798	199	857	519	569	516
AAACTGCCCAATCACAGTGG	ENST00000453597	199	857	519	569	516
AAACTGCCCAATCACAGTGG	ENST00000541010	199	857	519	569	516
AAACTGCCCAATCACAGTGG	ENST00000335998	199	857	519	569	516
AAACTGCCCAATCACAGTGG	ENST00000538278	199	857	519	569	516
AAACTGCCTACTGGAGATTC	ENST00000562031	199	808	554	300	622
AAACTGCCTAGATCATTACA	ENST00000456347	201	761	186	1033	542
AAACTGCCTGGAGACAGGCG	ENST00000420542	161	626	519	456	451
AAACTGCCTGGAGACAGGCG	ENST00000423209	161	626	519	456	451
AAACTGCCTGGAGACAGGCG	ENST00000372006	161	626	519	456	451
AAACTGCCTGGAGACAGGCG	ENST00000262741	161	626	519	456	451
AAACTGCCTGGAGACAGGCG	ENST00000425892	161	626	519	456	451
AAACTGCCTGGAGACAGGCG	ENST00000340332	161	626	519	456	451
AAACTGCCTGGAGACAGGCG	ENST00000493202	161	626	519	456	451
AAACTGCCTGGAGACAGGCG	ENST00000354242	161	626	519	456	451
AAACTGCTGTAATCAAGACC	ENST00000605417	236	828	700	284	666
AAACTGCTGTAATCAAGACC	ENST00000452769	236	828	700	284	666
AAACTGCTGTAATCAAGACC	ENST00000437331	236	828	700	284	666
AAACTGCTGTAATCAAGACC	ENST00000430027	236	828	700	284	666
AAACTGGATGGACCGCCAAT	ENST00000411500	284	1631	1521	1726	1635
AAACTGGATGGACCGCCAAT	ENST00000437183	284	1631	1521	1726	1635
AAACTGGATGGACCGCCAAT	ENST00000440876	284	1631	1521	1726	1635
AAACTGGATTGGGATGATTG	ENST00000425587	177	960	355	596	2070
AAACTGGCGCCCGCAGCTTA	ENST00000510438	298	1086	1527	1946	1129
AAACTGGCGCCCGCAGCTTA	ENST00000399247	298	1086	1527	1946	1129
AAACTGGCGCCCGCAGCTTA	ENST00000458236	298	1086	1527	1946	1129
AAACTGGGTTCTATAAACAC	ENST00000606884	145	330	355	233	321
AAACTGGTCAGTGGCTCTCA	ENST00000426112	240	754	588	986	459
AAACTGGTCTGGAGAAATCT	ENST00000417542	248	808	690	1288	762
AAACTGGTCTGGAGAAATCT	ENST00000434386	248	808	690	1288	762
AAACTGGTGTCTGATGTGCG	ENST00000487512	255	651	206	867	187
AAACTGTCAATGGCACTGGT	ENST00000485282	243	835	480	582	258
AAACTGTCAGGCACAGGGAG	ENST00000522575	200	861	637	37	1236
AAACTGTCTGTGTAGCATGG	ENST00000585520	232	1115	963	701	1373
AAACTGTGATCCAAGATCCA	ENST00000496731	326	969	1339	606	1044
AAACTGTGGAAGTGTTAGGC	ENST00000584100	206	598	1253	1386	397
AAACTGTGGAAGTGTTAGGC	ENST00000432896	206	598	1253	1386	397
AAACTGTGGCTATTCATTTC	ENST00000432045	223	310	170	151	131
AAACTGTGGCTATTCATTTC	ENST00000418546	223	310	170	151	131
AAACTGTGGCTATTCATTTC	ENST00000447307	223	310	170	151	131
AAACTGTTGTTCCACGGAAA	ENST00000301310	172	633	890	1855	1078
AAACTGTTGTTCCACGGAAA	ENST00000589143	172	633	890	1855	1078
AAACTGTTGTTCCACGGAAA	ENST00000587778	172	633	890	1855	1078
AAACTGTTGTTCCACGGAAA	ENST00000593145	172	633	890	1855	1078
AAACTGTTGTTCCACGGAAA	ENST00000589895	172	633	890	1855	1078
AAACTGTTGTTCCACGGAAA	ENST00000586929	172	633	890	1855	1078
AAACTGTTTCCAAACTGCCC	ENST00000542440	310	660	1326	2289	1203
AAACTGTTTCCAAACTGCCC	ENST00000541657	310	660	1326	2289	1203
AAACTGTTTCCAAACTGCCC	ENST00000542933	310	660	1326	2289	1203
AAACTGTTTCCAAACTGCCC	ENST00000536662	310	660	1326	2289	1203
AAACTGTTTCCAAACTGCCC	ENST00000428029	310	660	1326	2289	1203
AAACTGTTTCCAAACTGCCC	ENST00000535643	310	660	1326	2289	1203
AAACTGTTTCCAAACTGCCC	ENST00000541694	310	660	1326	2289	1203
AAACTGTTTCCAAACTGCCC	ENST00000545544	310	660	1326	2289	1203
AAACTGTTTCCAAACTGCCC	ENST00000429892	310	660	1326	2289	1203
AAACTGTTTCCAAACTGCCC	ENST00000604567	310	660	1326	2289	1203
AAACTGTTTCCAAACTGCCC	ENST00000545885	310	660	1326	2289	1203
AAACTGTTTCTCATGAGAGC	ENST00000561215	196	598	987	642	705
AAACTTCAACTCGCATGTTA	ENST00000437837	208	709	357	308	297
AAACTTCATTATCCGGGCCT	ENST00000448988	194	603	841	1232	1161
AAACTTCATTCACTAGCAAA	ENST00000581290	180	765	528	559	487
AAACTTCCAAGATAGACTAC	ENST00000441331	215	557	912	384	190
AAACTTCCAAGATAGACTAC	ENST00000478794	215	557	912	384	190
AAACTTCCATCTCGCTCTCC	ENST00000470951	324	806	760	2182	1220
AAACTTCCATCTCGCTCTCC	ENST00000360413	324	806	760	2182	1220
AAACTTCCATCTCGCTCTCC	ENST00000383836	324	806	760	2182	1220
AAACTTCCATCTCGCTCTCC	ENST00000490348	324	806	760	2182	1220
AAACTTCCCAGCCAGTGTCC	ENST00000546508	247	798	1104	700	437
AAACTTCCGGGTCTCATGAC	ENST00000448344	240	795	547	671	468
AAACTTCCGTATCACTCCGC	ENST00000413991	364	736	507	327	656
AAACTTCTCCAGCACCGGCC	ENST00000606714	265	902	1197	899	1134
AAACTTCTCCAGCACCGGCC	ENST00000182527	265	902	1197	899	1134
AAACTTCTCCAGCACCGGCC	ENST00000453216	265	902	1197	899	1134
AAACTTCTGGCCAGGCATGG	ENST00000550357	197	847	667	376	1099
AAACTTCTGGCCAGGCATGG	ENST00000358410	197	847	667	376	1099
AAACTTCTGGCCAGGCATGG	ENST00000551118	197	847	667	376	1099
AAACTTCTGGCCAGGCATGG	ENST00000399180	197	847	667	376	1099
AAACTTCTGGCCAGGCATGG	ENST00000399179	197	847	667	376	1099
AAACTTGAACCGCCGGGAGC	ENST00000380243	219	935	1741	1982	1309
AAACTTGAACCGCCGGGAGC	ENST00000502101	219	935	1741	1982	1309
AAACTTGAAGCCTTTGCCTA	ENST00000443419	240	1157	1469	1488	470
AAACTTGCTTTAAACACAGA	ENST00000433048	144	273	958	1634	1036
AAACTTGGAGGAGATGTCAG	ENST00000596241	222	845	883	296	829
AAACTTGGAGGAGATGTCAG	ENST00000432973	222	845	883	296	829
AAACTTGTAACAGCCGCCGT	ENST00000557075	328	788	550	739	685
AAACTTGTTCTTATAACCCA	ENST00000446689	188	889	458	261	475
AAACTTGTTCTTATAACCCA	ENST00000427445	188	889	458	261	475
AAACTTGTTCTTATAACCCA	ENST00000418237	188	889	458	261	475
AAACTTTAACCGGCCTCCTG	ENST00000557151	136	619	711	1174	912
AAACTTTAGAGATAGAGCAA	ENST00000454470	154	533	179	218	378
AAACTTTAGAGATAGAGCAA	ENST00000418372	154	533	179	218	378
AAACTTTAGCTCCAGATGGA	ENST00000520024	206	478	111	36	134
AAACTTTGAATGATCTAACC	ENST00000421931	224	620	471	667	341
AAACTTTGCACATCTCATGG	ENST00000605380	223	684	806	849	307
AAACTTTGCACATCTCATGG	ENST00000603901	223	684	806	849	307
AAACTTTGCACATCTCATGG	ENST00000290968	223	684	806	849	307
AAACTTTGCACATCTCATGG	ENST00000507847	223	684	806	849	307
AAACTTTGGAGGCATGTTCT	ENST00000512746	151	520	420	771	939
AAAGAAACATGGTAAGAGCG	ENST00000598170	214	945	760	227	234
AAAGAAACCATGGCCAGAGA	ENST00000354530	177	756	223	87	419
AAAGAAACCTTAGCGAGGGA	CDKN2C_p4	145	761	456	368	378
AAAGAAACGAGAAGAGCATC	ENST00000422764	228	800	540	874	368
AAAGAAACGAGAAGAGCATC	ENST00000444956	228	800	540	874	368
AAAGAAACTCAGAGAGGAGA	ENST00000608379	160	475	440	555	211
AAAGAAAGAAGAACAAAGGA	ENST00000400385	190	1026	1126	1962	541
AAAGAAAGCGACGCGGCACG	ENST00000443108	257	810	350	608	572
AAAGAAAGCGACGCGGCACG	ENST00000434500	257	810	350	608	572
AAAGAAAGCGACGCGGCACG	ENST00000442266	257	810	350	608	572
AAAGAAAGGAAAGGAAGGAA	ENST00000566722	186	868	648	200	417
AAAGAAAGGAGAACGAATAA	ENST00000567395	203	984	452	626	1294
AAAGAAAGGTCGGAGTGTAG	ENST00000439955	220	732	1037	1320	484
AAAGAAAGTCATGCCTCACA	ENST00000454673	216	920	341	785	43
AAAGAAAGTCATGCCTCACA	ENST00000427020	216	920	341	785	43
AAAGAAATCTGCTAGGACCT	ENST00000454788	242	888	1009	1775	1005
AAAGAAATCTGCTAGGACCT	RP11-12A2.3_p1	242	888	1009	1775	1005
AAAGAAATTTGGGTTGGGAA	ENST00000414209	103	333	57	449	460
AAAGAAATTTGGGTTGGGAA	ENST00000602294	103	333	57	449	460
AAAGAAATTTGGGTTGGGAA	ENST00000538519	103	333	57	449	460
AAAGAAATTTGGGTTGGGAA	ENST00000415215	103	333	57	449	460
AAAGAAATTTGGGTTGGGAA	ENST00000602920	103	333	57	449	460
AAAGAAATTTGGGTTGGGAA	ENST00000453317	103	333	57	449	460
AAAGAAATTTGGGTTGGGAA	ENST00000602737	103	333	57	449	460
AAAGAAATTTGGGTTGGGAA	ENST00000602546	103	333	57	449	460
AAAGAAATTTGGGTTGGGAA	ENST00000602895	103	333	57	449	460
AAAGAAATTTGGGTTGGGAA	ENST00000602985	103	333	57	449	460
AAAGAAATTTGGGTTGGGAA	ENST00000602938	103	333	57	449	460
AAAGAAATTTGGGTTGGGAA	ENST00000602772	103	333	57	449	460
AAAGAACAGTCTACTCTCAA	ENST00000420006	191	1251	827	510	1210
AAAGAACAGTCTACTCTCAA	ENST00000400436	191	1251	827	510	1210
AAAGAACAGTCTACTCTCAA	ENST00000359074	191	1251	827	510	1210
AAAGAACAGTCTACTCTCAA	ENST00000434729	191	1251	827	510	1210
AAAGAACAGTCTACTCTCAA	ENST00000432153	191	1251	827	510	1210
AAAGAACAGTCTACTCTCAA	ENST00000483342	191	1251	827	510	1210
AAAGAACAGTCTACTCTCAA	ENST00000421599	191	1251	827	510	1210
AAAGAACAGTCTACTCTCAA	ENST00000453698	191	1251	827	510	1210
AAAGAACAGTCTACTCTCAA	ENST00000440918	191	1251	827	510	1210
AAAGAACAGTCTACTCTCAA	ENST00000437028	191	1251	827	510	1210
AAAGAACAGTCTACTCTCAA	ENST00000418383	191	1251	827	510	1210
AAAGAACAGTCTACTCTCAA	ENST00000449351	191	1251	827	510	1210
AAAGAACATATCTAAGGCAT	ENST00000450575	233	1092	948	1120	403
AAAGAACATGACAATTCTCA	ENST00000418746	247	709	833	634	721
AAAGAACCCAAGGAACAAAG	ENST00000359478	170	449	487	942	417
AAAGAACCCAAGGAACAAAG	ENST00000540087	170	449	487	942	417
AAAGAACCCAAGGAACAAAG	ENST00000539089	170	449	487	942	417
AAAGAACCCAAGGAACAAAG	ENST00000534833	170	449	487	942	417
AAAGAACCCAAGGAACAAAG	ENST00000537128	170	449	487	942	417
AAAGAACCCAAGGAACAAAG	ENST00000537009	170	449	487	942	417
AAAGAACCCAAGGAACAAAG	ENST00000544889	170	449	487	942	417
AAAGAACCCAAGGAACAAAG	ENST00000535411	170	449	487	942	417
AAAGAACCCAAGGAACAAAG	ENST00000396549	170	449	487	942	417
AAAGAACCCAAGGAACAAAG	ENST00000544211	170	449	487	942	417
AAAGAACCCAAGGAACAAAG	ENST00000538107	170	449	487	942	417
AAAGAACCCAAGGAACAAAG	ENST00000433590	170	449	487	942	417
AAAGAACCCAAGGAACAAAG	ENST00000543369	170	449	487	942	417
AAAGAACCCAAGGAACAAAG	ENST00000535336	170	449	487	942	417
AAAGAACCTACGTGACTATC	ENST00000509824	248	719	382	961	1277
AAAGAACGAGAAGCTGAACT	ENST00000546214	305	976	969	976	583
AAAGAACTGTGGGCAGCCTC	ENST00000563923	239	809	477	560	671
AAAGAACTGTGGGCAGCCTC	ENST00000564561	239	809	477	560	671
AAAGAACTTGTAGCCGGGCG	ENST00000394921	149	361	422	60	285
AAAGAACTTGTAGCCGGGCG	ENST00000533167	149	361	422	60	285
AAAGAACTTGTAGCCGGGCG	ENST00000418756	149	361	422	60	285
AAAGAACTTGTAGCCGGGCG	ENST00000434405	149	361	422	60	285
AAAGAACTTGTAGCCGGGCG	ENST00000275580	149	361	422	60	285
AAAGAACTTGTAGCCGGGCG	ENST00000437568	149	361	422	60	285
AAAGAACTTGTAGCCGGGCG	ENST00000529061	149	361	422	60	285
AAAGAACTTGTAGCCGGGCG	ENST00000422064	149	361	422	60	285
AAAGAACTTGTAGCCGGGCG	ENST00000301956	149	361	422	60	285
AAAGAACTTGTAGCCGGGCG	ENST00000430602	149	361	422	60	285
AAAGAAGAACGAGACCTACT	ENST00000563194	281	981	441	230	687
AAAGAAGAACGAGACCTACT	ENST00000459373	281	981	441	230	687
AAAGAAGAACGAGACCTACT	ENST00000531065	281	981	441	230	687
AAAGAAGAACGAGACCTACT	ENST00000533872	281	981	441	230	687
AAAGAAGAACGAGACCTACT	ENST00000564014	281	981	441	230	687
AAAGAAGAACGAGACCTACT	ENST00000343262	281	981	441	230	687
AAAGAAGAACGAGACCTACT	ENST00000526522	281	981	441	230	687
AAAGAAGAACGAGACCTACT	ENST00000529806	281	981	441	230	687
AAAGAAGAACGAGACCTACT	ENST00000533186	281	981	441	230	687
AAAGAAGAACGAGACCTACT	ENST00000530225	281	981	441	230	687
AAAGAAGAACGAGACCTACT	ENST00000527871	281	981	441	230	687
AAAGAAGAACGAGACCTACT	ENST00000526908	281	981	441	230	687
AAAGAAGAACGAGACCTACT	ENST00000533161	281	981	441	230	687
AAAGAAGAACGAGACCTACT	ENST00000530779	281	981	441	230	687
AAAGAAGAACGAGACCTACT	ENST00000527826	281	981	441	230	687
AAAGAAGAACGAGACCTACT	ENST00000531523	281	981	441	230	687
AAAGAAGAACGAGACCTACT	ENST00000534461	281	981	441	230	687
AAAGAAGAACGAGACCTACT	ENST00000527109	281	981	441	230	687
AAAGAAGAACGAGACCTACT	ENST00000532746	281	981	441	230	687
AAAGAAGAACGAGACCTACT	ENST00000527302	281	981	441	230	687
AAAGAAGACACTTGCTGCCC	ENST00000445865	236	1047	1075	1401	1062
AAAGAAGACAGTGAAGTCAG	ENST00000411780	239	896	773	678	1028
AAAGAAGAGAGAAACCTCTG	ENST00000582531	162	536	252	326	185
AAAGAAGATTTAAATAGCCC	ENST00000416722	111	335	289	209	201
AAAGAAGCAGAGGTATGCGT	ENST00000500112	256	870	1138	342	1572
AAAGAAGCATGGGAGACGGT	ENST00000430898	243	679	1082	1287	597
AAAGAAGCCGGGAATCTGCG	ENST00000418270	160	572	921	287	1239
AAAGAAGCGACGTCACTTCC	ENST00000577632	312	1016	607	551	668
AAAGAAGGCATCAGCCGCAC	ENST00000401429	317	744	1112	555	1075
AAAGAAGGCATCAGCCGCAC	ENST00000423264	317	744	1112	555	1075
AAAGAAGGCGGTGTTCAAAG	ENST00000513533	176	554	1224	933	562
AAAGAAGGCTTTGTTTGGTT	AC073316.2_p3	156	508	286	478	405
AAAGAAGGGCCGGCGCGGTG	ENST00000553157	250	839	934	904	725
AAAGAAGGGCCGGCGCGGTG	ENST00000417262	250	839	934	904	725
AAAGAAGGGCCGGCGCGGTG	ENST00000425295	250	839	934	904	725
AAAGAAGGGCCGGCGCGGTG	ENST00000564127	250	839	934	904	725
AAAGAAGGTAAGGTGTCAGA	ENST00000541871	219	842	978	938	825
AAAGAAGGTGAGATTTCTGA	ENST00000496192	174	675	435	1295	880
AAAGAAGGTGAGATTTCTGA	ENST00000378175	174	675	435	1295	880
AAAGAAGGTGAGATTTCTGA	ENST00000340373	174	675	435	1295	880
AAAGAAGGTGAGATTTCTGA	ENST00000490285	174	675	435	1295	880
AAAGAAGGTGGAGACCTGCT	ENST00000524488	245	657	338	641	904
AAAGAAGGTGGAGACCTGCT	ENST00000524410	245	657	338	641	904
AAAGAAGGTGGAGACCTGCT	ENST00000524565	245	657	338	641	904
AAAGAAGGTGGAGGTGGCTG	ENST00000415479	182	431	418	664	250
AAAGAAGTGAAGGAGGTCGG	ENST00000602420	199	543	408	468	411
AAAGAAGTGAAGGAGGTCGG	ENST00000430772	199	543	408	468	411
AAAGAAGTGAAGGAGGTCGG	ENST00000423992	199	543	408	468	411
AAAGAAGTGAAGGAGGTCGG	ENST00000602812	199	543	408	468	411
AAAGAAGTGGTACAGAATAG	ENST00000374014	216	586	508	220	367
AAAGAAGTTTGTGGGAATCC	ENST00000372462	197	716	124	169	271
AAAGAAGTTTGTGGGAATCC	ENST00000310955	197	716	124	169	271
AAAGAATAAACAACAAGCAC	ENST00000399774	249	897	659	1986	539
AAAGAATAAACAACAAGCAC	ENST00000342111	249	897	659	1986	539
AAAGAATAAACAACAAGCAC	ENST00000317361	249	897	659	1986	539
AAAGAATAAACAACAAGCAC	ENST00000473439	249	897	659	1986	539
AAAGAATAAACAACAAGCAC	ENST00000399765	249	897	659	1986	539
AAAGAATAAACAACAAGCAC	ENST00000399767	249	897	659	1986	539
AAAGAATAAACAACAAGCAC	ENST00000550946	249	897	659	1986	539
AAAGAATAAACAACAAGCAC	ENST00000552886	249	897	659	1986	539
AAAGAATAAACAACAAGCAC	ENST00000551952	249	897	659	1986	539
AAAGAATATGCGGACGTCCC	ENST00000437346	259	625	769	366	434
AAAGAATATGCGGACGTCCC	ENST00000429952	259	625	769	366	434
AAAGAATATGCGGACGTCCC	ENST00000413549	259	625	769	366	434
AAAGAATATTGAGCAAGAAG	RP11-476D10.1_m2	151	746	314	293	281
AAAGAATCTAACATTCTGTG	ENST00000429539	211	603	180	431	327
AAAGAATGATCCCAGCACTT	ENST00000439823	227	746	692	1817	936
AAAGAATGTAAGTAAACTCC	ENST00000429940	196	561	580	732	987
AAAGAATGTAAGTAAACTCC	ENST00000424751	196	561	580	732	987
AAAGAATGTCACTTTCCAAC	ENST00000514255	230	495	776	428	755
AAAGAATTATTCCACTGAAG	ENST00000422666	167	483	276	680	246
AAAGACAAAGAGGACTCTCC	ENST00000429523	256	777	918	787	718
AAAGACAAAGAGGACTCTCC	ENST00000476804	256	777	918	787	718
AAAGACAAAGAGGACTCTCC	ENST00000489487	256	777	918	787	718
AAAGACAAGTCATTGCTACC	ENST00000438479	328	1959	906	616	574
AAAGACACTATCTGTGCAAG	ENST00000585789	204	892	836	198	792
AAAGACAGACATTTGCTGAT	ENST00000422681	285	884	1472	871	603
AAAGACAGAGGAACCAATCG	ENST00000561611	209	418	248	215	445
AAAGACAGAGGAACCAATCG	ENST00000570152	209	418	248	215	445
AAAGACAGAGGAACCAATCG	ENST00000563328	209	418	248	215	445
AAAGACAGAGGAACCAATCG	ENST00000570035	209	418	248	215	445
AAAGACAGCACAAGCCAGAG	ENST00000417030	244	796	592	475	896
AAAGACAGCACAAGCCAGAG	ENST00000526149	244	796	592	475	896
AAAGACAGCACAAGCCAGAG	ENST00000351137	244	796	592	475	896
AAAGACAGCACAAGCCAGAG	ENST00000527845	244	796	592	475	896
AAAGACAGCACAAGCCAGAG	ENST00000345436	244	796	592	475	896
AAAGACAGCACAAGCCAGAG	ENST00000562484	244	796	592	475	896
AAAGACAGCACAAGCCAGAG	ENST00000362093	244	796	592	475	896
AAAGACAGCACAAGCCAGAG	ENST00000563092	244	796	592	475	896
AAAGACAGCACAAGCCAGAG	ENST00000563478	244	796	592	475	896
AAAGACAGCACAAGCCAGAG	ENST00000527729	244	796	592	475	896
AAAGACAGCACAAGCCAGAG	ENST00000264001	244	796	592	475	896
AAAGACAGCACAAGCCAGAG	ENST00000532838	244	796	592	475	896
AAAGACAGCACAAGCCAGAG	ENST00000534692	244	796	592	475	896
AAAGACAGCTGGGACACAGA	ENST00000545363	225	748	1330	448	727
AAAGACAGCTGGGACACAGA	ENST00000575094	225	748	1330	448	727
AAAGACAGCTGGGACACAGA	ENST00000574035	225	748	1330	448	727
AAAGACATGCAAATATCTGC	ENST00000425668	217	688	366	292	759
AAAGACATGCAATAGTGTCA	ENST00000442994	258	763	640	1399	649
AAAGACATGCAGTAGGTAGT	ENST00000554142	256	754	656	576	319
AAAGACCAGCGGAGGCAGAA	ENST00000564214	198	999	718	447	297
AAAGACCCGATAATCTCAAA	ENST00000466808	259	900	653	387	396
AAAGACCCGATAATCTCAAA	ENST00000465856	259	900	653	387	396
AAAGACCCGATAATCTCAAA	ENST00000377662	259	900	653	387	396
AAAGACCCGATAATCTCAAA	ENST00000297020	259	900	653	387	396
AAAGACCCTCCATGCTAATG	ENST00000509456	218	562	637	635	270
AAAGACCTCAGAGGTGGACC	ENST00000498147	190	703	404	265	602
AAAGACCTGCTTGCTTTCCC	ENST00000588074	220	649	1353	763	767
AAAGACCTGGCCCAGCCCTC	ENST00000562031	337	1405	1864	516	1157
AAAGACCTTCCTGAAGGCGG	ENST00000393715	227	675	801	409	145
AAAGACCTTTCCAGAGATTC	ENST00000520324	193	288	360	130	183
AAAGACGACATCATAAAGAG	ENST00000514413	229	625	629	1251	790
AAAGACGACATCATAAAGAG	ENST00000512898	229	625	629	1251	790
AAAGACGAGAAACTTAAATG	ENST00000522817	234	670	290	166	551
AAAGACGAGAAACTTAAATG	ENST00000522894	234	670	290	166	551
AAAGACGAGAAACTTAAATG	ENST00000524027	234	670	290	166	551
AAAGACGAGAAACTTAAATG	ENST00000285420	234	670	290	166	551
AAAGACGAGAAACTTAAATG	ENST00000404789	234	670	290	166	551
AAAGACGAGAAACTTAAATG	ENST00000524003	234	670	290	166	551
AAAGACGGACAATAATACCA	ENST00000437987	236	951	374	162	719
AAAGACGGACAATAATACCA	ENST00000425279	236	951	374	162	719
AAAGACGGACAATAATACCA	ENST00000448013	236	951	374	162	719
AAAGACGGGAACGTAGCGGG	ENST00000308769	272	687	607	587	1454
AAAGACGGGAACGTAGCGGG	ENST00000367669	272	687	607	587	1454
AAAGACGGGAACGTAGCGGG	ENST00000367667	272	687	607	587	1454
AAAGACGGGAACGTAGCGGG	ENST00000474194	272	687	607	587	1454
AAAGACGGGAACGTAGCGGG	ENST00000456125	272	687	607	587	1454
AAAGACTAAACTGTGATTTG	ENST00000408999	135	451	562	332	133
AAAGACTAAACTGTGATTTG	ENST00000417284	135	451	562	332	133
AAAGACTAAACTGTGATTTG	ENST00000609354	135	451	562	332	133
AAAGACTAAACTGTGATTTG	ENST00000354986	135	451	562	332	133
AAAGACTAAACTGTGATTTG	ENST00000609972	135	451	562	332	133
AAAGACTAAGACGGTGTTAC	ENST00000497598	171	463	372	638	365
AAAGACTCCACCACAATAAA	ENST00000556905	196	1048	777	675	1436
AAAGACTCCAGGGAGAGGAG	ENST00000413721	158	601	504	1810	884
AAAGACTCCAGGGAGAGGAG	ENST00000418516	158	601	504	1810	884
AAAGACTCCAGGGAGAGGAG	ENST00000451543	158	601	504	1810	884
AAAGACTCCAGGGAGAGGAG	ENST00000426942	158	601	504	1810	884
AAAGACTCCAGGGAGAGGAG	ENST00000436359	158	601	504	1810	884
AAAGACTCGGAGGCATGAAC	ENST00000457816	289	644	1059	1085	421
AAAGACTCTAAAGCTGAATG	ENST00000456726	169	402	892	621	629
AAAGACTCTAAAGCTGAATG	ENST00000457060	169	402	892	621	629
AAAGACTCTCTCTTTCTCTG	ENST00000447785	258	998	1003	1101	1335
AAAGACTCTCTCTTTCTCTG	ENST00000451962	258	998	1003	1101	1335
AAAGACTGCGTGTATGATAG	ENST00000504409	252	580	471	569	328
AAAGACTTAAACACCTGCCA	ENST00000450365	249	939	804	312	1152
AAAGACTTGAGCAAACAGTT	ENST00000478759	273	805	1107	698	946
AAAGACTTTCTCAGGATTGT	ENST00000456896	188	792	1080	744	537
AAAGAGAAAGAAACTGCAAA	ENST00000515878	119	432	701	764	1034
AAAGAGAAAGGAATGAGGGA	ENST00000514681	175	586	417	292	527
AAAGAGAAATACCAGGGTCT	ENST00000563191	169	751	1206	698	942
AAAGAGAACAGGGCGGGAGG	ENST00000423331	260	976	1312	458	863
AAAGAGAACAGGGCGGGAGG	ENST00000444756	260	976	1312	458	863
AAAGAGAACAGGGCGGGAGG	ENST00000429383	260	976	1312	458	863
AAAGAGAACAGGGCGGGAGG	ENST00000414349	260	976	1312	458	863
AAAGAGAACAGGGCGGGAGG	ENST00000444471	260	976	1312	458	863
AAAGAGAACAGGGCGGGAGG	ENST00000412981	260	976	1312	458	863
AAAGAGAACAGGGCGGGAGG	ENST00000443499	260	976	1312	458	863
AAAGAGAACAGGGCGGGAGG	ENST00000445294	260	976	1312	458	863
AAAGAGAACAGGGCGGGAGG	ENST00000497531	260	976	1312	458	863
AAAGAGAACAGGGCGGGAGG	ENST00000446863	260	976	1312	458	863
AAAGAGAACAGGGCGGGAGG	ENST00000415814	260	976	1312	458	863
AAAGAGAACAGGGCGGGAGG	ENST00000452492	260	976	1312	458	863
AAAGAGAACAGGGCGGGAGG	ENST00000430169	260	976	1312	458	863
AAAGAGAACAGGGCGGGAGG	ENST00000428355	260	976	1312	458	863
AAAGAGAACAGGGCGGGAGG	ENST00000481396	260	976	1312	458	863
AAAGAGAACAGGGCGGGAGG	ENST00000425944	260	976	1312	458	863
AAAGAGAACCGAGAGCTCTC	ENST00000421538	262	1109	976	724	2136
AAAGAGAACCGAGAGCTCTC	ENST00000444890	262	1109	976	724	2136
AAAGAGAAGACAGTCTGACC	ENST00000424948	233	1009	879	1014	738
AAAGAGAAGACAGTCTGACC	ENST00000478882	233	1009	879	1014	738
AAAGAGAATTCTGATGTCTG	ENST00000579506	257	1001	746	728	717
AAAGAGAATTCTGATGTCTG	ENST00000578610	257	1001	746	728	717
AAAGAGAATTCTGATGTCTG	ENST00000581198	257	1001	746	728	717
AAAGAGACAACGTGCCCTCA	ENST00000447147	244	1025	1245	457	1119
AAAGAGACAACGTGCCCTCA	ENST00000444319	244	1025	1245	457	1119
AAAGAGACAATAACAAGTGT	ENST00000453697	200	756	1069	440	611
AAAGAGACAGGCTGGTACAC	ENST00000506041	319	1024	1344	542	1387
AAAGAGACATAAAGTCAGCT	ENST00000425124	229	819	578	1238	1078
AAAGAGACCAGAAGAAGCCA	ENST00000439079	204	681	486	1290	246
AAAGAGACTCAATCCTAGAG	ENST00000423410	157	650	609	349	222
AAAGAGACTTGTAAGTACAG	ENST00000332587	175	562	680	275	503
AAAGAGACTTGTAAGTACAG	ENST00000441013	175	562	680	275	503
AAAGAGAGATTGGCCAGGAA	ENST00000453760	189	748	537	249	470
AAAGAGAGCCTAATCAAATC	ENST00000438829	155	409	761	552	355
AAAGAGATAAAGGCTGTGAG	ENST00000602895	151	429	530	426	317
AAAGAGATAAAGGCTGTGAG	ENST00000415215	151	429	530	426	317
AAAGAGATAAAGGCTGTGAG	ENST00000602985	151	429	530	426	317
AAAGAGATAAAGGCTGTGAG	ENST00000602938	151	429	530	426	317
AAAGAGATAAAGGCTGTGAG	ENST00000602920	151	429	530	426	317
AAAGAGATAAAGGCTGTGAG	ENST00000602546	151	429	530	426	317
AAAGAGATAAAGGCTGTGAG	ENST00000602772	151	429	530	426	317
AAAGAGATAAAGGCTGTGAG	ENST00000538519	151	429	530	426	317
AAAGAGATAAAGGCTGTGAG	ENST00000414209	151	429	530	426	317
AAAGAGATAAAGGCTGTGAG	ENST00000602294	151	429	530	426	317
AAAGAGATAAAGGCTGTGAG	ENST00000453317	151	429	530	426	317
AAAGAGATAAAGGCTGTGAG	ENST00000602737	151	429	530	426	317
AAAGAGATCTCCTTCGGGAG	ENST00000421733	147	575	226	149	140
AAAGAGATGGGAAATATAGA	ENST00000566548	130	613	372	360	500
AAAGAGATTAGGAGAAGAAG	ENST00000398702	157	589	401	560	191
AAAGAGCAACATGTGAGATG	RP11-205M3.3_p6	218	1098	1373	778	1873
AAAGAGCATAACGTTAATAG	ENST00000422763	259	635	612	1230	890
AAAGAGCCAAGCGTCTCTCG	ENST00000357654	211	421	400	263	483
AAAGAGCCAAGCGTCTCTCG	ENST00000468300	211	421	400	263	483
AAAGAGCCAAGCGTCTCTCG	ENST00000497488	211	421	400	263	483
AAAGAGCCAAGCGTCTCTCG	ENST00000494123	211	421	400	263	483
AAAGAGCCAAGCGTCTCTCG	ENST00000477152	211	421	400	263	483
AAAGAGCCAAGCGTCTCTCG	ENST00000491747	211	421	400	263	483
AAAGAGCCAAGCGTCTCTCG	ENST00000467274	211	421	400	263	483
AAAGAGCCAAGCGTCTCTCG	ENST00000356906	211	421	400	263	483
AAAGAGCCAAGCGTCTCTCG	ENST00000586385	211	421	400	263	483
AAAGAGCCAAGCGTCTCTCG	ENST00000309486	211	421	400	263	483
AAAGAGCCAAGCGTCTCTCG	ENST00000492859	211	421	400	263	483
AAAGAGCCAAGCGTCTCTCG	ENST00000478531	211	421	400	263	483
AAAGAGCCAAGCGTCTCTCG	ENST00000461221	211	421	400	263	483
AAAGAGCCAAGCGTCTCTCG	ENST00000471181	211	421	400	263	483
AAAGAGCCAAGCGTCTCTCG	ENST00000346315	211	421	400	263	483
AAAGAGCCAAGCGTCTCTCG	ENST00000467245	211	421	400	263	483
AAAGAGCCAAGCGTCTCTCG	ENST00000460115	211	421	400	263	483
AAAGAGCCAAGCGTCTCTCG	ENST00000476777	211	421	400	263	483
AAAGAGCCAAGCGTCTCTCG	ENST00000461798	211	421	400	263	483
AAAGAGCCAAGCGTCTCTCG	ENST00000489037	211	421	400	263	483
AAAGAGCCAAGCGTCTCTCG	ENST00000493795	211	421	400	263	483
AAAGAGCCAAGCGTCTCTCG	ENST00000591849	211	421	400	263	483
AAAGAGCCAAGCGTCTCTCG	ENST00000354071	211	421	400	263	483
AAAGAGCCAAGCGTCTCTCG	ENST00000591534	211	421	400	263	483
AAAGAGCCAAGCGTCTCTCG	ENST00000352993	211	421	400	263	483
AAAGAGCCAAGCGTCTCTCG	ENST00000470026	211	421	400	263	483
AAAGAGCCAAGCGTCTCTCG	ENST00000493919	211	421	400	263	483
AAAGAGCCGCGCGGCCACGA	ENST00000607769	278	984	710	610	651
AAAGAGCCTGCGGGCGCGCT	ENST00000367493	240	717	375	402	622
AAAGAGCCTGCGGGCGCGCT	ENST00000397944	240	717	375	402	622
AAAGAGCCTGCGGGCGCGCT	ENST00000326929	240	717	375	402	622
AAAGAGCCTGCGGGCGCGCT	ENST00000522396	240	717	375	402	622
AAAGAGCCTGCGGGCGCGCT	ENST00000522242	240	717	375	402	622
AAAGAGCCTGCGGGCGCGCT	ENST00000493950	240	717	375	402	622
AAAGAGCCTGCGGGCGCGCT	ENST00000419168	240	717	375	402	622
AAAGAGCGATTGATCTACAA	ENST00000510736	207	755	1404	1626	807
AAAGAGCGATTGATCTACAA	ENST00000515282	207	755	1404	1626	807
AAAGAGCGATTGATCTACAA	ENST00000507145	207	755	1404	1626	807
AAAGAGCGATTGATCTACAA	ENST00000502757	207	755	1404	1626	807
AAAGAGCTATAAGCATTAGT	ENST00000561596	191	751	825	961	140
AAAGAGCTATAAGCATTAGT	ENST00000562245	191	751	825	961	140
AAAGAGCTCTAATTGTGTGT	ENST00000509244	167	567	714	2064	687
AAAGAGCTCTAATTGTGTGT	ENST00000515286	167	567	714	2064	687
AAAGAGCTCTAATTGTGTGT	ENST00000508998	167	567	714	2064	687
AAAGAGGAAACCAAATGAAG	ENST00000532515	183	694	1036	570	133
AAAGAGGAAACCAAATGAAG	ENST00000553775	183	694	1036	570	133
AAAGAGGAAACCAAATGAAG	ENST00000553269	183	694	1036	570	133
AAAGAGGAAACTGATCATAA	ENST00000537250	166	427	890	845	1014
AAAGAGGAAACTGATCATAA	ENST00000539653	166	427	890	845	1014
AAAGAGGAAACTGATCATAA	ENST00000535315	166	427	890	845	1014
AAAGAGGAAACTGATCATAA	ENST00000537298	166	427	890	845	1014
AAAGAGGAAACTGATCATAA	ENST00000544557	166	427	890	845	1014
AAAGAGGAAACTGATCATAA	ENST00000546198	166	427	890	845	1014
AAAGAGGAAGAGAGCCAAGG	ENST00000425384	182	639	844	3077	270
AAAGAGGAAGAGAGCCAAGG	ENST00000435043	182	639	844	3077	270
AAAGAGGAGCAGACAAAGGC	ENST00000568297	237	837	622	363	1357
AAAGAGGCAGACTATGCCAG	ENST00000438559	235	1032	397	528	281
AAAGAGGCAGACTATGCCAG	ENST00000421455	235	1032	397	528	281
AAAGAGGCCACCACAAGTTG	ENST00000334973	223	602	629	710	863
AAAGAGGCCACCACAAGTTG	ENST00000409942	223	602	629	710	863
AAAGAGGCCACCACAAGTTG	ENST00000470346	223	602	629	710	863
AAAGAGGCCACCACAAGTTG	ENST00000456601	223	602	629	710	863
AAAGAGGCCACCACAAGTTG	ENST00000409070	223	602	629	710	863
AAAGAGGCCACCACAAGTTG	ENST00000475669	223	602	629	710	863
AAAGAGGCCACCACAAGTTG	ENST00000466075	223	602	629	710	863
AAAGAGGCCACCACAAGTTG	ENST00000409376	223	602	629	710	863
AAAGAGGCGGGTGGGACCTA	ENST00000507628	163	486	667	414	439
AAAGAGGCGGGTGGGACCTA	ENST00000505626	163	486	667	414	439
AAAGAGGCGGGTGGGACCTA	ENST00000513844	163	486	667	414	439
AAAGAGGGAGGAGACTGCCG	ENST00000275988	244	877	1100	774	638
AAAGAGGGAGGAGACTGCCG	ENST00000333933	244	877	1100	774	638
AAAGAGGGAGGAGACTGCCG	ENST00000374912	244	877	1100	774	638
AAAGAGGGAGGAGACTGCCG	ENST00000434397	244	877	1100	774	638
AAAGAGGGAGGAGACTGCCG	ENST00000460948	244	877	1100	774	638
AAAGAGGGAGGAGACTGCCG	ENST00000439622	244	877	1100	774	638
AAAGAGGGAGGAGACTGCCG	ENST00000374910	244	877	1100	774	638
AAAGAGGGCAGGGAGGGAGC	ENST00000449783	204	436	357	73	410
AAAGAGGGTCATACAGGGTG	ENST00000429010	245	1025	952	2741	794
AAAGAGGTGATCTCATCATT	ENST00000529696	212	918	1070	1144	517
AAAGAGGTGGTGTCAGGCAA	ENST00000490006	207	653	798	854	823
AAAGAGGTGGTGTCAGGCAA	ENST00000461990	207	653	798	854	823
AAAGAGGTGGTGTCAGGCAA	ENST00000471417	207	653	798	854	823
AAAGAGGTGGTGTCAGGCAA	ENST00000469312	207	653	798	854	823
AAAGAGGTTTAATTGGCTCA	ENST00000551928	328	1162	1733	1495	1522
AAAGAGTCAAGAGCGGATGC	ENST00000414308	211	813	867	391	513
AAAGAGTCAGGAAGGCTTGT	ENST00000520646	371	1341	1275	1865	1312
AAAGAGTCAGGAAGGCTTGT	ENST00000520156	371	1341	1275	1865	1312
AAAGAGTCTACAGCCTTCTG	ENST00000540882	231	687	272	751	642
AAAGAGTCTACAGCCTTCTG	ENST00000544645	231	687	272	751	642
AAAGAGTCTACAGCCTTCTG	ENST00000542089	231	687	272	751	642
AAAGAGTGCAGAAACAATTA	RP11-486M23.1_p1	158	838	1077	636	850
AAAGAGTGGCTGCAGAAGAC	ENST00000530000	304	899	1560	2166	1351
AAAGAGTGGTTTGGAGGGAG	ENST00000448076	122	476	885	693	748
AAAGAGTGGTTTGGAGGGAG	ENST00000332351	122	476	885	693	748
AAAGAGTGGTTTGGAGGGAG	ENST00000379077	122	476	885	693	748
AAAGAGTGGTTTGGAGGGAG	ENST00000452863	122	476	885	693	748
AAAGAGTTTCTCTCAGTATA	NR_027105	153	713	792	531	1136
AAAGATAAGAGACTACAAAC	ENST00000412114	195	522	552	215	223
AAAGATAATGAACTCCTGAG	ENST00000451755	209	859	924	214	1577
AAAGATAATGAGTTCCTGAG	ENST00000454128	250	1014	1043	1731	1108
AAAGATAATGAGTTCCTGAG	ENST00000455253	250	1014	1043	1731	1108
AAAGATACAGCCCAGTTCCC	ENST00000434098	237	736	1743	1079	1644
AAAGATACTCGGCCAAGCCC	ENST00000586846	234	820	637	776	338
AAAGATACTCGGCCAAGCCC	ENST00000493536	234	820	637	776	338
AAAGATACTCGGCCAAGCCC	ENST00000448136	234	820	637	776	338
AAAGATACTCGGCCAAGCCC	ENST00000586942	234	820	637	776	338
AAAGATACTCGGCCAAGCCC	ENST00000590435	234	820	637	776	338
AAAGATACTCGGCCAAGCCC	ENST00000591956	234	820	637	776	338
AAAGATACTCGGCCAAGCCC	ENST00000587743	234	820	637	776	338
AAAGATAGCACGGTGCTGCA	ENST00000422227	236	766	658	345	278
AAAGATATACGTAACCCTAC	ENST00000422304	300	459	493	1228	590
AAAGATATACGTAACCCTAC	ENST00000427076	300	459	493	1228	590
AAAGATATACGTAACCCTAC	ENST00000454572	300	459	493	1228	590
AAAGATATACGTAACCCTAC	ENST00000326391	300	459	493	1228	590
AAAGATATACGTAACCCTAC	ENST00000418424	300	459	493	1228	590
AAAGATATAGAACGGATGAA	ENST00000534789	158	472	508	240	556
AAAGATATAGAACGGATGAA	ENST00000525179	158	472	508	240	556
AAAGATATAGAACGGATGAA	ENST00000527780	158	472	508	240	556
AAAGATATAGAACGGATGAA	ENST00000534096	158	472	508	240	556
AAAGATATAGAACGGATGAA	ENST00000562112	158	472	508	240	556
AAAGATCAATGAAGTCAAAC	ENST00000415101	221	541	1456	988	747
AAAGATCAGGAACAAGGAGG	ENST00000596068	229	601	711	711	1178
AAAGATCAGGAACAAGGAGG	ENST00000415305	229	601	711	711	1178
AAAGATCAGGAACAAGGAGG	ENST00000449693	229	601	711	711	1178
AAAGATCAGGAACAAGGAGG	ENST00000607914	229	601	711	711	1178
AAAGATCAGGAACAAGGAGG	ENST00000526819	229	601	711	711	1178
AAAGATCAGGAACAAGGAGG	ENST00000532135	229	601	711	711	1178
AAAGATCAGGAACAAGGAGG	ENST00000368821	229	601	711	711	1178
AAAGATCATCAGAGAAAGCC	ENST00000443364	176	774	529	791	1295
AAAGATCATCAGAGAAAGCC	ENST00000423943	176	774	529	791	1295
AAAGATCCTGTGATGTCATA	ENST00000580695	202	984	1085	728	834
AAAGATCCTGTGATGTCATA	ENST00000535229	202	984	1085	728	834
AAAGATCTGCAGGGATGTGA	ENST00000466692	198	554	1266	749	1119
AAAGATGACACACTGTTCTT	ENST00000427054	230	820	1224	1021	952
AAAGATGACACACTGTTCTT	ENST00000436551	230	820	1224	1021	952
AAAGATGACAGCAGGGACCT	MIR410_m7	271	1266	1394	1107	1320
AAAGATGACAGCAGGGACCT	SNORD114-1_m6	271	1266	1394	1107	1320
AAAGATGACAGCAGGGACCT	ENST00000521812	271	1266	1394	1107	1320
AAAGATGACAGCAGGGACCT	MIR770_m12	271	1266	1394	1107	1320
AAAGATGACAGCAGGGACCT	AL132709.8_m4	271	1266	1394	1107	1320
AAAGATGACAGCAGGGACCT	MIR370_m18	271	1266	1394	1107	1320
AAAGATGACAGCAGGGACCT	SNORD113_m3	271	1266	1394	1107	1320
AAAGATGACAGCAGGGACCT	MIR541_m2	271	1266	1394	1107	1320
AAAGATGACAGCAGGGACCT	SNORD113-4_m8	271	1266	1394	1107	1320
AAAGATGACAGCAGGGACCT	AL132709.1_p14	271	1266	1394	1107	1320
AAAGATGACAGCAGGGACCT	MEG8_m14	271	1266	1394	1107	1320
AAAGATGACAGCAGGGACCT	SNORD114-25_m1	271	1266	1394	1107	1320
AAAGATGACAGCAGGGACCT	SNHG24_m10	271	1266	1394	1107	1320
AAAGATGACAGCAGGGACCT	SNORD114-12_m3	271	1266	1394	1107	1320
AAAGATGACAGCAGGGACCT	MIR377_m6	271	1266	1394	1107	1320
AAAGATGACAGCAGGGACCT	AL117190.1_m26	271	1266	1394	1107	1320
AAAGATGACAGCAGGGACCT	SNORD114-10_m10	271	1266	1394	1107	1320
AAAGATGACAGCAGGGACCT	MIR656_m3	271	1266	1394	1107	1320
AAAGATGACAGCAGGGACCT	MIR369_m4	271	1266	1394	1107	1320
AAAGATGACAGCAGGGACCT	MEG3_1_p2	271	1266	1394	1107	1320
AAAGATGACAGCAGGGACCT	MEG9_m11	271	1266	1394	1107	1320
AAAGATGACAGCAGGGACCT	MIR409_m2	271	1266	1394	1107	1320
AAAGATGACAGCAGGGACCT	DLK1_p3	271	1266	1394	1107	1320
AAAGATGACAGCAGGGACCT	SNORD113-3_m9	271	1266	1394	1107	1320
AAAGATGACAGCAGGGACCT	AL132709.9_m7	271	1266	1394	1107	1320
AAAGATGACAGCAGGGACCT	SNHG23_m14	271	1266	1394	1107	1320
AAAGATGACAGCAGGGACCT	SNORD114-21_m2	271	1266	1394	1107	1320
AAAGATGACAGCAGGGACCT	ENST00000555928	271	1266	1394	1107	1320
AAAGATGACAGCAGGGACCT	RTL1_p28	271	1266	1394	1107	1320
AAAGATGCAGTTCGCGTCTG	ENST00000430192	196	487	423	1219	853
AAAGATGCTAGAGCATGCTC	ENST00000526385	281	514	479	366	269
AAAGATGCTAGAGCATGCTC	ENST00000527281	281	514	479	366	269
AAAGATGGAAGAGGTAAGGA	ENST00000366140	185	870	874	601	803
AAAGATGGCCATGCTGGCCA	NR_027322	217	605	735	447	881
AAAGATGTAACTACTGTATG	ENST00000427745	159	558	290	1107	166
AAAGATGTCAGCCTCAGGAA	ENST00000382670	211	900	1109	1169	884
AAAGATGTCAGCCTCAGGAA	ENST00000538925	211	900	1109	1169	884
AAAGATGTGTTCTTTCACCG	ENST00000500989	195	395	1262	364	305
AAAGATGTGTTCTTTCACCG	ENST00000522865	195	395	1262	364	305
AAAGATGTGTTCTTTCACCG	ENST00000518964	195	395	1262	364	305
AAAGATGTGTTCTTTCACCG	ENST00000517869	195	395	1262	364	305
AAAGATTAGAAGGTTACAGG	ENST00000422022	176	638	639	975	850
AAAGATTAGAAGGTTACAGG	ENST00000456651	176	638	639	975	850
AAAGATTATGCTAAGTGGCC	ENST00000414141	167	562	588	1345	1185
AAAGATTATTGTCCAATTGG	NR_033795	193	371	785	636	509
AAAGATTCAGACAGAGCCTA	ENST00000510512	203	774	1118	747	834
AAAGATTCTGCTGCCGGGTG	AC104088.1_p1	158	669	574	420	268
AAAGATTCTGCTGCCGGGTG	RP11-227L6.1_p1	158	669	574	420	268
AAAGATTCTGCTGCCGGGTG	ENST00000445613	158	669	574	420	268
AAAGATTGGTGGGAGAGAAG	ENST00000577684	150	720	728	621	342
AAAGATTTGATCTATGTCAG	ENST00000504339	142	470	182	522	241
AAAGATTTGATTACATGGCA	ENST00000578803	200	736	763	851	1007
AAAGCAAACAGGTCAGGCCC	ENST00000233242	262	1385	1035	434	859
AAAGCAAACAGGTCAGGCCC	ENST00000399256	262	1385	1035	434	859
AAAGCAAATGCAATATTTGC	ENST00000443508	164	875	1128	1328	639
AAAGCAAATGCAATATTTGC	ENST00000577841	164	875	1128	1328	639
AAAGCAACATTCAGCACCGG	ENST00000505340	256	829	769	3237	1011
AAAGCAACATTCAGCACCGG	ENST00000519898	256	829	769	3237	1011
AAAGCAACATTCAGCACCGG	ENST00000602964	256	829	769	3237	1011
AAAGCAACATTCAGCACCGG	ENST00000518014	256	829	769	3237	1011
AAAGCAACATTCAGCACCGG	ENST00000509909	256	829	769	3237	1011
AAAGCAACATTCAGCACCGG	ENST00000524265	256	829	769	3237	1011
AAAGCAACATTCAGCACCGG	ENST00000512096	256	829	769	3237	1011
AAAGCAACATTCAGCACCGG	ENST00000523269	256	829	769	3237	1011
AAAGCAACATTCAGCACCGG	ENST00000505254	256	829	769	3237	1011
AAAGCAACATTCAGCACCGG	ENST00000522358	256	829	769	3237	1011
AAAGCAACTTCATCTTGAAT	ENST00000474610	228	1112	1186	883	503
AAAGCAACTTCATCTTGAAT	ENST00000491596	228	1112	1186	883	503
AAAGCAACTTCATCTTGAAT	ENST00000322472	228	1112	1186	883	503
AAAGCAAGACGTGAACCTGC	ENST00000352483	263	563	851	259	971
AAAGCAAGACGTGAACCTGC	ENST00000332512	263	563	851	259	971
AAAGCAAGACTAAGCTGCGT	ENST00000585291	300	911	699	374	1187
AAAGCAAGACTAAGCTGCGT	ENST00000585299	300	911	699	374	1187
AAAGCAAGACTAAGCTGCGT	ENST00000357480	300	911	699	374	1187
AAAGCAAGACTAAGCTGCGT	ENST00000579889	300	911	699	374	1187
AAAGCAAGACTAAGCTGCGT	ENST00000584137	300	911	699	374	1187
AAAGCAAGACTAAGCTGCGT	ENST00000362042	300	911	699	374	1187
AAAGCAAGCCCGCGTCCTGG	ENST00000453174	301	914	1176	1392	678
AAAGCAAGCTGTGATCCTCG	ENST00000479705	222	861	795	506	1000
AAAGCAAGGATTCTTGGGAC	NR_027995	218	678	927	1209	873
AAAGCAAGGCAGTGAAGGCA	ENST00000512678	220	705	1180	759	729
AAAGCAAGGCAGTGAAGGCA	ENST00000507639	220	705	1180	759	729
AAAGCAAGTAACACCATTGA	NR_027063	190	978	771	133	358
AAAGCAAGTGTTGTTTCTCA	ENST00000341155	200	504	367	420	210
AAAGCAAGTGTTGTTTCTCA	ENST00000415169	200	504	367	420	210
AAAGCAATAGAATAAGCCTA	ENST00000546624	0	0	0	0	0
AAAGCAATATTCCAGTCAAT	ENST00000434443	262	850	792	712	532
AAAGCAATATTCCAGTCAAT	ENST00000457339	262	850	792	712	532
AAAGCACAAGGCCAATGAGA	ENST00000541551	311	951	575	970	977
AAAGCACATTCTGTTTCTAG	ENST00000414300	214	890	1269	1004	1012
AAAGCACATTCTGTTTCTAG	ENST00000439893	214	890	1269	1004	1012
AAAGCAGAAGTCCATAAACT	ENST00000413669	231	944	1000	1885	876
AAAGCAGACAGGCCAAGAAC	ENST00000536342	260	800	1188	381	1230
AAAGCAGACCAGCAGAGTCC	ENST00000448579	314	1265	1355	1595	1588
AAAGCAGACCAGCAGAGTCC	ENST00000411989	314	1265	1355	1595	1588
AAAGCAGAGTACAATGCCTG	ENST00000569081	236	979	644	543	635
AAAGCAGCCAATGGGAGCCC	ENST00000423834	497	1573	1942	1849	1317
AAAGCAGCCAATGGGAGCCC	ENST00000448173	497	1573	1942	1849	1317
AAAGCAGCCAATGGGAGCCC	ENST00000412694	497	1573	1942	1849	1317
AAAGCAGCCAATGGGAGCCC	ENST00000569650	497	1573	1942	1849	1317
AAAGCAGCCAATGGGAGCCC	ENST00000426587	497	1573	1942	1849	1317
AAAGCAGCCAATGGGAGCCC	ENST00000436857	497	1573	1942	1849	1317
AAAGCAGCCAATGGGAGCCC	ENST00000337023	497	1573	1942	1849	1317
AAAGCAGCCAATGGGAGCCC	ENST00000359898	497	1573	1942	1849	1317
AAAGCAGCCAATGGGAGCCC	ENST00000380775	497	1573	1942	1849	1317
AAAGCAGCCAATGGGAGCCC	ENST00000423186	497	1573	1942	1849	1317
AAAGCAGCCAATGGGAGCCC	ENST00000318568	497	1573	1942	1849	1317
AAAGCAGCCAATGGGAGCCC	ENST00000380410	497	1573	1942	1849	1317
AAAGCAGCCAATGGGAGCCC	ENST00000428423	497	1573	1942	1849	1317
AAAGCAGCCAATGGGAGCCC	ENST00000308103	497	1573	1942	1849	1317
AAAGCAGCCAATGGGAGCCC	ENST00000425039	497	1573	1942	1849	1317
AAAGCAGCCAATGGGAGCCC	ENST00000394959	497	1573	1942	1849	1317
AAAGCAGCCAATGGGAGCCC	ENST00000429726	497	1573	1942	1849	1317
AAAGCAGCCAATGGGAGCCC	ENST00000470380	497	1573	1942	1849	1317
AAAGCAGCCAATGGGAGCCC	ENST00000541319	497	1573	1942	1849	1317
AAAGCAGCGGCGGTGGCGGA	ENST00000417218	399	1605	1420	1909	2127
AAAGCAGCTGGGCCTGAATG	ENST00000449457	233	726	656	695	1211
AAAGCAGGGACTCTCAACTG	ENST00000438416	218	653	713	456	262
AAAGCAGTGAGTCACCTACT	ENST00000562202	223	664	1917	1373	1152
AAAGCAGTGTGGGAGTGCAG	ENST00000516672	241	738	1972	1444	694
AAAGCAGTGTGGGAGTGCAG	ENST00000331334	241	738	1972	1444	694
AAAGCATCACCATTCTATCT	ENST00000419257	241	872	745	1386	853
AAAGCATCGTAACTGAGTGT	ENST00000366390	239	904	264	712	581
AAAGCATCGTAACTGAGTGT	ENST00000570470	239	904	264	712	581
AAAGCATGAGAGAGCTCTCT	ENST00000446107	226	760	977	1360	597
AAAGCATTGATCGGAGAGAC	ENST00000592638	257	810	557	340	178
AAAGCATTGATCGGAGAGAC	ENST00000426838	257	810	557	340	178
AAAGCATTGATCGGAGAGAC	ENST00000282030	257	810	557	340	178
AAAGCATTTGAGAAACGGAA	ENST00000549487	228	831	763	775	983
AAAGCATTTGAGAAACGGAA	ENST00000546560	228	831	763	775	983
AAAGCATTTGAGAAACGGAA	ENST00000551395	228	831	763	775	983
AAAGCATTTGAGAAACGGAA	ENST00000382535	228	831	763	775	983
AAAGCCAAGGCCTCCTCCCT	ENST00000511465	316	1061	1018	1130	952
AAAGCCCAGCTCTCCCTCCA	ENST00000457371	256	857	1245	2300	576
AAAGCCCAGCTCTCCCTCCA	ENST00000431730	256	857	1245	2300	576
AAAGCCCAGTGTTGCCCAGG	ENST00000423332	208	652	1293	831	271
AAAGCCCAGTGTTGCCCAGG	ENST00000505841	208	652	1293	831	271
AAAGCCCATCAGTGATACAC	ENST00000603514	286	909	990	211	661
AAAGCCCGGAGCGTGGGATC	ENST00000508822	168	600	1103	701	626
AAAGCCCGGAGCGTGGGATC	ENST00000511551	168	600	1103	701	626
AAAGCCCGGAGCGTGGGATC	ENST00000509998	168	600	1103	701	626
AAAGCCCGGAGCGTGGGATC	ENST00000421004	168	600	1103	701	626
AAAGCCCGGAGCGTGGGATC	ENST00000513755	168	600	1103	701	626
AAAGCCCGGAGCGTGGGATC	ENST00000510030	168	600	1103	701	626
AAAGCCCGGAGCGTGGGATC	ENST00000538629	168	600	1103	701	626
AAAGCCCGGAGCGTGGGATC	ENST00000339292	168	600	1103	701	626
AAAGCCCTCCTCCCAAGTCG	ENST00000555001	291	939	525	1112	1124
AAAGCCCTTGCTGGGCAGAG	ENST00000328649	153	426	288	345	135
AAAGCCGCCGCCGGTGACCT	ENST00000506933	296	799	744	272	614
AAAGCCGCTTGGCGTGCGTC	ENST00000538549	270	625	485	979	627
AAAGCCGCTTGGCGTGCGTC	ENST00000500695	270	625	485	979	627
AAAGCCGCTTGGCGTGCGTC	ENST00000433116	270	625	485	979	627
AAAGCCGCTTGGCGTGCGTC	ENST00000539906	270	625	485	979	627
AAAGCCGGTGTTAAGGTTTC	ENST00000421157	138	537	199	270	474
AAAGCCTCAGATGGGCGTCT	RP5-1051H14.2_m2	272	847	940	957	956
AAAGCCTGAGCTTGGTCCAT	ENST00000520433	254	1045	866	626	1040
AAAGCCTGAGCTTGGTCCAT	ENST00000524045	254	1045	866	626	1040
AAAGCCTGAGCTTGGTCCAT	ENST00000509144	254	1045	866	626	1040
AAAGCCTGAGCTTGGTCCAT	ENST00000520078	254	1045	866	626	1040
AAAGCCTGAGCTTGGTCCAT	ENST00000521622	254	1045	866	626	1040
AAAGCCTGAGCTTGGTCCAT	ENST00000520594	254	1045	866	626	1040
AAAGCCTGGGCTTTCCTTGT	ENST00000450720	255	829	1977	1357	996
AAAGCCTGTGGATCAGTGCC	ENST00000340703	307	823	627	910	910
AAAGCCTTCACCGTGCTAGT	ENST00000381800	234	1016	1691	1290	397
AAAGCCTTCTGAGTAGAAAG	ENST00000508439	326	1391	1244	546	966
AAAGCCTTGGATGACAAACT	ENST00000421642	224	1148	976	871	1072
AAAGCGCGTACACCTGGCTC	ENST00000247207	257	976	856	1108	597
AAAGCGCGTACACCTGGCTC	ENST00000554918	257	976	856	1108	597
AAAGCGCGTACACCTGGCTC	ENST00000554883	257	976	856	1108	597
AAAGCGCTTCAGTAGCGAGA	ENST00000491723	231	714	542	566	1824
AAAGCGCTTCAGTAGCGAGA	ENST00000463928	231	714	542	566	1824
AAAGCGCTTCAGTAGCGAGA	ENST00000420668	231	714	542	566	1824
AAAGCGCTTCAGTAGCGAGA	ENST00000442263	231	714	542	566	1824
AAAGCGCTTCAGTAGCGAGA	ENST00000469430	231	714	542	566	1824
AAAGCGCTTCAGTAGCGAGA	ENST00000598905	231	714	542	566	1824
AAAGCGCTTCAGTAGCGAGA	ENST00000311234	231	714	542	566	1824
AAAGCGCTTCAGTAGCGAGA	ENST00000461515	231	714	542	566	1824
AAAGCGCTTCAGTAGCGAGA	ENST00000425000	231	714	542	566	1824
AAAGCGCTTCAGTAGCGAGA	ENST00000486195	231	714	542	566	1824
AAAGCGCTTCAGTAGCGAGA	ENST00000593709	231	714	542	566	1824
AAAGCGCTTCAGTAGCGAGA	ENST00000478566	231	714	542	566	1824
AAAGCGGCCCGACCTGCTTG	ENST00000548897	181	503	770	0	289
AAAGCGGCCCGACCTGCTTG	ENST00000579335	181	503	770	0	289
AAAGCGGCCCGACCTGCTTG	ENST00000299767	181	503	770	0	289
AAAGCGGCCCGACCTGCTTG	ENST00000548622	181	503	770	0	289
AAAGCGGCCCGACCTGCTTG	ENST00000388789	181	503	770	0	289
AAAGCGGCCCGACCTGCTTG	ENST00000548462	181	503	770	0	289
AAAGCGGCCCGACCTGCTTG	ENST00000540297	181	503	770	0	289
AAAGCGGGACCTGGGAGTAG	ENST00000585417	439	1320	1713	734	2121
AAAGCGGGACCTGGGAGTAG	ENST00000588217	439	1320	1713	734	2121
AAAGCGGGACCTGGGAGTAG	ENST00000586172	439	1320	1713	734	2121
AAAGCGGGACCTGGGAGTAG	ENST00000592053	439	1320	1713	734	2121
AAAGCGGGACCTGGGAGTAG	ENST00000586842	439	1320	1713	734	2121
AAAGCGGGACCTGGGAGTAG	ENST00000590254	439	1320	1713	734	2121
AAAGCGTTATACAAAGTCAT	ENST00000539579	150	806	848	209	218
AAAGCGTTTCTGTGCTTAGA	ENST00000332558	252	915	1806	1574	952
AAAGCTAAGGAAAGACTCTC	ENST00000515153	267	599	732	969	599
AAAGCTATGTCCCTCTTCAC	ENST00000315707	282	976	666	844	541
AAAGCTCCACTGGCCATCTT	ENST00000557908	273	1097	1401	1574	1200
AAAGCTCCGAGCGGTGCGTG	ENST00000430140	304	752	1433	853	797
AAAGCTCCTAGTTGGATCTT	NR_038368	154	959	819	373	883
AAAGCTCTCTGCTAGGCCTG	ENST00000577267	261	881	519	1374	1190
AAAGCTCTGTAGGGACGGGC	ENST00000505488	190	768	816	1773	311
AAAGCTCTTCACGGCAGAGC	ENST00000521291	257	867	647	260	858
AAAGCTCTTCACGGCAGAGC	ENST00000396070	257	867	647	260	858
AAAGCTCTTCACGGCAGAGC	ENST00000521112	257	867	647	260	858
AAAGCTCTTCACGGCAGAGC	ENST00000287038	257	867	647	260	858
AAAGCTCTTCACGGCAGAGC	ENST00000523172	257	867	647	260	858
AAAGCTCTTCACGGCAGAGC	ENST00000517489	257	867	647	260	858
AAAGCTCTTCACGGCAGAGC	ENST00000518164	257	867	647	260	858
AAAGCTCTTCACGGCAGAGC	ENST00000518850	257	867	647	260	858
AAAGCTCTTCACGGCAGAGC	ENST00000520998	257	867	647	260	858
AAAGCTGAGAGTACATCCAG	ENST00000456726	199	718	762	481	521
AAAGCTGAGAGTACATCCAG	ENST00000457060	199	718	762	481	521
AAAGCTGGAGGTCTCGTGGG	ENST00000425185	196	591	718	490	861
AAAGCTGGAGGTCTCGTGGG	RP4-665J23.1_p1	196	591	718	490	861
AAAGCTGGATGTCTGAGTCA	ENST00000508486	197	1097	487	180	760
AAAGCTGGGCCGGCGCGGGC	ENST00000498907	242	694	1142	237	574
AAAGCTGGGCCGGCGCGGGC	ENST00000592982	242	694	1142	237	574
AAAGCTTAATCAGTGTTATC	ENST00000481825	239	721	653	556	473
AAAGCTTAATCAGTGTTATC	ENST00000466061	239	721	653	556	473
AAAGCTTAATCAGTGTTATC	ENST00000463907	239	721	653	556	473
AAAGCTTAATCAGTGTTATC	ENST00000489231	239	721	653	556	473
AAAGCTTAATCAGTGTTATC	ENST00000480723	239	721	653	556	473
AAAGCTTAATCAGTGTTATC	ENST00000456417	239	721	653	556	473
AAAGCTTAATCAGTGTTATC	ENST00000222982	239	721	653	556	473
AAAGCTTAATCAGTGTTATC	ENST00000463364	239	721	653	556	473
AAAGCTTAATCAGTGTTATC	ENST00000461920	239	721	653	556	473
AAAGCTTAATCAGTGTTATC	ENST00000439761	239	721	653	556	473
AAAGCTTAATCAGTGTTATC	ENST00000469622	239	721	653	556	473
AAAGCTTAATCAGTGTTATC	ENST00000343703	239	721	653	556	473
AAAGCTTAATCAGTGTTATC	ENST00000339843	239	721	653	556	473
AAAGCTTCAGTTTGAGGTGA	ENST00000553682	186	584	416	309	193
AAAGCTTCTAAGAATTCCAC	ENST00000553149	159	649	556	89	347
AAAGCTTCTTCCATGGAATA	ENST00000441430	146	962	625	282	609
AAAGGAAAGAGACGCTGAAG	ENST00000601556	242	824	725	2801	1293
AAAGGAAAGAGACGCTGAAG	ENST00000594203	242	824	725	2801	1293
AAAGGAAAGAGACGCTGAAG	ENST00000304488	242	824	725	2801	1293
AAAGGAAAGGCAAATATGGC	ENST00000435024	247	852	576	571	214
AAAGGAAAGGCAAATATGGC	ENST00000439790	247	852	576	571	214
AAAGGAAAGGCAAATATGGC	ENST00000444865	247	852	576	571	214
AAAGGAAAGGTCAGGGCACA	ENST00000550753	261	950	688	457	1034
AAAGGAAATATCCTGTTCTG	ENST00000368752	162	612	457	154	747
AAAGGAAATATCCTGTTCTG	ENST00000290702	162	612	457	154	747
AAAGGAAATTACGATGAGAA	ENST00000574739	145	554	218	178	272
AAAGGAACAATGGCCGGCCA	ENST00000549914	204	707	616	357	938
AAAGGAACTTCATCCTCACC	ENST00000425901	282	914	688	1756	1467
AAAGGAAGAGGGAAATCGGC	ENST00000419169	267	919	1120	510	404
AAAGGAAGAGGGAAATCGGC	ENST00000507691	267	919	1120	510	404
AAAGGAAGAGGGAAATCGGC	ENST00000515829	267	919	1120	510	404
AAAGGAAGAGGGAAATCGGC	ENST00000456731	267	919	1120	510	404
AAAGGAAGAGGGAAATCGGC	ENST00000502375	267	919	1120	510	404
AAAGGAAGAGGGAAATCGGC	ENST00000508461	267	919	1120	510	404
AAAGGAAGAGGGAAATCGGC	ENST00000440812	267	919	1120	510	404
AAAGGAAGAGGGAAATCGGC	ENST00000421703	267	919	1120	510	404
AAAGGAAGAGGGAAATCGGC	ENST00000367538	267	919	1120	510	404
AAAGGAAGAGGGAAATCGGC	ENST00000507469	267	919	1120	510	404
AAAGGAAGAGGGAAATCGGC	ENST00000347615	267	919	1120	510	404
AAAGGAAGAGGGAAATCGGC	ENST00000432837	267	919	1120	510	404
AAAGGAAGAGGGAAATCGGC	ENST00000367537	267	919	1120	510	404
AAAGGAAGAGGGAAATCGGC	ENST00000444547	267	919	1120	510	404
AAAGGAAGCAAACTCTACTA	ENST00000512901	194	597	738	524	280
AAAGGAAGCAAACTCTACTA	ENST00000499006	194	597	738	524	280
AAAGGAAGCAAACTCTACTA	ENST00000556138	194	597	738	524	280
AAAGGAAGCAAACTCTACTA	ENST00000556462	194	597	738	524	280
AAAGGAAGCAAACTCTACTA	ENST00000554822	194	597	738	524	280
AAAGGAAGCAAACTCTACTA	ENST00000502187	194	597	738	524	280
AAAGGAAGCACAGGAAGAAC	ENST00000557075	204	748	1290	1824	692
AAAGGAATCTGATCGGCTCC	ENST00000440664	251	748	961	439	344
AAAGGACACTTCCTGTGCAG	ENST00000484550	246	829	1213	1364	970
AAAGGACACTTCCTGTGCAG	ENST00000471299	246	829	1213	1364	970
AAAGGACACTTCCTGTGCAG	ENST00000479592	246	829	1213	1364	970
AAAGGACAGGTCATAATCCC	ENST00000445279	255	916	692	1127	420
AAAGGACAGGTCATAATCCC	ENST00000449405	255	916	692	1127	420
AAAGGACTCCTGGATCCTCC	ENST00000431789	233	788	1148	840	857
AAAGGAGAATGCAAACAAAT	ENST00000524283	225	1237	1327	618	1308
AAAGGAGAATGCAAACAAAT	ENST00000523557	225	1237	1327	618	1308
AAAGGAGAGCCAGACAGGCC	ENST00000490139	255	803	232	467	692
AAAGGAGAGCCCAGATGGAG	ENST00000481747	191	845	575	1048	734
AAAGGAGATAATGAAACTCC	ENST00000554647	153	519	347	804	636
AAAGGAGCATGGAATGTCAA	ENST00000453862	254	1249	1251	1743	1048
AAAGGAGCCTGACGTCACCC	ENST00000588411	294	740	841	1361	873
AAAGGAGCCTGACGTCACCC	ENST00000592051	294	740	841	1361	873
AAAGGAGCCTGACGTCACCC	ENST00000592467	294	740	841	1361	873
AAAGGAGCCTGACGTCACCC	ENST00000591622	294	740	841	1361	873
AAAGGAGCCTGACGTCACCC	ENST00000589161	294	740	841	1361	873
AAAGGAGCTATGGTAGTCTG	ENST00000574565	241	696	858	1006	1222
AAAGGAGCTATGGTAGTCTG	ENST00000589081	241	696	858	1006	1222
AAAGGAGCTATGGTAGTCTG	ENST00000507983	241	696	858	1006	1222
AAAGGAGCTATGGTAGTCTG	ENST00000571466	241	696	858	1006	1222
AAAGGAGCTATGGTAGTCTG	ENST00000575148	241	696	858	1006	1222
AAAGGAGGAGGCCTGAAGTC	ENST00000440867	177	435	1246	1392	707
AAAGGAGGAGGGAGAGGAGG	ENST00000582940	147	296	120	269	391
AAAGGAGGATCTCCTGATCT	NR_120662	196	679	582	651	442
AAAGGAGGCCCACTAGAGCA	ENST00000453787	235	978	879	1833	860
AAAGGAGGCCCACTAGAGCA	ENST00000449235	235	978	879	1833	860
AAAGGAGGCCCACTAGAGCA	ENST00000423171	235	978	879	1833	860
AAAGGAGGGACTGACTCGCA	NR_002770	230	774	1043	1706	604
AAAGGAGGGATCGTATAATT	ENST00000588043	182	529	415	467	267
AAAGGAGTCATTGACTAATC	ENST00000446592	240	732	1104	739	683
AAAGGAGTGGGTAGCTGAGA	ENST00000540567	159	467	1142	969	110
AAAGGAGTGGGTAGCTGAGA	ENST00000537143	159	467	1142	969	110
AAAGGAGTGGGTAGCTGAGA	ENST00000435507	159	467	1142	969	110
AAAGGAGTGGGTAGCTGAGA	ENST00000542908	159	467	1142	969	110
AAAGGAGTGGGTAGCTGAGA	ENST00000544490	159	467	1142	969	110
AAAGGAGTGGGTAGCTGAGA	ENST00000439504	159	467	1142	969	110
AAAGGAGTGGGTAGCTGAGA	ENST00000321297	159	467	1142	969	110
AAAGGAGTGGGTAGCTGAGA	ENST00000534905	159	467	1142	969	110
AAAGGAGTTAGATGAGAATC	ENST00000519330	215	656	274	282	735
AAAGGAGTTAGATGAGAATC	ENST00000524076	215	656	274	282	735
AAAGGAGTTAGATGAGAATC	ENST00000276570	215	656	274	282	735
AAAGGATCCAATCTTATGAA	ENST00000419257	159	461	555	576	611
AAAGGATCCGCAGCAAGGAA	ENST00000331425	220	1340	794	465	941
AAAGGATCCGCAGCAAGGAA	ENST00000444809	220	1340	794	465	941
AAAGGATTCACTCAAGAACC	ENST00000541551	225	989	1246	998	824
AAAGGATTCTTGGTCCCTAC	ENST00000439341	229	806	415	305	555
AAAGGATTGCCTGCAATTCC	ENST00000520457	222	804	1790	1538	1132
AAAGGATTGGCCTGAAGGAG	ENST00000546821	179	385	526	509	509
AAAGGATTGGCCTGAAGGAG	ENST00000552768	179	385	526	509	509
AAAGGATTGGCCTGAAGGAG	ENST00000549734	179	385	526	509	509
AAAGGATTGGCCTGAAGGAG	ENST00000551922	179	385	526	509	509
AAAGGATTGGCCTGAAGGAG	ENST00000546911	179	385	526	509	509
AAAGGATTGGCCTGAAGGAG	ENST00000550636	179	385	526	509	509
AAAGGATTGGCCTGAAGGAG	ENST00000552628	179	385	526	509	509
AAAGGCAACAATAGGGTGGT	ENST00000471496	164	567	964	579	866
AAAGGCAACAATAGGGTGGT	ENST00000468380	164	567	964	579	866
AAAGGCAACTGTGCCCAGAG	ENST00000455821	222	860	771	965	1313
AAAGGCAAGAATGAAGTCTT	ENST00000367754	230	975	1761	795	990
AAAGGCAAGAATGAAGTCTT	ENST00000236166	230	975	1761	795	990
AAAGGCACAGGAGACGGACT	ENST00000568279	305	1208	1564	1072	805
AAAGGCACAGGCTGCCTGCG	ENST00000606696	200	386	1082	694	785
AAAGGCACAGGCTGCCTGCG	ENST00000510254	200	386	1082	694	785
AAAGGCACAGGCTGCCTGCG	ENST00000606233	200	386	1082	694	785
AAAGGCACAGGCTGCCTGCG	ENST00000507963	200	386	1082	694	785
AAAGGCACAGGCTGCCTGCG	ENST00000503134	200	386	1082	694	785
AAAGGCACAGGCTGCCTGCG	ENST00000504474	200	386	1082	694	785
AAAGGCACATAGAAGATGCT	ENST00000586552	249	831	1269	1955	916
AAAGGCACATAGAAGATGCT	ENST00000412102	249	831	1269	1955	916
AAAGGCACATAGAAGATGCT	ENST00000432830	249	831	1269	1955	916
AAAGGCACATAGAAGATGCT	ENST00000589300	249	831	1269	1955	916
AAAGGCACTAGACCGAGCGC	ENST00000463025	293	391	60	215	211
AAAGGCACTAGACCGAGCGC	ENST00000467426	293	391	60	215	211
AAAGGCAGAAACTCACAGCC	ENST00000448713	223	928	559	937	701
AAAGGCAGAAACTCACAGCC	ENST00000405271	223	928	559	937	701
AAAGGCAGAAACTCACAGCC	ENST00000419035	223	928	559	937	701
AAAGGCAGAAACTCACAGCC	ENST00000441997	223	928	559	937	701
AAAGGCAGAAACTCACAGCC	ENST00000456133	223	928	559	937	701
AAAGGCAGAAACTCACAGCC	ENST00000450550	223	928	559	937	701
AAAGGCAGAAACTCACAGCC	ENST00000413185	223	928	559	937	701
AAAGGCAGGACTGGACGCTT	ENST00000425005	283	976	659	1005	441
AAAGGCAGGACTGGACGCTT	ENST00000331462	283	976	659	1005	441
AAAGGCAGGACTGGACGCTT	ENST00000436126	283	976	659	1005	441
AAAGGCAGGGTGGACATCTG	ENST00000590254	177	808	632	417	311
AAAGGCAGGGTGGACATCTG	ENST00000592873	177	808	632	417	311
AAAGGCAGGGTGGACATCTG	ENST00000588217	177	808	632	417	311
AAAGGCAGGGTGGACATCTG	ENST00000586842	177	808	632	417	311
AAAGGCAGGGTGGACATCTG	ENST00000592053	177	808	632	417	311
AAAGGCAGGGTGGACATCTG	ENST00000585417	177	808	632	417	311
AAAGGCAGGGTGGACATCTG	ENST00000586172	177	808	632	417	311
AAAGGCAGTCGGAAATTGTT	ENST00000457858	197	749	664	80	656
AAAGGCAGTGGGCAGATGGA	ENST00000556013	236	1126	1105	805	1238
AAAGGCCAGGGTCAGAACCT	ENST00000438454	221	757	1196	528	586
AAAGGCCTACAGCTAGCAAG	ENST00000412221	166	969	1142	1156	176
AAAGGCCTTCACAATTCCTA	ENST00000413271	196	892	523	640	498
AAAGGCGCCCTGTTGACCAA	ENST00000507345	239	868	604	413	600
AAAGGCGCCCTGTTGACCAA	ENST00000341845	239	868	604	413	600
AAAGGCGCCCTGTTGACCAA	ENST00000287761	239	868	604	413	600
AAAGGCGCCCTGTTGACCAA	ENST00000512348	239	868	604	413	600
AAAGGCGCCCTGTTGACCAA	ENST00000430046	239	868	604	413	600
AAAGGCGGCTTCTGTTCTGC	ENST00000510229	204	474	311	381	363
AAAGGCGGCTTCTGTTCTGC	ENST00000510067	204	474	311	381	363
AAAGGCGGCTTCTGTTCTGC	ENST00000506655	204	474	311	381	363
AAAGGCGGGAACGAGGACTA	ENST00000589802	213	714	731	1363	1161
AAAGGCGGGAACGAGGACTA	ENST00000585578	213	714	731	1363	1161
AAAGGCGGGAACGAGGACTA	ENST00000592575	213	714	731	1363	1161
AAAGGCGGGAACGAGGACTA	ENST00000592392	213	714	731	1363	1161
AAAGGCGGGAACGAGGACTA	ENST00000586139	213	714	731	1363	1161
AAAGGCGGGAACGAGGACTA	ENST00000591430	213	714	731	1363	1161
AAAGGCGTGGTAATTGGAAT	NR_033752	213	452	500	558	238
AAAGGCTCATGGTACTTTAA	CHIA_m3	207	992	1095	1419	1301
AAAGGCTCGGCAGCACCCGG	ENST00000456681	297	907	1455	1570	1854
AAAGGCTGGTGGATTGCTTG	ENST00000417773	165	369	183	468	524
AAAGGCTGGTGGATTGCTTG	ENST00000368974	165	369	183	468	524
AAAGGCTGGTGGATTGCTTG	ENST00000430898	165	369	183	468	524
AAAGGCTGTATAAGAAATGA	ENST00000544893	165	638	814	1168	488
AAAGGCTGTATAAGAAATGA	ENST00000469761	165	638	814	1168	488
AAAGGCTTTGCTGGTTGTGT	ENST00000556662	188	682	444	419	739
AAAGGCTTTGCTGGTTGTGT	ENST00000554187	188	682	444	419	739
AAAGGCTTTGCTGGTTGTGT	ENST00000556291	188	682	444	419	739
AAAGGCTTTGCTGGTTGTGT	ENST00000557723	188	682	444	419	739
AAAGGCTTTGCTGGTTGTGT	ENST00000557050	188	682	444	419	739
AAAGGGAAACGCTGAGGCGC	ENST00000579565	226	778	988	808	655
AAAGGGAAACGCTGAGGCGC	ENST00000577454	226	778	988	808	655
AAAGGGAAACGCTGAGGCGC	ENST00000578648	226	778	988	808	655
AAAGGGAAACGCTGAGGCGC	ENST00000398532	226	778	988	808	655
AAAGGGAAATCTGTAAACAC	ENST00000541949	193	491	564	687	267
AAAGGGAAGTACGCACATGC	ENST00000564124	358	1119	1118	1002	1246
AAAGGGAAGTACGCACATGC	ENST00000565055	358	1119	1118	1002	1246
AAAGGGAATGAATGGTAGAC	ENST00000457178	245	840	938	1469	989
AAAGGGACCTTGGCTGTACC	ENST00000562038	219	676	1364	746	300
AAAGGGACCTTGGCTGTACC	ENST00000597904	219	676	1364	746	300
AAAGGGACTGAAGAATGTCA	ENST00000559363	245	813	836	942	989
AAAGGGAGGTCAAATAAGAC	ENST00000515325	205	621	563	456	522
AAAGGGATAGACTGCATTGG	ENST00000505158	189	711	206	72	557
AAAGGGATGCAAGATCCCAG	ENST00000599361	211	541	966	979	297
AAAGGGATGCAAGATCCCAG	ENST00000425636	211	541	966	979	297
AAAGGGATGCAAGATCCCAG	ENST00000594941	211	541	966	979	297
AAAGGGATGCAAGATCCCAG	ENST00000609766	211	541	966	979	297
AAAGGGATGCAAGATCCCAG	ENST00000458381	211	541	966	979	297
AAAGGGATGCAAGATCCCAG	ENST00000609665	211	541	966	979	297
AAAGGGATGCAAGATCCCAG	ENST00000599755	211	541	966	979	297
AAAGGGATGCAAGATCCCAG	ENST00000594898	211	541	966	979	297
AAAGGGATGGTAATAGGGAA	ENST00000358815	158	526	650	95	454
AAAGGGATGGTAATAGGGAA	ENST00000448014	158	526	650	95	454
AAAGGGATGGTAATAGGGAA	ENST00000424133	158	526	650	95	454
AAAGGGATGGTAATAGGGAA	ENST00000605794	158	526	650	95	454
AAAGGGATTAGACTTTGACT	ENST00000451910	178	462	606	67	596
AAAGGGATTGCTGGGTCAAA	ENST00000457327	155	554	212	200	199
AAAGGGATTGCTGGGTCAAA	ENST00000564680	155	554	212	200	199
AAAGGGCAGAGTCCGTGACT	ENST00000540244	262	969	754	611	1063
AAAGGGCAGAGTCCGTGACT	ENST00000546062	262	969	754	611	1063
AAAGGGCAGAGTCCGTGACT	ENST00000512624	262	969	754	611	1063
AAAGGGCCAAGATGGAGTTA	ENST00000428086	191	394	461	471	520
AAAGGGCCAAGATGGAGTTA	ENST00000542070	191	394	461	471	520
AAAGGGCCAAGATGGAGTTA	ENST00000456737	191	394	461	471	520
AAAGGGCCGGTGGCCTCTCT	ENST00000562591	214	1077	356	590	747
AAAGGGCTACCTGGCTCCTG	ENST00000424181	230	712	490	603	1009
AAAGGGTACTGCCTAGACAC	ENST00000564156	265	531	389	140	538
AAAGGGTGAAGTCATTGGCA	ENST00000412722	170	645	625	273	251
AAAGGGTGACCGCACTGCGC	ENST00000414554	228	435	502	517	451
AAAGGGTGACCGCACTGCGC	ENST00000419902	228	435	502	517	451
AAAGGGTGACCGCACTGCGC	ENST00000413904	228	435	502	517	451
AAAGGGTGACCGCACTGCGC	ENST00000409078	228	435	502	517	451
AAAGGGTGACCGCACTGCGC	ENST00000439321	228	435	502	517	451
AAAGGGTGACCGCACTGCGC	ENST00000447668	228	435	502	517	451
AAAGGGTGACCGCACTGCGC	ENST00000541377	228	435	502	517	451
AAAGGGTGACCGCACTGCGC	ENST00000455322	228	435	502	517	451
AAAGGGTGACCGCACTGCGC	ENST00000397587	228	435	502	517	451
AAAGGGTGACCGCACTGCGC	ENST00000263710	228	435	502	517	451
AAAGGGTGGAAAGGGAGTGA	ENST00000423515	240	772	690	380	530
AAAGGGTGGAGGGAAAGGAC	ENST00000580695	221	670	464	901	722
AAAGGGTGGAGGGAAAGGAC	ENST00000535229	221	670	464	901	722
AAAGGGTGGCATGTAGAAGG	ENST00000447784	222	647	627	171	494
AAAGGGTGGCTTGGAAGAGA	ENST00000472890	154	790	724	564	744
AAAGGGTGGCTTGGAAGAGA	ENST00000498005	154	790	724	564	744
AAAGGGTGGTGCGTGGTCTA	ENST00000392929	197	349	228	180	373
AAAGGGTGGTGCGTGGTCTA	ENST00000264157	197	349	228	180	373
AAAGGGTGGTGCGTGGTCTA	ENST00000452839	197	349	228	180	373
AAAGGGTGGTGCGTGGTCTA	ENST00000537615	197	349	228	180	373
AAAGGGTGGTGCGTGGTCTA	ENST00000413962	197	349	228	180	373
AAAGGGTGGTGCGTGGTCTA	ENST00000464932	197	349	228	180	373
AAAGGGTGGTGCGTGGTCTA	ENST00000537343	197	349	228	180	373
AAAGGGTGGTGCGTGGTCTA	ENST00000428857	197	349	228	180	373
AAAGGGTGGTGCGTGGTCTA	ENST00000295238	197	349	228	180	373
AAAGGGTGGTGCGTGGTCTA	ENST00000417175	197	349	228	180	373
AAAGGGTGGTGCGTGGTCTA	ENST00000475094	197	349	228	180	373
AAAGGGTGTATTTATCTCAA	ENST00000447453	143	633	472	351	352
AAAGGGTGTGTGCAGAGGGA	ENST00000450640	214	660	710	300	419
AAAGGTAAAGTGGGAGGTGG	ENST00000453875	185	414	449	674	262
AAAGGTAAAGTGGGAGGTGG	ENST00000425595	185	414	449	674	262
AAAGGTAAGGTAACATGCAC	NR_003662	327	1029	1317	1477	1250
AAAGGTAATTCAACAGTGGC	ENST00000366134	200	416	504	376	243
AAAGGTAGGTGCCCGACATT	ENST00000609087	245	911	1302	1573	1488
AAAGGTAGGTGCCCGACATT	ENST00000412553	245	911	1302	1573	1488
AAAGGTATTGGGTATTTCTG	ENST00000509964	166	764	177	139	582
AAAGGTCAAAGCCAATTTGC	ENST00000593290	150	484	188	452	269
AAAGGTCACAGGGAAATCAA	ENST00000400880	205	1018	987	1198	503
AAAGGTCACAGGGAAATCAA	ENST00000399036	205	1018	987	1198	503
AAAGGTCACAGGGAAATCAA	ENST00000400882	205	1018	987	1198	503
AAAGGTCACAGGGAAATCAA	ENST00000433848	205	1018	987	1198	503
AAAGGTCACAGGGAAATCAA	ENST00000357392	205	1018	987	1198	503
AAAGGTCACAGGGAAATCAA	ENST00000451485	205	1018	987	1198	503
AAAGGTCACAGGGAAATCAA	ENST00000495870	205	1018	987	1198	503
AAAGGTCCTGCGGGCAGGAC	ENST00000589081	247	697	437	1181	322
AAAGGTCCTGCGGGCAGGAC	ENST00000575148	247	697	437	1181	322
AAAGGTCCTGCGGGCAGGAC	ENST00000571466	247	697	437	1181	322
AAAGGTCCTGCGGGCAGGAC	ENST00000507983	247	697	437	1181	322
AAAGGTCCTGCGGGCAGGAC	ENST00000574565	247	697	437	1181	322
AAAGGTCCTGGACAGGATCG	ENST00000436475	228	608	234	667	292
AAAGGTCTCCAGGTGTTGAT	ENST00000427901	226	754	896	1336	1431
AAAGGTCTTAAGCAATGAGG	ENST00000454224	223	874	1232	668	538
AAAGGTCTTGTGAGAAAGCA	ENST00000508823	242	720	631	650	136
AAAGGTGAACAGTAAGTGAG	ENST00000432896	201	1018	619	1091	246
AAAGGTGAACAGTAAGTGAG	ENST00000584100	201	1018	619	1091	246
AAAGGTGACTGGTACAACTG	ENST00000434896	256	1139	709	1196	1105
AAAGGTGACTGGTACAACTG	ENST00000414102	256	1139	709	1196	1105
AAAGGTGACTGGTACAACTG	ENST00000435548	256	1139	709	1196	1105
AAAGGTGACTGGTACAACTG	ENST00000421006	256	1139	709	1196	1105
AAAGGTGAGCAGCAGAGACG	ENST00000602498	250	1073	414	537	839
AAAGGTGAGCAGCAGAGACG	ENST00000540416	250	1073	414	537	839
AAAGGTGAGCAGCAGAGACG	ENST00000453558	250	1073	414	537	839
AAAGGTGAGCAGCAGAGACG	ENST00000396551	250	1073	414	537	839
AAAGGTGAGCAGCAGAGACG	ENST00000428404	250	1073	414	537	839
AAAGGTGAGCAGCAGAGACG	ENST00000444126	250	1073	414	537	839
AAAGGTGAGCAGCAGAGACG	ENST00000376656	250	1073	414	537	839
AAAGGTGAGCAGCAGAGACG	ENST00000458516	250	1073	414	537	839
AAAGGTGAGCAGCAGAGACG	ENST00000428728	250	1073	414	537	839
AAAGGTGAGCAGCAGAGACG	ENST00000396548	250	1073	414	537	839
AAAGGTGAGCAGCAGAGACG	ENST00000440271	250	1073	414	537	839
AAAGGTGCAGCCTGGGAAGA	ENST00000446167	155	494	602	764	559
AAAGGTGCAGCCTGGGAAGA	ENST00000445226	155	494	602	764	559
AAAGGTGCAGCCTGGGAAGA	ENST00000372343	155	494	602	764	559
AAAGGTGTACCTCACAGGCC	ENST00000450264	255	820	780	279	556
AAAGGTTAACTGCGAGCTGC	ENST00000412420	279	771	548	612	326
AAAGGTTAACTGCGAGCTGC	ENST00000370922	279	771	548	612	326
AAAGGTTCTGATGACAATGA	ENST00000522762	265	799	518	375	284
AAAGGTTGTCGTGTGCAACC	ENST00000553921	291	897	777	235	768
AAAGGTTGTCGTGTGCAACC	ENST00000557355	291	897	777	235	768
AAAGGTTGTGAGCCTCTAAG	ENST00000456347	172	582	231	44	367
AAAGGTTTCAACAACTAACA	ENST00000520275	195	803	968	661	201
AAAGGTTTCAACAACTAACA	ENST00000506431	195	803	968	661	201
AAAGTAATCTCTGCAAACTA	ENST00000433794	180	567	444	309	213
AAAGTAATGACAGTTTCAAG	ENST00000559363	0	0	0	0	0
AAAGTAATGGTACATGGGCC	ENST00000429949	203	1109	720	178	1317
AAAGTACAAACGAACCCTTC	ENST00000530051	201	499	1174	1683	503
AAAGTACAAACGAACCCTTC	ENST00000532307	201	499	1174	1683	503
AAAGTACAGAACAACTTCAC	ENST00000561978	287	1158	1122	1010	920
AAAGTACAGGAATTTGAACT	NR_002555	189	1035	312	662	613
AAAGTACATCAGATAATGAC	ENST00000418372	219	555	484	613	356
AAAGTACATCAGATAATGAC	ENST00000454470	219	555	484	613	356
AAAGTACATCAGATAATGAC	ENST00000608792	219	555	484	613	356
AAAGTACGAACTGTCAGGAG	ENST00000411553	219	695	202	364	182
AAAGTAGAAACTCTAGCCTT	ENST00000552634	191	697	320	357	626
AAAGTAGAGGTAGGAGGGCG	ENST00000265100	174	587	796	643	643
AAAGTAGAGGTAGGAGGGCG	ENST00000520067	174	587	796	643	643
AAAGTAGAGGTAGGAGGGCG	ENST00000519239	174	587	796	643	643
AAAGTAGAGGTAGGAGGGCG	ENST00000521476	174	587	796	643	643
AAAGTAGAGGTAGGAGGGCG	ENST00000519156	174	587	796	643	643
AAAGTAGAGGTAGGAGGGCG	ENST00000519522	174	587	796	643	643
AAAGTAGATGTGGCTATAAA	ENST00000417123	131	629	613	1450	540
AAAGTAGCAAAGTGCAGAAG	ENST00000561386	285	914	841	626	558
AAAGTAGCCAAGTGTGCTTG	ENST00000462528	245	885	741	2063	492
AAAGTAGCCATACACCCATT	ENST00000609132	278	982	1123	590	402
AAAGTAGCCATACACCCATT	ENST00000607953	278	982	1123	590	402
AAAGTAGCGCGAGGTCCAGG	ENST00000365387	274	907	1286	1619	1990
AAAGTAGGCCAAAGTCAGGG	ENST00000504210	232	861	821	999	1408
AAAGTAGGCCAGAGCCGGTG	ENST00000402766	194	449	813	1226	421
AAAGTAGGCCAGAGCCGGTG	ENST00000398245	194	449	813	1226	421
AAAGTAGGCCAGAGCCGGTG	ENST00000404603	194	449	813	1226	421
AAAGTAGGCCAGAGCCGGTG	ENST00000435822	194	449	813	1226	421
AAAGTAGGCCAGAGCCGGTG	ENST00000468170	194	449	813	1226	421
AAAGTAGGCCAGAGCCGGTG	ENST00000404664	194	449	813	1226	421
AAAGTAGGCCAGAGCCGGTG	ENST00000447813	194	449	813	1226	421
AAAGTAGGCCAGAGCCGGTG	ENST00000468770	194	449	813	1226	421
AAAGTAGGCCAGAGCCGGTG	ENST00000407973	194	449	813	1226	421
AAAGTAGGCCAGAGCCGGTG	ENST00000439775	194	449	813	1226	421
AAAGTAGGCCAGAGCCGGTG	ENST00000402849	194	449	813	1226	421
AAAGTAGGCCAGAGCCGGTG	ENST00000407471	194	449	813	1226	421
AAAGTAGGTTGGGTGTGAGC	ENST00000507890	216	444	528	98	424
AAAGTATAAGCACCAGAAAT	ENST00000405810	197	1020	1095	544	1792
AAAGTATGTAAACTGCAGTC	ENST00000503367	170	379	341	234	301
AAAGTATTCCATCACAATGC	ENST00000419311	257	487	515	621	301
AAAGTATTCCATCACAATGC	ENST00000519581	257	487	515	621	301
AAAGTCAAACTGGATTCCAT	ENST00000517373	216	654	847	774	333
AAAGTCAAACTGGATTCCAT	ENST00000499583	216	654	847	774	333
AAAGTCAAACTGGATTCCAT	ENST00000517335	216	654	847	774	333
AAAGTCAAACTGGATTCCAT	ENST00000313708	216	654	847	774	333
AAAGTCAAACTGGATTCCAT	ENST00000380654	216	654	847	774	333
AAAGTCAAACTGGATTCCAT	ENST00000518836	216	654	847	774	333
AAAGTCAAACTGGATTCCAT	ENST00000523301	216	654	847	774	333
AAAGTCACAAGTTGCACAGA	ENST00000550506	278	1242	1854	1887	1684
AAAGTCAGTGAAAGATGCTA	ENST00000506293	228	750	582	519	954
AAAGTCATACAGTGCTATGG	ENST00000601672	176	639	314	316	377
AAAGTCATACAGTGCTATGG	ENST00000596694	176	639	314	316	377
AAAGTCATAGCTTACATTTC	ENST00000518044	233	722	490	146	459
AAAGTCATGAGTTGACTTTG	ENST00000417514	107	218	126	541	214
AAAGTCATGGAGATTAGAAA	ENST00000431697	217	665	921	664	688
AAAGTCATGGCTGGGCACCA	ENST00000456082	217	857	489	950	1518
AAAGTCCAATGCACTCTGTG	ENST00000521608	238	1173	757	569	705
AAAGTCCAGGCCGTCTTCCA	ENST00000332440	230	969	932	1426	1365
AAAGTCCCACATAGAGCCAA	ENST00000551411	409	2150	1817	1044	2620
AAAGTCCCACATAGAGCCAA	ENST00000549950	409	2150	1817	1044	2620
AAAGTCCTCAATATTGCAGT	ENST00000560347	229	924	589	1114	768
AAAGTCCTCAATATTGCAGT	ENST00000558940	229	924	589	1114	768
AAAGTCTACTGTGACCTCAC	ENST00000430650	298	1018	616	793	1191
AAAGTCTCAGGGTACAGATC	NR_046943	184	685	850	1532	498
AAAGTCTCCTCTCACAGCCC	ENST00000449391	312	1150	1035	1540	1041
AAAGTCTGGCCTGCATTGGA	ENST00000432910	179	547	613	157	611
AAAGTCTTGCTCTGTCACCC	ENST00000398777	273	676	348	606	718
AAAGTCTTGCTCTGTCACCC	ENST00000506379	273	676	348	606	718
AAAGTCTTGGGCAGATTCCA	ENST00000560464	147	646	665	882	553
AAAGTCTTGTCAGGAACAGG	ENST00000529238	228	932	557	384	274
AAAGTCTTTAGGATCAACAC	ENST00000425633	259	599	656	1857	537
AAAGTCTTTCTCCTGGAGGC	ENST00000441253	193	577	785	362	654
AAAGTGAACTGTAAAGCCTC	ENST00000418951	240	576	760	931	1270
AAAGTGACACTCAGTGCACG	NR_024207	196	835	1118	295	501
AAAGTGACATTTGCAGGTTC	ENST00000569711	195	870	550	88	877
AAAGTGACGAGACTTGTTGC	ENST00000415590	284	796	665	521	627
AAAGTGACGAGACTTGTTGC	ENST00000602763	284	796	665	521	627
AAAGTGACGAGACTTGTTGC	ENST00000434919	284	796	665	521	627
AAAGTGACGAGACTTGTTGC	ENST00000446372	284	796	665	521	627
AAAGTGATCAGAATGATATG	ENST00000511399	220	829	887	1010	515
AAAGTGATCAGAATGATATG	ENST00000504237	220	829	887	1010	515
AAAGTGATGGCAGACATTGA	ENST00000416110	658	2665	2541	1004	1928
AAAGTGATGGCAGACATTGA	ENST00000421387	658	2665	2541	1004	1928
AAAGTGATGGCAGACATTGA	ENST00000441906	658	2665	2541	1004	1928
AAAGTGATTGGTTCAGGAAA	ENST00000417651	149	536	666	163	106
AAAGTGCATCATAGACTAGG	ENST00000504765	268	952	741	269	836
AAAGTGCTGTGGCGTTTGGG	ENST00000434384	140	303	231	325	399
AAAGTGCTGTGGCGTTTGGG	ENST00000592070	140	303	231	325	399
AAAGTGCTTTGTATAGGGCC	ENST00000508486	161	515	627	337	541
AAAGTGGGAAAGGAGTGACT	NR_024608	297	1143	2298	1369	2227
AAAGTGGGAAGATGCCAATA	ENST00000553921	180	628	262	418	447
AAAGTGGGAAGATGCCAATA	ENST00000557355	180	628	262	418	447
AAAGTGGGCGCGTCTGCGAC	ENST00000450891	271	710	543	1473	733
AAAGTGGTTGCGTAGGGCAG	ENST00000592085	272	1105	812	906	629
AAAGTGGTTGCGTAGGGCAG	ENST00000591799	272	1105	812	906	629
AAAGTGTAGGCCAGACGCAG	ENST00000600679	207	802	655	575	375
AAAGTGTAGGCCAGACGCAG	ENST00000596540	207	802	655	575	375
AAAGTGTAGGCCAGACGCAG	ENST00000597469	207	802	655	575	375
AAAGTGTAGGCCAGACGCAG	ENST00000595686	207	802	655	575	375
AAAGTGTAGGCCAGACGCAG	ENST00000451027	207	802	655	575	375
AAAGTGTAGGCCAGACGCAG	ENST00000597670	207	802	655	575	375
AAAGTGTAGGCCAGACGCAG	ENST00000598659	207	802	655	575	375
AAAGTGTAGGCCAGACGCAG	ENST00000445791	207	802	655	575	375
AAAGTGTAGGCCAGACGCAG	ENST00000599187	207	802	655	575	375
AAAGTGTAGGCCAGACGCAG	ENST00000432608	207	802	655	575	375
AAAGTGTAGGCCAGACGCAG	ENST00000598248	207	802	655	575	375
AAAGTGTAGGCCAGACGCAG	ENST00000431734	207	802	655	575	375
AAAGTGTAGGCCAGACGCAG	ENST00000597655	207	802	655	575	375
AAAGTGTAGGCCAGACGCAG	ENST00000414256	207	802	655	575	375
AAAGTGTAGGCCAGACGCAG	ENST00000597893	207	802	655	575	375
AAAGTGTAGGCCAGACGCAG	ENST00000601277	207	802	655	575	375
AAAGTGTAGGCCAGACGCAG	ENST00000596230	207	802	655	575	375
AAAGTGTAGGCCAGACGCAG	ENST00000594471	207	802	655	575	375
AAAGTGTAGGCCAGACGCAG	ENST00000451774	207	802	655	575	375
AAAGTGTAGGCCAGACGCAG	ENST00000599072	207	802	655	575	375
AAAGTGTAGGCCAGACGCAG	ENST00000596589	207	802	655	575	375
AAAGTGTAGGCCAGACGCAG	ENST00000600064	207	802	655	575	375
AAAGTGTAGTTGATGTGAAT	ENST00000458683	207	779	593	357	1032
AAAGTGTATTCATTTCCCAG	ENST00000547114	152	562	501	217	616
AAAGTGTGGATGGCTTGAGT	ENST00000426020	285	814	1061	2669	816
AAAGTGTGGATGGCTTGAGT	ENST00000591037	285	814	1061	2669	816
AAAGTGTGGATGGCTTGAGT	ENST00000272546	285	814	1061	2669	816
AAAGTGTGGCTCTGTTACCA	ENST00000428999	226	650	637	326	344
AAAGTGTGTGGCCGCACTAG	ENST00000446662	178	450	211	190	373
AAAGTGTGTGGCCGCACTAG	ENST00000309865	178	450	211	190	373
AAAGTGTGTGGCCGCACTAG	ENST00000308347	178	450	211	190	373
AAAGTGTGTGGCCGCAGTAG	ENST00000522480	181	434	474	169	539
AAAGTGTTATGAGAGGTGGT	ENST00000495307	197	756	327	327	875
AAAGTGTTATGAGAGGTGGT	ENST00000596094	197	756	327	327	875
AAAGTGTTATGAGAGGTGGT	ENST00000462524	197	756	327	327	875
AAAGTGTTATGAGAGGTGGT	ENST00000589844	197	756	327	327	875
AAAGTGTTATGAGAGGTGGT	ENST00000490123	197	756	327	327	875
AAAGTGTTATGAGAGGTGGT	ENST00000467807	197	756	327	327	875
AAAGTGTTATGAGAGGTGGT	ENST00000587341	197	756	327	327	875
AAAGTGTTATGAGAGGTGGT	ENST00000595222	197	756	327	327	875
AAAGTGTTATGAGAGGTGGT	ENST00000587208	197	756	327	327	875
AAAGTGTTATGAGAGGTGGT	ENST00000488113	197	756	327	327	875
AAAGTGTTATGAGAGGTGGT	ENST00000468396	197	756	327	327	875
AAAGTGTTGTACATTCTCTC	ENST00000451755	272	556	771	388	866
AAAGTGTTGTGACTGCCAGC	ENST00000438792	215	732	730	987	1037
AAAGTGTTGTGACTGCCAGC	ENST00000395308	215	732	730	987	1037
AAAGTGTTGTGACTGCCAGC	ENST00000395309	215	732	730	987	1037
AAAGTGTTGTGACTGCCAGC	ENST00000554567	215	732	730	987	1037
AAAGTGTTGTGACTGCCAGC	ENST00000555498	215	732	730	987	1037
AAAGTGTTGTGACTGCCAGC	ENST00000395314	215	732	730	987	1037
AAAGTGTTGTGACTGCCAGC	ENST00000459737	215	732	730	987	1037
AAAGTGTTGTGACTGCCAGC	ENST00000413890	215	732	730	987	1037
AAAGTTAATATCGCCCGCAA	HOXC11_p1	194	663	868	876	647
AAAGTTAATATCGCCCGCAA	HOXC-AS3_p1	194	663	868	876	647
AAAGTTAATATCGCCCGCAA	HOTAIR_p4	194	663	868	876	647
AAAGTTACACGACATCATAA	ENST00000530177	258	792	833	784	1375
AAAGTTAGCTGTGGCCGGCG	ENST00000571476	206	692	692	780	947
AAAGTTAGCTGTGGCCGGCG	ENST00000575209	206	692	692	780	947
AAAGTTAGCTGTGGCCGGCG	ENST00000576551	206	692	692	780	947
AAAGTTAGCTGTGGCCGGCG	ENST00000571971	206	692	692	780	947
AAAGTTAGCTGTGGCCGGCG	ENST00000573637	206	692	692	780	947
AAAGTTAGCTGTGGCCGGCG	ENST00000574952	206	692	692	780	947
AAAGTTAGCTGTGGCCGGCG	ENST00000570848	206	692	692	780	947
AAAGTTAGCTGTGGCCGGCG	ENST00000573759	206	692	692	780	947
AAAGTTAGCTGTGGCCGGCG	ENST00000158771	206	692	692	780	947
AAAGTTAGCTGTGGCCGGCG	ENST00000574700	206	692	692	780	947
AAAGTTAGCTGTGGCCGGCG	ENST00000576570	206	692	692	780	947
AAAGTTAGCTGTGGCCGGCG	ENST00000572834	206	692	692	780	947
AAAGTTAGCTGTGGCCGGCG	ENST00000574186	206	692	692	780	947
AAAGTTAGCTGTGGCCGGCG	ENST00000381165	206	692	692	780	947
AAAGTTAGGAACTGACAGGA	ENST00000414360	166	720	673	1149	683
AAAGTTAGGAACTGACAGGA	ENST00000454586	166	720	673	1149	683
AAAGTTATCAGAAAGGAAGT	ENST00000496994	205	804	796	1050	798
AAAGTTATCAGAAAGGAAGT	ENST00000493545	205	804	796	1050	798
AAAGTTATGTATGGGTGCAG	ENST00000453790	188	713	554	1923	812
AAAGTTATTGCACTTCAAGG	ENST00000451980	236	828	506	776	824
AAAGTTCAATTTGAGTCTCA	ENST00000434565	200	851	769	1134	750
AAAGTTCCCATCACCAATAA	ENST00000552063	183	803	537	1246	1065
AAAGTTCTCAGCACTGTGAG	ENST00000520155	254	867	987	1001	685
AAAGTTCTCAGCACTGTGAG	ENST00000520988	254	867	987	1001	685
AAAGTTGCAATCAGCGTCCC	ENST00000443018	267	958	813	1702	1291
AAAGTTGCCCAAGGAGTGAA	ENST00000523035	171	555	645	625	634
AAAGTTGCCCAAGGAGTGAA	ENST00000523852	171	555	645	625	634
AAAGTTGGGTGGCAAGATAA	ENST00000506041	175	594	958	962	723
AAAGTTGGTACCCATCAGGG	ENST00000441380	170	500	681	341	514
AAAGTTTAATGCCACGTTCT	ENST00000400946	207	827	869	664	707
AAAGTTTACTTGGCTGGGTG	ENST00000512435	169	402	733	218	625
AAAGTTTACTTGGCTGGGTG	ENST00000511512	169	402	733	218	625
AAAGTTTCCTGCGGGAACGG	ENST00000550042	138	475	736	98	490
AAAGTTTCTAGTGCCATTCC	ENST00000569993	236	761	716	1182	654
AAAGTTTGCAGTTTACTCCC	ENST00000443873	177	464	157	299	367
AAAGTTTGCATTTAAGGAAC	AC009166.5_p5	238	596	1091	999	1365
AAAGTTTGCATTTAAGGAAC	RP11-437L7.1_m2	238	596	1091	999	1365
AAAGTTTGCATTTAAGGAAC	SALL1_m7	238	596	1091	999	1365
AAAGTTTGCATTTAAGGAAC	AC009166.7_p6	238	596	1091	999	1365
AAAGTTTGCTACCCGTCGCT	ENST00000514569	295	533	461	916	889
AAAGTTTGCTCTGCGGTCCC	LRBA_m1	253	828	732	569	254
AAAGTTTGCTCTGCGGTCCC	ENST00000513086	253	828	732	569	254
AAAGTTTGCTCTGCGGTCCC	ENST00000508847	253	828	732	569	254
AAAGTTTGCTCTGCGGTCCC	ENST00000511501	253	828	732	569	254
AAAGTTTGCTCTGCGGTCCC	RP11-731D1.4_m2	253	828	732	569	254
AAAGTTTGGTGAAGCAGTAT	ENST00000421737	162	258	315	557	516
AAATAAACACGGCTCTCGCT	ENST00000596422	246	992	1066	1060	1774
AAATAAACAGCCATCATTCT	ENST00000497452	290	1253	1871	2214	1352
AAATAAACCCTGATTGGTCA	ENST00000420928	181	871	672	205	585
AAATAAACGTCAAGAGCTCT	ENST00000607746	202	915	666	270	727
AAATAAACTCCTTGAGAACC	ENST00000604724	218	658	794	399	796
AAATAAACTTTGGCCACTGG	ENST00000521958	172	725	660	1188	741
AAATAAACTTTGGCCACTGG	ENST00000523191	172	725	660	1188	741
AAATAAAGGAGAATGGCAAG	ENST00000460525	170	731	764	250	778
AAATAAAGGAGAATGGCAAG	ENST00000472136	170	731	764	250	778
AAATAAAGGAGAATGGCAAG	ENST00000462427	170	731	764	250	778
AAATAAAGGAGAATGGCAAG	ENST00000498557	170	731	764	250	778
AAATAAAGGAGAATGGCAAG	ENST00000470593	170	731	764	250	778
AAATAAAGTCCAATCAGAGT	ENST00000582835	419	1640	2843	2219	1446
AAATAAAGTCCAATCAGAGT	ENST00000568768	419	1640	2843	2219	1446
AAATAAAGTCCAATCAGAGT	ENST00000447613	419	1640	2843	2219	1446
AAATAACAAACCTTCGAGTA	ENST00000471766	142	550	647	839	536
AAATAACAAACCTTCGAGTA	ENST00000483636	142	550	647	839	536
AAATAACAAACCTTCGAGTA	ENST00000496128	142	550	647	839	536
AAATAACAAACCTTCGAGTA	ENST00000463420	142	550	647	839	536
AAATAACAAACCTTCGAGTA	ENST00000561502	142	550	647	839	536
AAATAACCACATGCCTTTCT	ENST00000428914	275	1212	853	1026	1064
AAATAACCACATGCCTTTCT	ENST00000419881	275	1212	853	1026	1064
AAATAACCACATGCCTTTCT	ENST00000609062	275	1212	853	1026	1064
AAATAACCACATGCCTTTCT	ENST00000416145	275	1212	853	1026	1064
AAATAACCACATGCCTTTCT	ENST00000430922	275	1212	853	1026	1064
AAATAACCACATGCCTTTCT	ENST00000609947	275	1212	853	1026	1064
AAATAACCAGGCATGCGTGG	NR_103721	219	653	582	300	713
AAATAACCTTTGATGCTGCA	ENST00000591212	197	671	834	984	671
AAATAACGACCCAAACCAGA	ENST00000420395	244	1101	983	1304	858
AAATAACTGATGCCAGCTGC	ENST00000533082	289	1096	1302	847	1054
AAATAACTTCCTCCATTCCA	ENST00000545630	238	982	594	460	1136
AAATAACTTCCTCCATTCCA	ENST00000536529	238	982	594	460	1136
AAATAACTTCCTCCATTCCA	ENST00000538641	238	982	594	460	1136
AAATAAGACCAGTTGAAAGG	ENST00000417559	161	681	1429	1141	481
AAATAAGGCCCGACGGGCCC	ENST00000411579	199	895	763	674	681
AAATAAGGCCCGACGGGCCC	ENST00000370077	199	895	763	674	681
AAATAAGGCCCGACGGGCCC	ENST00000449500	199	895	763	674	681
AAATAAGGGACTTATTATGG	ENST00000375987	123	562	86	512	253
AAATAAGGGTTATTGAACAC	ENST00000431637	164	379	371	1371	764
AAATAATAAGTCTTGTGGGT	ENST00000512873	118	573	893	216	340
AAATAATACATGCCCATGAT	ENST00000433838	197	875	392	261	733
AAATAATAGATGTCACCTCC	ENST00000551889	202	869	308	286	924
AAATAATATGCATCTCTCGA	nontargeting	163	599	668	670	160
AAATAATTATGCTGCTTTCC	ENST00000553678	129	628	267	140	358
AAATAATTCCATGGCGTTTC	ENST00000438824	164	581	664	409	670
AAATAATTCTGAAGCAAGGA	ENST00000584728	156	601	559	889	668
AAATAATTGTAGCCCGGGCG	ENST00000430772	154	490	207	132	282
AAATAATTGTAGCCCGGGCG	ENST00000602812	154	490	207	132	282
AAATAATTGTAGCCCGGGCG	ENST00000602420	154	490	207	132	282
AAATAATTGTAGCCCGGGCG	ENST00000423992	154	490	207	132	282
AAATACAAATTAGCCAGGCG	ENST00000502027	154	231	369	197	150
AAATACAAGCTATAGCGATA	nontargeting	163	388	202	166	202
AAATACACAGCATCAGACGC	NR_108066	269	700	755	840	549
AAATACACATTTGCGTGAGG	ENST00000568389	167	589	534	209	497
AAATACACATTTGCGTGAGG	ENST00000568751	167	589	534	209	497
AAATACACATTTGCGTGAGG	ENST00000567993	167	589	534	209	497
AAATACACCGGGACCGCGGC	ENST00000412122	173	713	500	952	1493
AAATACACTATGGAAGGTGT	ENST00000567342	164	651	687	1116	478
AAATACACTGCGTATTGTTT	ENST00000440955	164	488	346	531	457
AAATACAGCCTCCTGCTCTC	ENST00000467969	316	881	894	416	907
AAATACAGCCTCCTGCTCTC	ENST00000426721	316	881	894	416	907
AAATACAGCCTGTGCCACTG	ENST00000445339	255	710	775	1244	624
AAATACAGCTTCAAAGAGAG	ENST00000242109	198	739	722	505	1372
AAATACAGGACATGGAGATG	NR_104217	183	1160	933	612	787
AAATACCAACTTACAGACAG	ENST00000434098	238	848	944	1859	861
AAATACCCAGGCAGAGGAAC	ENST00000436589	195	609	1207	949	819
AAATACCCAGGCAGAGGAAC	ENST00000377993	195	609	1207	949	819
AAATACCTCCCTCAATAATA	ENST00000440762	183	552	475	310	358
AAATACCTCCCTCAATAATA	ENST00000444827	183	552	475	310	358
AAATACCTCCCTCAATAATA	ENST00000411903	183	552	475	310	358
AAATACCTCCCTCAATAATA	ENST00000415686	183	552	475	310	358
AAATACCTTCATTCCTCTTG	ENST00000507668	238	1035	563	353	656
AAATACCTTCATTCCTCTTG	ENST00000512721	238	1035	563	353	656
AAATACCTTCATTCCTCTTG	ENST00000509193	238	1035	563	353	656
AAATACCTTCATTCCTCTTG	ENST00000512972	238	1035	563	353	656
AAATACGTGAATGTGTGTGT	ENST00000427173	227	828	721	577	671
AAATACGTGCTCTTATGACA	ENST00000446989	243	889	1222	1666	1573
AAATACTCCTCCCAGCACTT	ENST00000428647	222	857	1428	970	968
AAATACTCTTCAACAATGGT	ENST00000596241	223	835	932	964	1560
AAATACTCTTCAACAATGGT	ENST00000432973	223	835	932	964	1560
AAATACTTCATGCAGAATCC	ENST00000546170	215	943	1067	483	605
AAATACTTCATGCAGAATCC	ENST00000545520	215	943	1067	483	605
AAATACTTTATAAACTGGCG	ENST00000558612	80	171	76	222	124
AAATACTTTATAAACTGGCG	ENST00000348993	80	171	76	222	124
AAATACTTTATAAACTGGCG	ENST00000427525	80	171	76	222	124
AAATAGAAACACCTGACTAC	ENST00000588744	266	807	96	166	439
AAATAGAAATAACCAACAGC	ENST00000561215	160	586	1003	304	1691
AAATAGAATAATTGAGGCCA	ENST00000457669	217	647	448	1170	1036
AAATAGAATAGCTCTCTTTG	ENST00000369177	142	344	300	110	267
AAATAGAATAGCTCTCTTTG	ENST00000406683	142	344	300	110	267
AAATAGACAGTACACGGATC	ENST00000418836	237	626	504	84	1400
AAATAGACAGTACACGGATC	ENST00000442214	237	626	504	84	1400
AAATAGACAGTACACGGATC	ENST00000398796	237	626	504	84	1400
AAATAGACTGTGCTATAAAC	RP11-481H12.1_p1	153	575	248	20	363
AAATAGAGAAGGGAGCTCAG	ENST00000448597	224	886	618	605	656
AAATAGAGAAGGGAGCTCAG	ENST00000429281	224	886	618	605	656
AAATAGATAGCTGTGCACTG	ENST00000435315	237	679	986	1166	738
AAATAGCAACAACACTTACC	ENST00000523554	316	833	616	902	670
AAATAGCAACAACACTTACC	ENST00000522947	316	833	616	902	670
AAATAGCTGACTGCAGTCCC	ENST00000530454	287	864	677	1401	709
AAATAGCTGACTGCAGTCCC	ENST00000532552	287	864	677	1401	709
AAATAGCTGACTGCAGTCCC	ENST00000526928	287	864	677	1401	709
AAATAGCTGACTGCAGTCCC	ENST00000530261	287	864	677	1401	709
AAATAGCTGACTGCAGTCCC	ENST00000376156	287	864	677	1401	709
AAATAGCTGACTGCAGTCCC	ENST00000527321	287	864	677	1401	709
AAATAGCTGACTGCAGTCCC	ENST00000500113	287	864	677	1401	709
AAATAGCTGACTGCAGTCCC	ENST00000525870	287	864	677	1401	709
AAATAGCTGACTGCAGTCCC	ENST00000530910	287	864	677	1401	709
AAATAGCTGACTGCAGTCCC	ENST00000525755	287	864	677	1401	709
AAATAGCTGACTGCAGTCCC	ENST00000523626	287	864	677	1401	709
AAATAGCTGACTGCAGTCCC	ENST00000532050	287	864	677	1401	709
AAATAGCTGACTGCAGTCCC	ENST00000299626	287	864	677	1401	709
AAATAGCTGACTGCAGTCCC	ENST00000527099	287	864	677	1401	709
AAATAGCTGACTGCAGTCCC	ENST00000526737	287	864	677	1401	709
AAATAGCTGACTGCAGTCCC	ENST00000532831	287	864	677	1401	709
AAATAGCTGACTGCAGTCCC	ENST00000525761	287	864	677	1401	709
AAATAGGCTCCTACAAATTG	ENST00000502441	156	741	1354	403	559
AAATAGGGCCTAAAGTCTCC	ENST00000439079	171	627	243	147	442
AAATAGTAAACGCCTCCACA	ENST00000502419	171	604	341	62	225
AAATAGTATGTAGGAAGCAT	ENST00000439259	0	0	0	0	0
AAATAGTCTCAATCAGTACA	ENST00000418837	230	1124	1085	447	823
AAATAGTCTCAATCAGTACA	ENST00000606039	230	1124	1085	447	823
AAATAGTGAAAGCAGTCTAA	ENST00000412105	202	898	738	1164	926
AAATAGTGAAAGCAGTCTAA	ENST00000424756	202	898	738	1164	926
AAATAGTGTGGCATGAGCAC	ENST00000441356	220	593	299	647	398
AAATAGTTAGCAGCTGTGCT	ENST00000555001	191	635	217	227	532
AAATAGTTGACCAGGCGCGG	ENST00000496722	224	797	382	437	850
AAATAGTTGACCAGGCGCGG	ENST00000342192	224	797	382	437	850
AAATAGTTGACCAGGCGCGG	ENST00000545681	224	797	382	437	850
AAATAGTTGGCACAACGCAG	ENST00000546844	215	655	883	421	632
AAATAGTTGGCACAACGCAG	ENST00000546708	215	655	883	421	632
AAATAGTTGGCACAACGCAG	ENST00000550405	215	655	883	421	632
AAATAGTTGGCACAACGCAG	ENST00000552251	215	655	883	421	632
AAATATAAGACAGCTGTACT	ENST00000416237	183	829	1220	994	679
AAATATATTTGGGAATGCCA	ENST00000528119	136	562	1321	495	313
AAATATCCTGAATGTCGGCA	NR_038199	181	512	374	778	397
AAATATCTAGAAGTCCCAAC	ENST00000590589	166	593	238	452	13
AAATATCTAGAAGTCCCAAC	ENST00000591974	166	593	238	452	13
AAATATCTAGAAGTCCCAAC	ENST00000590484	166	593	238	452	13
AAATATCTAGAAGTCCCAAC	ENST00000589293	166	593	238	452	13
AAATATCTAGAAGTCCCAAC	ENST00000587904	166	593	238	452	13
AAATATCTGGAACCAGACAC	ENST00000591799	450	1361	647	1139	1044
AAATATCTGGAACCAGACAC	ENST00000592085	450	1361	647	1139	1044
AAATATCTTTAGAGGACCGA	ENST00000451810	143	449	406	290	471
AAATATGAAACAGGTAGTGA	ENST00000553775	159	664	154	167	692
AAATATGAAACAGGTAGTGA	ENST00000532515	159	664	154	167	692
AAATATGAAACAGGTAGTGA	ENST00000553269	159	664	154	167	692
AAATATGACAGTGAAGCTGA	ENST00000599127	245	1062	825	595	846
AAATATGATGCACCAATGCC	ENST00000602584	264	584	940	561	585
AAATATGATGCACCAATGCC	CHIC1_p1	264	584	940	561	585
AAATATGGCTCTGTTCTACT	ENST00000423687	222	881	1464	886	306
[truncated: 131,929 more rows]
