# Supplementary material for: Genome-wide gain-of-function screening characterized lncRNA regulators for tumor immune response
Source: Sci Adv. 2022 Dec 7;8(49):eadd0005. doi: 10.1126/sciadv.add0005 (PMC9728976; doi:10.1126/sciadv.add0005)
Supplement: Supplementary file 2 — Data S1 to S3 [file sciadv.add0005_data_s1_to_s3.zip › sciadv.add0005_data_s2.xlsx]

## Sheet: negative selection hits
Supplementary Table2. Analysis results of the CRISPRa screen for tumor response to T cell cytotoxicity
This table contains the details of RIGER analysis results in the two comparisons (S1 vs C2, S2 vs C2) .
Sheet 1. Hits identified from negative selection
Row
Each row indicates a individual transcript in RIGER analysis results.
Column
Transcript_id - The transcript id from Gencode v19 annotation.
Gene_id - The gene id from Gencode v19 annotation.
S1vsC2_Gene.Rank - The rank of transcript in S1C2 comparison from RIGER analysis
S1vsC2_Score - The RIGER score for each transcript in S1C2 comparison
S1vsC2_p.value - The p value for each transcript in S1C2 comparison
S1vsC2_p.value.Rank - The rank of p value for each transcript in S1C2 comparison
S1vsC2_Hairpin.Ranks - The rank of depletion for sgRNAs targeting each transcript in S1C2 comparison
S2vsC2_Gene.Rank - The rank of transcript in S2C2 comparison from RIGER analysis
S2vsC2_Score - The RIGER score for each transcript in S2C2 comparison
S2vsC2_p.value - The p value for each transcript in S2C2 comparison
S2vsC2_p.value.Rank - The rank of p value for each transcript in S2C2 comparison
S2vsC2_Hairpin.Ranks - The rank of depletion for sgRNAs targeting each transcript in S2C2 comparison
gene_type - The gene type from Gencode v19 annotation
gene_name - The gene name from Gencode v19 annotation
transcript_type - The transcript type from Gencode v19 annotation
transcript_name - The transcript name from Gencode v19 annotation
MAGeCK hit - if the transcript are identified by p<0.05 for S1C2 and S2C2 comparison in MAGeCK-RRA analysis
Transcript_id	Gene_id	S1vsC2_Gene.Rank	S1vsC2_Score	S1vsC2_p.value	S1vsC2_p.value.Rank	S1vsC2_Hairpin.Ranks	S2vsC2_Gene.Rank	S2vsC2_Score	S2vsC2_p.value	S2vsC2_p.value.Rank	S2vsC2_Hairpin.Ranks	gene_type	gene_name	transcript_type	transcript_name	MAGeCK hit
ENST00000268070	ENSG00000140470	370	1.57316	0.032093	405	811 3432 3882 29229 37455 39363 44090 91069 98990 129868	33	1.88309	0.002817	41	823 1154 6340 12440 14060 17180 20687 48872 62294 130490	protein_coding	ADAMTS17	protein_coding	ADAMTS17-001	Y
ENST00000341141	ENSG00000256667	323	1.5914	0.028497	353	4995 11308 14296 35120 75387 75478 75664 75689 75871 127822	573	1.48701	0.046434	613	29496 32800 34779 40324 74460 74617 74666 74750 74804 105970	pseudogene	KLRAP1	transcribed_unprocessed_pseudogene	KLRAP1-201	N
ENST00000395863	ENSG00000101144	310	1.59738	0.023863	314	8137 9233 12224 29367 34517 34752 75010	150	1.7084	0.009854	123	8447 8731 9133 15796 27193 34318 77912	protein_coding	BMP7	protein_coding	BMP7-001	Y
ENST00000395864	ENSG00000101144	481	1.53815	0.038017	489	8136 9235 12219 29370 34516 34757 75015 91514	255	1.64005	0.018082	248	8442 8732 9134 15791 27192 34321 77911 79171	protein_coding	BMP7	protein_coding	BMP7-003	N
ENST00000400596	ENSG00000215572	238	1.63579	0.020257	257	848 2671 7421 31376 33069 40450 50993 57673 67400	123	1.72613	0.010371	129	4195 6775 9842 21257 27600 27734 43514 88825 94004	pseudogene	ESRRAP1	processed_pseudogene	ESRRAP1-001	N
ENST00000412321	ENSG00000226308	459	1.54695	0.038177	498	8132 9231 9597 12223 29373 34512 34756 75014 91515 110085	168	1.69392	0.013692	180	8444 8727 9138 9893 15792 27189 34316 77914 79170 98857	lincRNA	RP4-813D12	lincRNA	RP4-813D12	N
ENST00000414795	ENSG00000225964	22	1.91913	0.001229	30	1027 4462 7888 8930 12632 19890 22070 64097 101150 104151	72	1.81827	0.005083	75	2659 2882 7969 8924 15571 18741 25499 57728 114821 115975	antisense	AC017076	antisense	AC017076	Y
ENST00000416521	ENSG00000231817	462	1.54671	0.038239	501	4197 4897 9192 22722 26643 31524 46535 69781 69827 96283	302	1.60581	0.024104	315	432 5608 8080 35110 52041 64116 85326 95960 99171 116350	lincRNA	RP11-189B4	lincRNA	RP11-189B4	N
ENST00000419883	ENSG00000233607	383	1.56763	0.033343	420	437 5106 20539 21077 56109 75322 95957 99293 110587 120555	538	1.49374	0.044872	582	205 3884 13873 22989 29799 56286 89281 91177 103688 120753	lincRNA	AC068610	lincRNA	AC068610	N
ENST00000426580	ENSG00000226308	457	1.547	0.038168	496	8133 9234 9596 12221 29372 34515 34754 75012 91516 110087	170	1.69378	0.013703	182	8443 8728 9136 9890 15795 27191 34322 77910 79173 98856	lincRNA	RP4-813D12	lincRNA	RP4-813D12	N
ENST00000426725	ENSG00000234171	20	1.91951	0.001729	37	69 317 7311 32141 62058 65191 76420 85643 90727 95464 101452 112287 114474 119876	284	1.62287	0.022737	307	1335 9906 19574 21571 23424 24811 30109 33115 52270 56369 63540 65027 94864 97541	antisense	AC108488	antisense	AC108488	N
ENST00000428036	ENSG00000226833	182	1.67301	0.016385	219	10787 12837 13180 15501 15960 22948 25729 38528 47484 68945 77469	539	1.49341	0.045562	595	1269 14290 25467 26666 33070 37727 37817 61232 63290 80854 82324	antisense	AC097724	antisense	AC097724	N
ENST00000433911	ENSG00000101144	458	1.547	0.038168	497	8135 9232 9598 12222 29374 34513 34753 75011 91519 110086	169	1.69383	0.0137	181	8446 8729 9135 9891 15793 27190 34319 77915 79172 98858	protein_coding	BMP7	protein_coding	BMP7-004	N
ENST00000438436	ENSG00000234171	21	1.91945	0.001729	38	67 320 7313 32142 62059 65189 76419 85644 90728 95463 101451 112289 114473 119874	285	1.62284	0.022739	308	1333 9907 19573 21570 23423 24812 30106 33116 52269 56367 63542 65026 94863 97539	antisense	AC108488	antisense	AC108488	N
ENST00000440887	ENSG00000229414	57	1.80508	0.004849	69	100 7614 10433 16214 53803 59453 87753 88215 103182 107937	489	1.51194	0.040883	511	9405 14064 17322 18674 19251 27622 61797 68419 88383 118521	antisense	KCNQ1-AS1	antisense	KCNQ1-AS1-002	N
ENST00000442182	ENSG00000235202	531	1.52737	0.043563	583	1316 2863 9724 38694 41904 48783 66781 67521 79721 94334 113551	574	1.48693	0.047157	624	3093 6752 11449 17562 28121 32161 39787 82868 89233 90108 105418	lincRNA	RP11-39H13	lincRNA	RP11-39H13	N
ENST00000443303	ENSG00000228495	120	1.71174	0.012902	165	1301 2662 3049 3765 8702 13202 17544 23636 27683 41453 48391 66655 78290 95737 95782 116850 128230	73	1.81814	0.005888	88	3193 10402 11071 12150 15199 18637 18736 20605 34888 45236 46760 51554 54793 56718 64444 80495 94022	lincRNA	LINC01013	lincRNA	LINC01013-001	Y
ENST00000444501	ENSG00000226833	181	1.67303	0.01638	218	10786 12836 13179 15502 15959 22949 25728 38529 47486 68947 77470	540	1.49338	0.045571	596	1270 14294 25466 26665 33071 37730 37818 61230 63294 80855 82325	antisense	AC097724	antisense	AC097724	N
ENST00000450594	ENSG00000101144	311	1.59731	0.02388	315	8134 9236 12220 29371 34514 34755 75013	149	1.70842	0.009853	122	8445 8730 9137 15794 27194 34317 77913	protein_coding	BMP7	protein_coding	BMP7-002	Y
ENST00000452212	ENSG00000226833	180	1.67306	0.016379	217	10785 12835 13178 15503 15958 22947 25727 38530 47485 68946 77468	541	1.49335	0.045579	597	1268 14295 25465 26667 33069 37729 37819 61231 63293 80853 82326	antisense	AC097724	antisense	AC097724	N
ENST00000458028	ENSG00000228495	121	1.71158	0.012056	153	1300 2663 3047 3764 17543 27684 41452 48390 51948 66656 128231	513	1.50082	0.043884	570	3192 10401 11070 15200 34889 46748 54794 56400 56719 64443 80496	lincRNA	LINC01013	lincRNA	LINC01013-002	N
ENST00000458489	ENSG00000224817	577	1.51238	0.047055	617	7841 12243 12895 18910 20786 34099 60823 63159 66061 88573	440	1.53157	0.036807	456	3443 6678 9978 21190 26170 29091 30065 35982 39882 131737	lincRNA	RP11-190J1	lincRNA	RP11-190J1	Y
ENST00000469268	ENSG00000243273	524	1.53218	0.037678	483	546 1011 42153 94479 110072 121853 132678	428	1.53552	0.032587	421	58 25732 39990 48755 56815 99628 117131	antisense	RP11-166N6	antisense	RP11-166N6	N
ENST00000506250	ENSG00000248371	379	1.56939	0.032938	418	7651 14200 14564 18199 19391 67287 74449 94157 102865 105778	484	1.51525	0.040204	504	2015 5076 7747 17894 23560 34149 57810 76953 101768 121077	lincRNA	CTC-347C20	lincRNA	CTC-347C20	N
ENST00000521663	ENSG00000215117	578	1.51155	0.047276	619	15 6999 19723 27361 51043 59465 66135 80461 114142 129351	543	1.49287	0.045098	586	763 13872 21261 25875 28295 45574 56479 60024 86248 94592	lincRNA	LINC00588	lincRNA	LINC00588-001	Y
ENST00000538693	ENSG00000256124	653	1.49757	0.038597	504	4925 8676 15967 38763 79618	629	1.465	0.042437	538	1461 8631 46533 76254 107456	lincRNA	RP11-84E24	lincRNA	RP11-84E24	Y
ENST00000548210	ENSG00000257784	249	1.63159	0.021506	272	1669 2927 3311 17749 44606 72679 73918 86657 106432 112790	278	1.62551	0.021398	294	617 6002 6239 13470 18450 85047 85219 102175 105378 129867	lincRNA	RP11-630C16	lincRNA	RP11-630C16	N
ENST00000552712	ENSG00000257784	250	1.63159	0.021506	273	1670 2926 3312 17748 44607 72678 73919 86658 106433 112791	279	1.62548	0.0214	295	616 6003 6238 13469 18451 85046 85220 102176 105379 129868	lincRNA	RP11-630C16	lincRNA	RP11-630C16	N
ENST00000553485	ENSG00000258742	139	1.70219	0.013026	167	808 4647 5742 10132 23634 24119 48760 80457 83383 91553 118417	392	1.55801	0.0325	417	956 3779 7226 13082 24421 57715 72496 75239 99042 106065 122337	lincRNA	RP11-862G15	lincRNA	RP11-862G15	N
ENST00000553682	ENSG00000258689	59	1.80114	0.00505	72	140 8547 18016 20578 21383 52537 67077 78718 89339 98483	245	1.65125	0.018156	249	1661 8132 8776 18764 22203 39390 54207 64210 69089 82010	lincRNA	RP6-65G23	lincRNA	RP6-65G23	N
ENST00000556466	ENSG00000258742	141	1.70214	0.01303	169	805 4654 5738 10131 23630 24121 48762 80459 83382 91552 118420	393	1.55798	0.032507	418	953 3783 7227 13083 24422 57718 72498 75240 99039 106066 122335	lincRNA	RP11-862G15	lincRNA	RP11-862G15	N
ENST00000557689	ENSG00000258742	140	1.70217	0.013028	168	806 4648 5743 10133 23632 24120 48761 80458 83384 91554 118419	391	1.55804	0.032492	416	954 3780 7225 13081 24423 57717 72495 75238 99043 106064 122332	lincRNA	RP11-862G15	lincRNA	RP11-862G15	N
ENST00000557899	ENSG00000228422	6	1.94484	0.000877	6	560 6281 53132 75461 75546 75672 75776 77810 79253 104801	23	1.94816	0.001412	16	640 5670 15237 46979 47682 74384 74459 74467 74822 103415	lincRNA	LINC00687	lincRNA	LINC00687-002	Y
ENST00000558960	ENSG00000140470	371	1.57313	0.032099	406	810 3439 3883 29230 37456 39364 44088 91068 98989 129869	34	1.88309	0.002817	43	822 1153 6341 12441 14059 17179 20688 48873 62295 130489	protein_coding	ADAMTS17	nonsense_mediated_decay	ADAMTS17-002	Y
ENST00000568030	ENSG00000261397	344	1.58504	0.029676	366	990 2571 5767 24127 36005 40203 61265 80898 93560 117135	457	1.52696	0.037752	474	333 7024 8188 26596 43128 50617 58652 59784 106788 121803	lincRNA	RP11-243A14	lincRNA	RP11-243A14	N
ENST00000574072	ENSG00000182310	483	1.5379	0.040857	549	3381 5965 10235 12793 15893 18371 56319 87846 120353 121029 128252	363	1.57433	0.029726	379	746 1701 4427 18154 35542 42464 47029 97448 103872 109718 122327	processed_transcript	LINC00085	retained_intron	LINC00085-005	Y
ENST00000576494	ENSG00000182310	405	1.55712	0.035707	450	3380 5966 10234 12790 15895 18373 87847 120356 121032 128251	328	1.58997	0.02653	345	745 1702 4428 18152 35543 42457 97445 103869 109719 122329	processed_transcript	LINC00085	retained_intron	LINC00085-007	Y
ENST00000594153	ENSG00000231817	461	1.54674	0.038234	500	4198 4898 9194 22721 26641 31522 46534 69782 69826 96282	301	1.60587	0.024094	314	430 5609 8078 35111 52038 64117 85324 95962 99174 116352	lincRNA	RP11-189B4	lincRNA	RP11-189B4	N
ENST00000599175	ENSG00000231817	460	1.54677	0.038225	499	4200 4896 9191 22723 26642 31521 46536 69779 69824 96285	303	1.60581	0.024104	316	431 5610 8081 35109 52040 64118 85325 95961 99170 116351	lincRNA	RP11-189B4	lincRNA	RP11-189B4	Y
ENST00000601250	ENSG00000269186	513	1.53466	0.042698	579	1834 5193 13187 15268 15583 36650 49241 63408 68683 82871 83895 103414 113948 114975	240	1.6575	0.018458	259	483 1288 8343 9766 24844 29168 42561 43549 46590 57702 62517 71767 90814 114104	lincRNA	LINC01082	lincRNA	LINC01082-001	N
ENST00000602324	ENSG00000269959	404	1.55715	0.035701	449	3378 5968 10232 12792 15894 18372 87844 120354 121031 128253	329	1.58994	0.026534	346	747 1699 4429 18151 35541 42461 97447 103871 109717 122330	lincRNA	hsa-mir-125a	lincRNA	hsa-mir-125a	Y
ENST00000607993	ENSG00000227617	1214	1.39079	0.030727	377	1472 83973	1008	1.36785	0.038718	485	20730 22187	antisense	CERS6-AS1	antisense	CERS6-AS1-009	N

## Sheet: positive selection hits
Supplementary Table2. Analysis results of the CRISPRa screen for tumor response to T cell cytotoxicity
This table contains the details of RIGER analysis results in the two comparisons (S1 vs C2, S2 vs C2) .
Sheet 2. Hits identified from positive selection
Row
Each row indicates an individual transcript in RIGER analysis results.
Column
Transcript_id - The transcript id from Gencode v19 annotation.
Gene_id - The gene id from Gencode v19 annotation.
S1vsC2_Gene.Rank - The rank of transcript in S1C2 comparison from RIGER analysis
S1vsC2_Score - The RIGER score for each transcript in S1C2 comparison
S1vsC2_p.value - The p value for each transcript in S1C2 comparison
S1vsC2_p.value.Rank - The rank of p value for each transcript in S1C2 comparison
S1vsC2_Hairpin.Ranks - The rank of depletion for sgRNAs targeting each transcript in S1C2 comparison
S2vsC2_Gene.Rank - The rank of transcript in S2C2 comparison from RIGER analysis
S2vsC2_Score - The RIGER score for each transcript in S2C2 comparison
S2vsC2_p.value - The p value for each transcript in S2C2 comparison
S2vsC2_p.value.Rank - The rank of p value for each transcript in S2C2 comparison
S2vsC2_Hairpin.Ranks - The rank of depletion for sgRNAs targeting each transcript in S2C2 comparison
gene_type - The gene type from Gencode v19 annotation
gene_name - The gene name from Gencode v19 annotation
transcript_type - The transcript type from Gencode v19 annotation
transcript_name - The transcript name from Gencode v19 annotation
MAGeCK hit - if the transcript are identified by p<0.05 for S1C2 and S2C2 comparison in MAGeCK-RRA analysis
Transcript_id	Gene_id	S1vsC2_Gene.Rank	S1vsC2_Score	S1vsC2_p.value	S1vsC2_p.value.Rank	S1vsC2_Hairpin.Ranks	S2vsC2_Gene.Rank	S2vsC2_Score	S2vsC2_p.value	S2vsC2_p.value.Rank	S2vsC2_Hairpin.Ranks	gene_type	gene_name	transcript_type	transcript_name	MAGeCK hit
ENST00000359562	ENSG00000164107	32	1.63789	0.014781	28	72 606 62840 64686 81808 116787	43	1.83617	0.002133	7	39 1290 49962 52731 87494 121158	protein_coding	HAND2	protein_coding	HAND2-001	Y
ENST00000380333	ENSG00000186312	73	1.52174	0.032881	58	1775 1934 15983 18973 103098	312	1.4984	0.034494	257	9019 16515 18145 27750 49003	pseudogene	CA5BP1	processed_transcript	CA5BP1-004	Y
ENST00000399035	ENSG00000122545	55	1.5639	0.03438	62	267 1051 1368 2135 25444 29480 81640 86107 93974 131001	80	1.71305	0.011992	88	633 1573 6001 14234 17632 37241 40117 75236 81283 106044	protein_coding	SEPTIN7	protein_coding	SEPT7-203	Y
ENST00000411998	ENSG00000223799	60	1.55653	0.035996	67	17 766 3307 31789 63290 88186 96183 114444 116263 124783	1	2.07163	0.000274	1	1 329 4863 7397 9418 20692 60125 87994 113516 118756	antisense	IL10RB-AS1	antisense	IL10RB-AS1-001	Y
ENST00000412084	ENSG00000225231	29	1.66609	0.016892	38	14 1333 2393 18367 41759 50011 74072 94316 100888 126106	52	1.76227	0.008206	63	70 3211 17086 27166 39473 51440 58825 82991 96546 102209	lincRNA	AC091814	lincRNA	AC091814	N
ENST00000412856	ENSG00000228878	59	1.56383	0.034402	66	270 1050 1371 2138 25447 29489 81645 86096 93975 131003	81	1.71302	0.011994	89	629 1572 5995 14230 17633 37235 40114 75232 81285 106047	lincRNA	AC007551	lincRNA	AC007551	Y
ENST00000424194	ENSG00000228878	58	1.56385	0.034393	65	265 1044 1367 2137 25445 29488 81642 86101 93973 130996	84	1.71294	0.012001	92	631 1574 6002 14233 17637 37239 40118 75229 81286 106046	lincRNA	AC007551	lincRNA	AC007551	Y
ENST00000432530	ENSG00000226578	50	1.60658	0.025966	52	2855 3726 6145 12827 20667 25890 29138 74925 82586 88091	72	1.72193	0.011264	87	2842 4523 9925 13540 15097 30130 34960 35317 48071 98535	lincRNA	RP11-258F22	lincRNA	RP11-258F22	Y
ENST00000437235	ENSG00000228878	56	1.5639	0.03438	63	262 1049 1372 2134 25449 29487 81638 86106 93971 131004	85	1.71285	0.012014	93	627 1579 5999 14227 17641 37237 40119 75234 81288 106042	lincRNA	AC007551	lincRNA	AC007551	Y
ENST00000452749	ENSG00000055609	61	1.55353	0.029707	56	35 1493 48225 69194 100721 116201	134	1.6407	0.014578	106	76 4852 9274 42679 112257 119936	protein_coding	KMT2C	protein_coding	KMT2C-013	Y
ENST00000454508	ENSG00000237222	8	1.75925	0.00616	3	367 3308 4146 8676 43767 48017 59283 62280	69	1.73182	0.009214	72	852 1141 13638 15831 22834 31875 41869 83370	lincRNA	AC090505	lincRNA	AC090505	Y
ENST00000475109	ENSG00000122545	54	1.56398	0.034365	61	261 1043 1370 2131 25446 29484 81636 86100 93978 131002	82	1.713	0.011996	90	630 1578 6003 14232 17634 37234 40120 75230 81287 106050	protein_coding	SEPTIN7	processed_transcript	SEPT7-007	Y
ENST00000493626	ENSG00000122545	57	1.56388	0.03439	64	269 1045 1369 2136 25443 29481 81643 86103 93970 130999	83	1.713	0.011996	91	632 1577 5994 14231 17635 37238 40121 75228 81284 106049	protein_coding	SEPTIN7	processed_transcript	SEPT7-002	Y
ENST00000502700	ENSG00000257083	79	1.51612	0.034142	60	13 35634 75401 101772 110581	96	1.69212	0.007659	60	26 14412 35226 83850 99018	lincRNA	RP11-123O10	lincRNA	RP11-123O10	Y
ENST00000505300	ENSG00000164107	49	1.60742	0.021652	42	56 604 62847 64678 81805 96052 116796	48	1.80482	0.004097	45	45 1277 49959 52729 87476 108870 121184	protein_coding	HAND2	processed_transcript	HAND2-003	Y
ENST00000510268	ENSG00000237125	33	1.63766	0.014801	29	48 619 62836 64683 81779 116816	42	1.83667	0.002124	6	43 1262 49951 52741 87478 121185	antisense	HAND2-AS1	antisense	HAND2-AS1-026	Y
ENST00000522767	ENSG00000253105	28	1.68198	0.014932	30	1 10294 13483 37040 54934 66368 70152 84224 87312 92227	299	1.50873	0.041822	324	2 14850 62013 62309 66937 92753 95377 98083 128478 129983	lincRNA	KB-1448A5	lincRNA	KB-1448A5	Y
ENST00000566260	ENSG00000214614	171	1.39543	0.048292	93	8410 8569 62633	490	1.39794	0.046423	347	28635 29168 34223	lincRNA	RP11-989E6	lincRNA	RP11-989E6	N
ENST00000568280	ENSG00000260196	11	1.71721	0.011172	14	1288 1680 2080 4867 44750 50632 68091 81905 88818 97393	162	1.58508	0.027509	177	473 1159 8893 29137 42401 45044 45637 59880 72245 98950	antisense	RP1-239B22	antisense	RP1-239B22	Y
ENST00000589904	ENSG00000267472	81	1.50858	0.048084	92	18 4776 29037 33432 39113 62186 92228 94767 98360 111161	251	1.52514	0.038391	279	72 1758 14451 54449 68041 88536 100641 104067 115135 129384	pseudogene	LOC440461	processed_pseudogene	LOC440461-001	Y
