# Supplementary material for: Genome-wide gain-of-function screening characterized lncRNA regulators for tumor immune response
Source: Sci Adv. 2022 Dec 7;8(49):eadd0005. doi: 10.1126/sciadv.add0005 (PMC9728976; doi:10.1126/sciadv.add0005)
Supplement: Supplementary file 2 — Data S1 to S3 [file sciadv.add0005_data_s1_to_s3.zip › sciadv.add0005_data_s3.xlsx]

## Sheet: MEL526 IL10RB-DT_Cuffdiff
Supplementary Table3. Differential expression and pathway analysis of lncRNA activation regulated genes
This table contains the details of Cuffdiff and GSEA pathway analysis results using genes with different expression after lncRNA activation.
Sheet 1. Differential expression analysis in IL10RB-DT activation MEL-526 cells.
Row
Each row indicates an individual gene in Cuffdiff results.
Column
ENSGID - The gene id.
Gene - The name of each gene.
control_exp1 - The expression level of each gene in non-targeting control sample.
activation_exp2 - The expression level of each gene in IL10RB-DT activated sample.
Cuffdiff_Pvalue - The p-value for each gene from Cuffdiff analysis.
Log2FC - The log2-transformed fold change of each gene.
ENSGID	gene	control_exp1	activation_exp2	Cuffdiff_Pvalue	Log2FC
ENSG00000145050.14	MANF	6.14745	7.34688	5e-05	1.19943
ENSG00000112972.13	HMGCS1	3.68663	4.82059	5e-05	1.13396
ENSG00000189057.9	FAM111B	2.8062	3.88576	5e-05	1.07956
ENSG00000092621.10	PHGDH	7.25644	6.30442	5e-05	-0.952028
ENSG00000153879.7	CEBPG	5.401	4.40235	5e-05	-0.998645
ENSG00000110619.15	CARS	5.90233	4.79894	5e-05	-1.10338
ENSG00000065060.15	UHRF1BP1	4.31687	3.1858	5e-05	-1.13107
ENSG00000157514.15	TSC22D3	4.66927	3.53018	5e-05	-1.13909
ENSG00000086991.11	NOX4	4.59019	3.40538	5e-05	-1.1848
ENSG00000139514.11	SLC7A1	5.43153	4.2225	5e-05	-1.20902
ENSG00000146733.12	PSPH	6.28184	5.0466	5e-05	-1.23525
ENSG00000140044.11	JDP2	3.81333	2.51609	5e-05	-1.29724
ENSG00000128965.10	CHAC1	5.80962	4.49182	5e-05	-1.3178
ENSG00000162733.15	DDR2	5.63336	4.26825	5e-05	-1.36511
ENSG00000166123.12	GPT2	3.6831	2.2092	5e-05	-1.4739
ENSG00000111371.14	SLC38A1	3.93155	2.44979	5e-05	-1.48176
ENSG00000136010.12	ALDH1L2	3.83623	2.34737	5e-05	-1.48885
ENSG00000176046.8	NUPR1	7.39861	5.89154	5e-05	-1.50707
ENSG00000128165.8	ADM2	2.37638	0.838143	5e-05	-1.53824
ENSG00000135069.12	PSAT1	7.74376	6.2011	5e-05	-1.54266
ENSG00000130766.4	SESN2	4.78691	3.12058	5e-05	-1.66633
ENSG00000116761.10	CTH	5.93102	4.05661	5e-05	-1.87441
ENSG00000101255.9	TRIB3	6.02058	3.99392	5e-05	-2.02666
ENSG00000151012.12	SLC7A11	5.02928	2.90653	5e-05	-2.12275
ENSG00000070669.15	ASNS	6.91576	4.51627	5e-05	-2.39949
ENSG00000123689.5	G0S2	4.54179	3.21691	0.0001	-1.32488
ENSG00000100889.10	PCK2	4.65216	2.82724	0.0001	-1.82492
ENSG00000164070.10	HSPA4L	1.97284	3.03419	0.00015	1.06135
ENSG00000182199.9	SHMT2	7.05998	5.99135	0.00015	-1.06864
ENSG00000140450.8	ARRDC4	5.21164	4.31806	0.00035	-0.893579
ENSG00000168209.4	DDIT4	6.9975	6.15151	0.00095	-0.84599
ENSG00000128272.13	ATF4	8.68807	7.93137	0.0036	-0.756699
ENSG00000042832.10	TG	0.0533954	0.456722	0.00505	0.403327
ENSG00000090861.14	AARS	6.53426	5.81447	0.0103	-0.719787
ENSG00000248498.3	ASNSP1	0.461567	0.0715953	0.06895	-0.389972
ENSG00000224592.4	RP5-884C9.2	1.03243	0.112406	0.22345	-0.920019
ENSG00000120694.18	HSPH1	6.48481	7.45129	0.0003	0.966477
ENSG00000106105.12	GARS	8.1842	7.0555	0.0003	-1.1287
ENSG00000031698.11	SARS	7.75742	6.80293	0.00055	-0.954493
ENSG00000265972.4	TXNIP	6.16502	5.65706	0.04155	-0.507961
ENSG00000111058.6	ACSS3	4.30768	3.269	0.0001	-1.03868
ENSG00000141682.11	PMAIP1	5.72486	4.65936	0.0001	-1.0655
ENSG00000189060.5	H1F0	5.61235	4.74334	0.00075	-0.869009
ENSG00000130513.6	GDF15	7.46484	6.70641	0.0022	-0.758434
ENSG00000234380.1	LINC01426	0	0.116632	1	0.116632
ENSG00000123901.7	GPR83	1.3713	0.387446	5e-05	-0.98385
ENSG00000163393.11	SLC22A15	2.95558	2.07014	0.0022	-0.885437
ENSG00000228430.7	RP11-15B24.5	0.489033	0	0.0002	-0.489033
ENSG00000159200.16	RCAN1	8.57354	7.49863	5e-05	-1.07492
ENSG00000065911.10	MTHFD2	7.66144	6.18823	0.0003	-1.4732
ENSG00000104549.10	SQLE	5.15316	6.11936	0.0001	0.966206
ENSG00000102580.13	DNAJC3	4.68588	5.55002	0.0003	0.864139
ENSG00000273259.2	SERPINA3	5.06197	4.7502	0.35235	-0.311767
ENSG00000130707.16	ASS1	2.74121	1.28651	5e-05	-1.4547
ENSG00000166741.6	NNMT	8.09083	7.39118	0.0189	-0.699644
ENSG00000114757.17	PEX5L	0.644735	0.357069	0.3162	-0.287666
ENSG00000116584.16	ARHGEF2	6.74817	5.85726	0.0056	-0.890904
ENSG00000164284.13	GRPEL2	4.8675	4.31617	0.02165	-0.551334
ENSG00000226328.5	NUP50-AS1	3.14466	2.51022	0.028	-0.63445
ENSG00000074935.12	TUBE1	4.39659	3.21051	0.00035	-1.18608
ENSG00000221869.4	CEBPD	2.70346	2.286	0.10465	-0.417467
ENSG00000130592.12	LSP1	0.83098	0	0.0001	-0.83098
ENSG00000187840.4	EIF4EBP1	7.12075	6.37001	0.0048	-0.750739
ENSG00000109971.12	HSPA8	9.54284	10.546	0.01245	1.00318
ENSG00000152292.15	SH2D6	0.497122	0.113486	0.05235	-0.383636
ENSG00000060982.13	BCAT1	4.88729	3.67991	5e-05	-1.20738
ENSG00000113739.9	STC2	3.14135	1.50229	0.0017	-1.63906
ENSG00000086061.14	DNAJA1	6.86412	7.53394	0.00815	0.669821
ENSG00000233532.4	LINC00460	0.630675	0	0.0005	-0.630675
ENSG00000160200.16	CBS	0.919703	0.443158	0.0316	-0.476545
ENSG00000163376.10	KBTBD8	1.16486	1.77649	0.04745	0.611628
ENSG00000255429.1	RP11-643G5.6	6.37282	4.49626	0.00105	-1.87656
ENSG00000115738.8	ID2	3.02976	4.18322	0.0004	1.15346
ENSG00000204084.11	INPP5B	3.82158	3.01295	0.0009	-0.808626
ENSG00000100033.15	PRODH	0.597514	0.293972	0.24635	-0.303542
ENSG00000115461.4	IGFBP5	5.22173	5.0688	0.52815	-0.15293
ENSG00000170689.9	HOXB9	5.72683	4.54812	0.00045	-1.17871
ENSG00000198743.5	SLC5A3	3.62079	3.98446	0.14755	0.363676
ENSG00000134294.12	SLC38A2	7.437	6.91495	0.0394	-0.522056
ENSG00000234176.1	HSPA8P1	0.717303	1.27375	0.0193	0.556451
ENSG00000162772.15	ATF3	4.06976	3.38247	0.04135	-0.687289
ENSG00000106948.15	AKNA	2.44141	1.3141	0.0017	-1.12731
ENSG00000266869.1	RP6-114E22.1	1.36077	0.415066	0.1711	-0.945708
ENSG00000130720.11	FIBCD1	0.880592	0.3294	0.2262	-0.551192
ENSG00000175155.7	YPEL2	3.4692	3.12245	0.14405	-0.346747
ENSG00000168297.14	PXK	4.55481	4.00144	0.03055	-0.553368
ENSG00000186642.14	PDE2A	0.514901	1.05693	0.02305	0.542029
ENSG00000238107.1	RP11-495P10.5	1.44508	0.250946	0.00075	-1.19413
ENSG00000136826.13	KLF4	2.64992	1.88842	0.00385	-0.761503
ENSG00000117016.8	RIMS3	1.20766	0.775295	0.0077	-0.432367
ENSG00000261824.5	LINC00662	5.26701	4.12577	0.0064	-1.14124
ENSG00000112715.19	VEGFA	6.81268	6.16435	1	-0.648328
ENSG00000128040.9	SPINK2	0.548618	0.22838	0.32475	-0.320238
ENSG00000234283.1	RP11-495P10.6	1.14519	0.198221	0.05025	-0.946967
ENSG00000243829.1	CTB-33G10.1	0.717073	0.897473	0.59675	0.1804
ENSG00000236985.1	RP5-1195D24.1	0.454675	0.396482	0.79835	-0.0581932
ENSG00000132002.6	DNAJB1	5.6973	6.48275	0.0107	0.785444
ENSG00000260231.1	JHDM1D-AS1	1.76913	1.32229	0.0642	-0.446843
ENSG00000044574.7	HSPA5	7.68187	8.53603	0.0019	0.854159
ENSG00000128228.4	SDF2L1	3.84573	4.88323	0.0002	1.0375
ENSG00000272205.1	RP11-277B15.3	0	0	1	0
ENSG00000240230.4	COX19	3.44751	2.86713	0.02915	-0.580382
ENSG00000250362.1	AC008592.5	0.576297	0.623119	0.87835	0.0468219
ENSG00000198054.10	DSCR8	0	0.345772	1	0.345772
ENSG00000172216.5	CEBPB	5.30666	4.6953	0.0158	-0.611362
ENSG00000163884.3	KLF15	2.20701	1.65985	0.0228	-0.547154
ENSG00000147852.14	VLDLR	3.76125	3.14428	0.0184	-0.616977
ENSG00000223829.4	AC004870.4	0	0.299581	1	0.299581
ENSG00000155961.4	RAB39B	1.23172	0.634178	0.00215	-0.597543
ENSG00000168484.11	SFTPC	0	0.118798	1	0.118798
ENSG00000101849.14	TBL1X	3.75211	2.97183	0.0058	-0.780272
ENSG00000052802.11	MSMO1	3.43284	4.36704	0.0002	0.934202
ENSG00000110172.10	CHORDC1	6.226	6.91547	0.01505	0.689469
ENSG00000229956.8	ZRANB2-AS2	0.430036	0.910417	0.01655	0.480381
ENSG00000230058.1	RP11-172E9.2	0.94375	0.836874	0.81665	-0.106876
ENSG00000253476.1	RP11-395I14.2	0.73085	0.807046	0.86835	0.0761954
ENSG00000270964.1	RP11-502I4.3	1.51298	1.07796	0.0902	-0.43502
ENSG00000128283.6	CDC42EP1	3.94031	3.25877	0.0065	-0.681534
ENSG00000114626.16	ABTB1	2.06492	1.86284	0.48055	-0.202073
ENSG00000139269.2	INHBE	1.05512	0.180601	0.00245	-0.874518
ENSG00000187479.5	C11orf96	3.47216	3.2019	0.31225	-0.270261
ENSG00000070495.13	JMJD6	3.93785	4.44123	0.06945	0.503378
ENSG00000132256.17	TRIM5	3.10474	3.72766	0.01435	0.622917
ENSG00000072041.15	SLC6A15	5.61876	5.12287	0.04355	-0.495891
ENSG00000105327.14	BBC3	2.34755	1.5763	0.01125	-0.771245
ENSG00000151929.8	BAG3	3.4642	3.87784	0.1077	0.413645
ENSG00000166986.11	MARS	6.95119	6.26076	0.06075	-0.69043
ENSG00000067221.12	STOML1	1.83802	1.32163	0.06605	-0.51639
ENSG00000258016.1	HIGD1AP1	0	1.67991	0.00835	1.67991
ENSG00000258608.1	DNAJC19P9	0	0.919982	0.01315	0.919982
ENSG00000225486.1	RP11-301G21.1	0	0.910418	0.01315	0.910418
ENSG00000261217.2	BCAP31P1	0	0.619372	0.03345	0.619372
ENSG00000269637.1	RPL12P41	0	0.393282	0.03345	0.393282
ENSG00000227467.3	LINC01537	4.78544	4.43009	0.16415	-0.355349
ENSG00000213432.2	RP11-624L12.1	0	0.228208	1	0.228208
ENSG00000214003.2	ATP5F1P3	0	0.0902784	1	0.0902784
ENSG00000225099.1	ATP6V1E1P1	0	0.0854453	1	0.0854453
ENSG00000278546.1	RP1-41C23.4	0	0	1	0
ENSG00000227040.4	RP11-533F5.2	0	0	1	0
ENSG00000143013.11	LMO4	4.86347	4.09911	0.01305	-0.764363
ENSG00000065328.15	MCM10	2.48637	3.0727	0.01505	0.586326
ENSG00000066629.15	EML1	0.719038	1.2543	0.0574	0.535266
ENSG00000101003.9	GINS1	3.57335	3.9969	0.0898	0.423554
ENSG00000237276.7	ANO7P1	1.01552	0.938081	0.87365	-0.077438
ENSG00000189058.7	APOD	6.91603	6.75087	0.50425	-0.16516
ENSG00000105928.12	DFNA5	3.8175	3.4465	0.16745	-0.371005
ENSG00000164045.10	CDC25A	3.14014	3.75876	0.0547	0.618619
ENSG00000183010.15	PYCR1	6.02726	5.43763	0.0563	-0.589625
ENSG00000184897.5	H1FX	5.17857	4.66685	0.0424	-0.511718
ENSG00000100351.15	GRAP2	1.4477	1.34302	0.7628	-0.10468
ENSG00000166750.8	SLFN5	4.12834	3.35228	0.00965	-0.776059
ENSG00000224184.4	AC096559.1	2.71112	2.44597	0.4564	-0.265153
ENSG00000164088.16	PPM1M	3.02347	2.4475	0.0316	-0.575964
ENSG00000186496.9	ZNF396	1.53188	1.17954	0.13835	-0.352341
ENSG00000172086.7	KRCC1	3.15943	2.80179	0.1681	-0.357641
ENSG00000100814.16	CCNB1IP1	5.22384	4.73727	0.1168	-0.486573
ENSG00000120738.7	EGR1	4.19086	3.37291	0.00085	-0.817945
ENSG00000250312.5	ZNF718	1.02536	1.5662	0.0114	0.540839
ENSG00000261594.3	TPBGL	0.606546	0.905131	0.0921	0.298585
ENSG00000110455.12	ACCS	2.91969	2.88009	0.9126	-0.0396069
ENSG00000113161.14	HMGCR	4.86628	5.49931	0.01075	0.63303
ENSG00000135124.13	P2RX4	3.30014	2.77207	0.07435	-0.528068
ENSG00000259889.1	RP11-315F22.1	0.547194	0.109249	0.0701	-0.437945
ENSG00000226310.1	RP3-323P24.3	0.455452	0.52948	0.82025	0.0740285
ENSG00000219932.6	RPL12P8	0.551243	0.482152	0.8377	-0.069091
ENSG00000170915.8	PAQR8	4.02168	3.83324	0.4313	-0.18844
ENSG00000119950.19	MXI1	5.60205	5.25228	0.1688	-0.349768
ENSG00000172059.9	KLF11	3.35548	2.94546	0.08365	-0.410021
ENSG00000234719.7	RP11-166B2.1	0.496373	0.233088	0.37045	-0.263285
ENSG00000168003.15	SLC3A2	8.50071	7.74986	0.024	-0.750844
ENSG00000095739.10	BAMBI	6.2946	5.9476	0.1531	-0.347003
ENSG00000088826.16	SMOX	4.07245	3.45355	0.03625	-0.618904
ENSG00000137872.14	SEMA6D	1.65402	1.18981	0.0653	-0.464207
ENSG00000183508.4	FAM46C	0.285908	0.428643	0.14925	0.142735
ENSG00000103355.11	PRSS33	1.69848	1.72214	0.92625	0.0236617
ENSG00000103460.15	TOX3	1.03889	0.667451	0.138	-0.371435
ENSG00000137801.10	THBS1	2.86403	3.18756	0.1492	0.323538
ENSG00000198756.9	COLGALT2	3.11514	2.66102	0.06965	-0.454117
ENSG00000188229.5	TUBB4B	5.55045	6.1231	0.0229	0.57265
ENSG00000165175.14	MID1IP1	4.9216	4.35181	0.0296	-0.569786
ENSG00000137558.6	PI15	3.08258	3.49518	0.07875	0.412607
ENSG00000133639.4	BTG1	5.49758	4.99274	0.0402	-0.504841
ENSG00000054356.12	PTPRN	1.24159	1.12172	0.6613	-0.119872
ENSG00000172716.15	SLFN11	2.04611	2.88294	0.03405	0.836834
ENSG00000162616.8	DNAJB4	4.23909	4.8495	0.0505	0.610411
ENSG00000104043.13	ATP8B4	0.973441	0.486024	0.05145	-0.487416
ENSG00000169504.13	CLIC4	7.72241	7.09531	0.0168	-0.627099
ENSG00000130203.8	APOE	7.67646	7.44952	0.38975	-0.226938
ENSG00000232645.4	LINC01431	0.557815	0.583841	0.9141	0.0260257
ENSG00000131791.7	PRKAB2	4.01009	3.42004	0.02215	-0.590046
ENSG00000105281.11	SLC1A5	6.79614	5.86282	0.0018	-0.933323
ENSG00000267014.4	LINC01532	0	0	1	0
ENSG00000117305.13	HMGCL	3.58832	3.04925	0.04335	-0.539079
ENSG00000141293.14	SKAP1	0.732341	0.497396	0.3641	-0.234946
ENSG00000066135.11	KDM4A	5.56985	4.8391	0.0268	-0.730747
ENSG00000175564.11	UCP3	0.176628	0.605206	0.01705	0.428578
ENSG00000149150.7	SLC43A1	3.34493	2.92565	0.1546	-0.419284
ENSG00000112303.12	VNN2	0.565032	0.890785	0.20525	0.325754
ENSG00000134684.9	YARS	7.85834	7.13654	0.0263	-0.721795
ENSG00000106070.16	GRB10	6.08768	5.42779	0.0311	-0.659894
ENSG00000125398.5	SOX9	1.91709	2.40681	0.04145	0.489721
ENSG00000125968.8	ID1	2.0407	2.7666	0.0176	0.725896
ENSG00000128604.17	IRF5	1.16462	1.00173	0.62665	-0.162889
ENSG00000255042.1	RP11-347H15.5	0	0.504961	0.07235	0.504961
ENSG00000274997.1	HIST1H2AH	0	0.436417	0.07235	0.436417
ENSG00000225313.4	RP11-415J8.3	0	0	1	0
ENSG00000120053.10	GOT1	4.91508	4.31976	0.02545	-0.595321
ENSG00000267313.5	KC6	1.04239	0.390089	0.0488	-0.652303
ENSG00000135116.8	HRK	2.64153	2.62217	0.94335	-0.0193631
ENSG00000233254.1	RPL21P134	0	0.151547	1	0.151547
ENSG00000151117.7	TMEM86A	1.90452	1.75115	0.49675	-0.153368
ENSG00000260804.3	PKI55	1.91573	2.32007	0.08435	0.40434
ENSG00000100271.15	TTLL1	2.29033	2.05444	0.3714	-0.235894
ENSG00000177855.8	CACYBPP2	1.4479	2.24725	0.03565	0.799348
ENSG00000132003.8	ZSWIM4	2.32602	1.91627	0.06835	-0.409756
ENSG00000137868.17	STRA6	0.468114	0.0983219	0.0061	-0.369792
ENSG00000227887.1	RPS26P13	0	1.2054	0.00835	1.2054
ENSG00000266995.1	RP11-703I16.3	0	2.74748	0.01315	2.74748
ENSG00000184844.6	CYCSP45	0	0.917005	0.03345	0.917005
ENSG00000233594.2	BTF3P5	0	0.438242	0.03345	0.438242
ENSG00000274026.1	FAM27E3	1.18582	0.459062	0.04275	-0.726754
ENSG00000229278.1	RP11-483F11.7	0	0.731347	0.0724	0.731347
ENSG00000275995.1	CTD-2240J17.4	0	0.235112	1	0.235112
ENSG00000232311.1	RP1-249I4.2	0	0.162635	1	0.162635
ENSG00000254619.1	RP11-646J21.4	0	0	1	0
ENSG00000235559.1	NOP56P1	0	0	1	0
ENSG00000235916.1	RP13-444K19.1	0	0	1	0
ENSG00000213729.3	AC098828.3	0	0	1	0
ENSG00000004777.17	ARHGAP33	0.446882	0.909798	0.0764	0.462916
ENSG00000166104.13	RP11-299H22.3	0.401646	0.997062	0.02015	0.595416
ENSG00000163347.5	CLDN1	2.59951	2.07168	0.0369	-0.527836
ENSG00000110047.16	EHD1	4.02942	4.3385	0.2	0.309085
ENSG00000233846.2	RP11-307L3.2	0.596313	0	0.00985	-0.596313
ENSG00000261474.1	RP11-452L6.1	0.679555	0.173837	0.09885	-0.505718
ENSG00000272824.1	RP6-74O6.6	0.697301	0.179199	0.09885	-0.518102
ENSG00000239470.3	RP11-16F15.2	0.604159	0.288679	0.3921	-0.31548
ENSG00000213108.3	BTF3L4P3	0.618366	0.424229	0.60175	-0.194137
ENSG00000271737.1	CTB-113I20.2	0.771412	0.537112	0.60175	-0.2343
ENSG00000272715.1	RP4-753F5.1	0.888592	0.625449	0.60175	-0.263143
ENSG00000197238.4	HIST1H4J	0.930563	0.657485	0.60175	-0.273078
ENSG00000253839.1	RP11-431D12.1	0.475918	0.584791	0.7418	0.108873
ENSG00000171346.12	KRT15	0.0627992	0.153325	1	0.0905262
ENSG00000198797.6	BRINP2	0	0	1	0
ENSG00000109814.10	UGDH	3.79017	4.58515	0.0159	0.794988
ENSG00000154319.13	FAM167A	1.6976	1.36809	0.1093	-0.329513
ENSG00000259417.2	LINC01314	1.37169	1.03354	0.0536	-0.338148
ENSG00000118402.5	ELOVL4	0.923488	1.1815	0.2025	0.258016
ENSG00000086570.11	FAT2	0.784912	0.568623	0.05875	-0.216289
ENSG00000226251.4	RP11-15I11.3	0.90647	0	0.00955	-0.90647
ENSG00000213976.4	CTD-2561J22.2	0.652051	1.0083	0.0987	0.356249
ENSG00000092853.12	CLSPN	3.82401	4.42382	0.0828	0.599806
ENSG00000130600.14	H19	0.929738	0.731816	0.5425	-0.197922
ENSG00000132185.15	FCRLA	4.63485	4.32975	0.23065	-0.305101
ENSG00000166473.15	PKD1L2	0.930379	0.729366	0.41765	-0.201014
ENSG00000116161.16	CACYBP	6.33184	6.97	0.0617	0.638163
ENSG00000224411.3	HSP90AA2P	1.28048	1.55629	0.24625	0.275812
ENSG00000188257.9	PLA2G2A	1.66973	1.52329	0.62525	-0.146439
ENSG00000123505.13	AMD1	4.98469	5.42776	0.1346	0.443072
ENSG00000241478.1	HSPA8P9	0.32828	0.713301	0.0342	0.38502
ENSG00000274276.3	CBS	2.51804	1.2614	0.0006	-1.25665
ENSG00000170396.7	ZNF804A	0.158125	0.406281	0.01915	0.248156
ENSG00000233215.4	AP000472.2	0	0.441474	0.01565	0.441474
ENSG00000137869.12	CYP19A1	0.19961	0.320307	1	0.120697
ENSG00000245556.2	SCAMP1-AS1	2.63294	2.17705	0.092	-0.455886
ENSG00000179331.2	RAB39A	2.60975	3.14922	0.0351	0.539473
ENSG00000126856.12	PRDM7	3.52825	3.28508	0.4456	-0.243165
ENSG00000150961.13	SEC24D	3.60747	4.2104	0.0178	0.602932
ENSG00000235172.6	LINC01366	2.27042	2.08772	0.552	-0.182691
ENSG00000251574.5	RP11-6N13.1	0.606002	0.986643	0.5062	0.380642
ENSG00000135744.7	AGT	2.69287	2.32167	0.1399	-0.371206
ENSG00000170369.3	CST2	7.01762	7.19812	0.47885	0.1805
ENSG00000163064.6	EN1	0.0976309	0.208648	1	0.111017
ENSG00000188177.12	ZC3H6	2.56791	1.85811	0.16355	-0.709801
ENSG00000124191.16	TOX2	1.52401	0.794112	0.00135	-0.729901
ENSG00000108468.13	CBX1	5.70555	6.14703	0.075	0.441487
ENSG00000178093.13	TSSK6	0.822624	0.717071	0.6368	-0.105553
ENSG00000182481.7	KPNA2	7.20718	7.68839	0.0573	0.48121
ENSG00000166963.11	MAP1A	2.15363	2.53798	0.06665	0.384354
ENSG00000085840.11	ORC1	2.71065	3.1731	0.05175	0.462455
ENSG00000004846.15	ABCB5	4.85425	4.61942	0.3618	-0.234831
ENSG00000139946.8	PELI2	2.71926	2.33354	0.08535	-0.385717
ENSG00000136244.10	IL6	3.03303	2.59013	0.15245	-0.442899
ENSG00000220785.6	MTMR9LP	1.47181	1.35709	0.64735	-0.114721
ENSG00000116717.10	GADD45A	4.93376	4.4858	0.08825	-0.447961
ENSG00000237886.1	LINC01573	0.562951	0.147795	0.19995	-0.415156
ENSG00000094804.8	CDC6	4.0849	4.83027	0.0858	0.745373
ENSG00000171126.7	KCNG3	0.566567	1.06695	0.0053	0.500383
ENSG00000112902.10	SEMA5A	4.18085	4.01028	0.5102	-0.170569
ENSG00000184985.15	SORCS2	0.599358	0.104002	0.08015	-0.495355
ENSG00000262468.4	LINC01569	0.720053	0.379447	0.21015	-0.340606
ENSG00000231170.4	AC002451.3	2.05729	1.96402	0.88035	-0.093273
ENSG00000215895.4	RP11-334L9.1	0.23964	0.421981	0.191	0.182341
ENSG00000168685.13	IL7R	1.69082	2.2563	0.06305	0.565485
ENSG00000166289.5	PLEKHF1	2.28654	1.94952	0.19165	-0.33702
ENSG00000119812.17	FAM98A	5.0845	5.84528	0.04915	0.760782
ENSG00000085465.12	OVGP1	0.767258	0.261592	0.0236	-0.505666
ENSG00000169783.11	LINGO1	3.43286	3.41105	0.9261	-0.0218099
ENSG00000006652.12	IFRD1	6.40276	5.92236	0.0601	-0.480398
ENSG00000185100.9	ADSSL1	1.12111	0.931608	0.5577	-0.189507
ENSG00000011426.9	ANLN	5.05317	5.53994	0.0747	0.486776
ENSG00000155660.9	PDIA4	6.717	7.34167	0.0133	0.62467
ENSG00000203386.5	LINC01317	4.53066	4.09208	0.13585	-0.438577
ENSG00000102755.9	FLT1	1.56215	1.72843	0.4653	0.166274
ENSG00000102032.11	RENBP	4.01944	3.75621	0.32625	-0.263232
ENSG00000116852.13	KIF21B	1.79755	1.49754	0.1282	-0.300017
ENSG00000122873.10	CISD1	3.94015	4.45704	0.177	0.516895
ENSG00000006459.9	KDM7A	2.92839	2.25017	0.052	-0.678215
ENSG00000178917.13	ZNF852	2.04816	2.46164	0.12465	0.413481
ENSG00000229091.2	HSPA8P8	0.768343	1.36963	0.02835	0.601291
ENSG00000080824.17	HSP90AA1	8.98287	9.5723	0.04375	0.589431
ENSG00000270882.2	HIST2H4A	1.2526	0.420825	0.0132	-0.831778
ENSG00000101333.15	PLCB4	3.06628	2.49573	0.17695	-0.570553
ENSG00000196517.10	SLC6A9	0.458745	0.0898009	0.0198	-0.368944
ENSG00000129991.11	TNNI3	1.12227	0.845746	0.5082	-0.276522
ENSG00000115902.9	SLC1A4	6.94532	6.47365	0.0706	-0.471661
ENSG00000129455.14	KLK8	0.0863164	0.37282	0.09715	0.286503
ENSG00000165029.14	ABCA1	3.6906	3.38066	0.1705	-0.309938
ENSG00000181404.15	WASH1	1.52651	1.23653	0.22275	-0.289985
ENSG00000176208.7	ATAD5	1.96385	2.33957	0.0917	0.375722
ENSG00000185220.10	PGBD2	2.5373	2.96141	0.0953	0.424111
ENSG00000197933.11	ZNF823	2.24442	2.73423	0.06965	0.489807
ENSG00000226102.3	SEPT7P3	0.660506	1.09225	0.23435	0.431749
ENSG00000254783.1	RP11-320L11.2	0.956264	1.25764	0.35585	0.301374
ENSG00000172717.14	FAM71D	0.157508	0.150021	1	-0.00748665
ENSG00000177606.6	JUN	2.91619	2.69374	0.3457	-0.222453
ENSG00000267296.2	CEBPA-AS1	0.803712	0.506231	0.10165	-0.297481
ENSG00000185650.9	ZFP36L1	4.21181	3.86422	0.14665	-0.347591
ENSG00000184635.12	ZNF93	3.60375	4.07537	0.0813	0.471619
ENSG00000276538.1	RP11-545G3.2	0.812871	1.18472	0.66675	0.371853
ENSG00000231259.4	AC125232.1	1.92629	1.80086	0.6544	-0.125427
ENSG00000146083.10	RNF44	3.70107	3.42389	0.28035	-0.277182
ENSG00000141933.8	TPGS1	1.08459	0.952527	0.5955	-0.132061
ENSG00000264275.1	RN7SL753P	0.529544	0	0.0572	-0.529544
ENSG00000230502.1	CTD-2230M5.1	2.32133	0	0.0572	-2.32133
ENSG00000275695.1	UBE2Q2P6	0	0.178415	1	0.178415
ENSG00000262519.1	TXNP4	0.449333	0	0.06185	-0.449333
ENSG00000176075.7	LINC00302	0.478891	0	0.06185	-0.478891
ENSG00000226386.1	PARD3-AS1	0.478891	0	0.06185	-0.478891
ENSG00000239238.1	MEMO1P3	0.478891	0	0.06185	-0.478891
ENSG00000240457.3	RN7SL472P	0.516101	0	0.06185	-0.516101
ENSG00000259815.1	RP11-565N2.2	0.553238	0	0.06185	-0.553238
ENSG00000238150.1	AC008753.3	0.55818	0	0.06185	-0.55818
ENSG00000275630.1	RP6-65G23.5	0.55818	0	0.06185	-0.55818
ENSG00000224662.2	ATP6V1G1P3	0.578672	0	0.06185	-0.578672
ENSG00000271973.1	RP11-572O6.1	0.58398	0	0.06185	-0.58398
ENSG00000279244.1	AL645728.1	0.59483	0	0.06185	-0.59483
ENSG00000234871.1	LINC01032	0.600375	0	0.06185	-0.600375
ENSG00000214195.4	HMGN2P31	0.617504	0	0.06185	-0.617504
ENSG00000263064.2	RP11-291L22.7	0.694288	0	0.06185	-0.694288
ENSG00000238024.1	DDX39BP2	0.715802	0	0.06185	-0.715802
ENSG00000273763.1	RP11-420C9.1	0.840264	0	0.06185	-0.840264
ENSG00000274231.1	RP11-131M6.1	0.840264	0	0.06185	-0.840264
ENSG00000231397.1	AC004941.5	1.00035	0	0.06185	-1.00035
ENSG00000224374.1	RP1-32B1.4	1.16215	0	0.06185	-1.16215
ENSG00000214857.4	SHFM1P1	1.27404	0	0.06185	-1.27404
ENSG00000226886.1	AC093787.1	1.30873	0	0.06185	-1.30873
ENSG00000229291.1	RP4-580N22.2	1.66116	0	0.06185	-1.66116
ENSG00000233929.1	MT1XP1	1.76136	0	0.06185	-1.76136
ENSG00000236131.1	MED13P1	2.21362	0	0.06185	-2.21362
ENSG00000275538.1	RNVU1-19	2.35865	0	0.06185	-2.35865
ENSG00000242660.1	RP11-1094M14.1	2.82307	0	0.06185	-2.82307
ENSG00000218512.2	SPTLC1P2	5.33901	0	0.06185	-5.33901
ENSG00000064687.11	ABCA7	0.624002	1.21233	0.0717	0.588331
ENSG00000230777.1	RP11-318C24.1	2.21362	4.24938	0.1661	2.03576
ENSG00000264350.1	SNRPGP2	1.025	1.84913	0.3962	0.82413
ENSG00000242728.1	UQCRHP4	0.623385	1.24413	0.3962	0.620741
ENSG00000254699.1	RP11-12D16.2	1.98609	1.78743	0.44225	-0.198659
ENSG00000250703.1	CTD-2533K21.1	3.2338	2.97295	0.44225	-0.260857
ENSG00000237154.2	MCFD2P1	0.486779	0.421848	0.4427	-0.0649317
ENSG00000271938.1	RP11-589C21.6	0.520521	0.451504	0.4427	-0.0690169
ENSG00000213558.3	HMGN2P32	0.641561	0.558342	0.4427	-0.0832187
ENSG00000229930.1	RP11-504P24.5	0.812871	0.7107	0.4427	-0.102171
ENSG00000275015.1	RP11-129G17.2	0.83098	0.726884	0.4427	-0.104096
ENSG00000229201.1	RP5-827O9.1	0.964957	0.84707	0.4427	-0.117887
ENSG00000166530.8	HSBP1P2	0.988354	0.868139	0.4427	-0.120215
ENSG00000258853.1	RP11-30G8.1	1.27404	1.75257	0.65655	0.478528
ENSG00000187472.3	RP11-67P15.1	0.600375	0.904368	0.65655	0.303992
ENSG00000230648.1	RP3-406P24.3	2.39373	0	0.02125	-2.39373
ENSG00000148841.14	ITPRIP	4.41587	4.05981	0.1483	-0.35606
ENSG00000268785.1	RPL7P50	0.0903769	0.220975	1	0.130598
ENSG00000273124.1	RP11-236B18.5	0.931333	2.01655	0.2566	1.08522
ENSG00000249572.1	CTD-2203K17.1	2.24226	1.99962	0.5408	-0.242637
ENSG00000174607.9	UGT8	0.942523	1.31636	0.1108	0.373837
ENSG00000120278.13	PLEKHG1	1.55306	1.25014	0.17755	-0.302913
ENSG00000205643.9	CDPF1	2.55553	2.1033	0.20725	-0.45223
ENSG00000215251.3	FASTKD5	4.33021	4.77933	0.09605	0.449119
ENSG00000251191.6	LINC00589	3.24139	3.00375	0.3939	-0.23764
ENSG00000185133.12	INPP5J	0.715636	0.622991	0.6301	-0.0926447
ENSG00000116299.15	KIAA1324	0.128968	0.358091	1	0.229123
ENSG00000135842.15	FAM129A	1.25913	0.679594	0.0008	-0.579534
ENSG00000103257.7	SLC7A5	7.5382	7.03913	0.05765	-0.499069
ENSG00000143811.15	PYCR2	5.25383	4.71222	0.0445	-0.541611
ENSG00000118263.13	KLF7	3.07055	2.7724	0.3597	-0.298148
ENSG00000164161.8	HHIP	1.32681	0.259253	0.03615	-1.06756
ENSG00000005844.16	ITGAL	0.130233	0.00859471	1	-0.121638
ENSG00000196189.11	SEMA4A	1.04453	0.606563	0.05255	-0.437964
ENSG00000231007.5	CDC20P1	1.12843	1.44975	0.2071	0.32132
ENSG00000123447.6	TYRL	0.554146	0.614951	0.8523	0.0608052
ENSG00000150510.14	FAM124A	1.06836	1.37086	0.134	0.302495
ENSG00000143147.13	GPR161	3.43675	3.97256	0.0296	0.535809
ENSG00000178015.4	GPR150	2.07064	1.76596	0.22685	-0.30468
ENSG00000244573.3	RPL30P11	0	0.388979	0.12505	0.388979
ENSG00000272645.2	RP11-504P24.8	1.13774	0.85288	0.1878	-0.284859
ENSG00000205413.6	SAMD9	3.35611	3.47759	0.5958	0.121475
ENSG00000123360.10	PDE1B	1.88738	1.88537	0.99385	-0.00200968
ENSG00000163629.11	PTPN13	4.19651	3.6812	0.0248	-0.515311
ENSG00000168439.15	STIP1	7.45421	7.92323	0.0641	0.469018
ENSG00000186815.11	TPCN1	3.56596	3.27598	0.2907	-0.289978
ENSG00000138639.16	ARHGAP24	2.13111	1.92993	0.5625	-0.201174
ENSG00000272338.2	RP11-722E23.2	1.15106	1.54687	0.3168	0.395807
ENSG00000146592.15	CREB5	2.07603	1.14152	0.0077	-0.934511
ENSG00000064300.7	NGFR	3.71069	3.91181	0.4043	0.201116
ENSG00000109610.5	SOD3	0.827585	0.949306	0.59815	0.121721
ENSG00000262655.3	SPON1	2.87592	2.89346	0.94305	0.0175397
ENSG00000224669.1	RP11-561N12.1	0.488528	0	0.02235	-0.488528
ENSG00000243976.2	RN7SL523P	1.1555	0	0.02235	-1.1555
ENSG00000219391.1	AC019129.1	1.51312	0	0.02235	-1.51312
ENSG00000220370.1	RP3-399J4.2	2.03734	0	0.02235	-2.03734
ENSG00000232713.2	AC010733.5	0.655327	0.21783	0.1535	-0.437497
ENSG00000236444.3	UBE2L5P	0.506268	0.966905	0.30265	0.460637
ENSG00000272524.1	RP11-254F7.4	0.933107	1.48523	0.45275	0.552119
ENSG00000217275.2	RP1-34B20.4	0.450382	0.604372	0.68245	0.15399
ENSG00000258282.2	BTF3P2	0.468725	0.408204	0.8372	-0.0605209
ENSG00000243181.2	RP11-734J24.1	0.488528	0.425744	0.8372	-0.0627844
ENSG00000250378.1	RP11-119J18.1	0.733416	0.64433	0.8372	-0.0890862
ENSG00000235475.1	LINC01372	0.465571	0.51866	0.85265	0.0530888
ENSG00000234518.2	PTGES3P1	2.25419	2.73309	0.25	0.478896
ENSG00000229644.6	NAMPTP1	3.07484	2.47873	0.0182	-0.596109
ENSG00000101265.14	RASSF2	2.17735	2.18051	0.98845	0.00316373
ENSG00000278023.3	RDM1	0.949617	1.12341	0.55885	0.173791
ENSG00000129173.11	E2F8	1.75575	2.20307	0.05265	0.447323
ENSG00000226314.6	ZNF192P1	2.4039	1.9281	0.12745	-0.475803
ENSG00000104356.9	POP1	3.42845	3.98051	0.03465	0.55206
ENSG00000164741.13	DLC1	4.2249	3.93055	0.31775	-0.294357
ENSG00000132688.10	NES	5.81509	6.30155	0.0573	0.486466
ENSG00000273356.1	RP11-804H8.6	0.560214	0.709923	0.5565	0.149709
ENSG00000281103.1	TRG-AS1	0.604599	0.767662	0.56525	0.163063
ENSG00000186197.11	EDARADD	1.16601	1.3642	0.45965	0.198188
ENSG00000176826.14	FKBP9P1	2.16305	1.9192	0.3111	-0.243851
ENSG00000159556.8	ISL2	2.14349	1.67935	0.0876	-0.464143
ENSG00000117399.12	CDC20	5.20931	5.67496	0.06035	0.465645
ENSG00000147162.12	OGT	6.27041	5.76372	0.0646	-0.506683
ENSG00000146250.6	PRSS35	0.154315	0.269106	1	0.114791
ENSG00000154493.16	C10orf90	3.90192	3.7002	0.4868	-0.201724
ENSG00000137876.8	RSL24D1	7.01578	6.50776	0.04395	-0.508028
ENSG00000133106.13	EPSTI1	1.45377	1.31977	0.66335	-0.133996
ENSG00000159314.10	ARHGAP27	0.28916	0.418589	0.52205	0.129429
ENSG00000137959.14	IFI44L	2.30477	1.79994	0.18705	-0.504824
ENSG00000119938.8	PPP1R3C	4.34138	3.90789	0.08315	-0.43349
ENSG00000107521.17	HPS1	3.33337	3.09158	0.4548	-0.241785
ENSG00000169129.13	AFAP1L2	3.10355	3.02308	0.73575	-0.0804682
ENSG00000140968.9	IRF8	0.13049	0.598778	0.01815	0.468288
ENSG00000221963.5	APOL6	2.94366	2.34608	0.0088	-0.597576
ENSG00000075213.9	SEMA3A	3.13577	3.16933	0.9478	0.0335687
ENSG00000203837.4	PNLIPRP3	1.34611	1.0993	0.26395	-0.246811
ENSG00000197444.8	OGDHL	0.589263	0.392341	0.2683	-0.196923
ENSG00000164683.15	HEY1	4.90324	4.5279	0.14285	-0.37534
ENSG00000013297.9	CLDN11	1.38821	1.39226	0.9871	0.00405088
ENSG00000236700.4	LINC01010	1.18528	1.0449	0.5367	-0.140378
ENSG00000074964.15	ARHGEF10L	2.08926	1.74913	0.1815	-0.34013
ENSG00000102271.12	KLHL4	0.241668	0.63363	0.00835	0.391962
ENSG00000103313.10	MEFV	0.613827	0.186836	0.0016	-0.42699
ENSG00000165355.7	FBXO33	2.55435	2.90207	0.13965	0.347722
ENSG00000163219.10	ARHGAP25	0.849372	0.462087	0.05655	-0.387285
ENSG00000130164.10	LDLR	4.35361	5.05114	0.00835	0.697536
ENSG00000156265.14	MAP3K7CL	1.24866	1.0129	0.37885	-0.235758
ENSG00000118298.9	CA14	4.40932	3.87395	0.1061	-0.535365
ENSG00000049239.11	H6PD	2.85098	2.42448	0.09825	-0.426497
ENSG00000154059.8	IMPACT	4.06092	3.81259	0.44955	-0.24833
ENSG00000165312.6	OTUD1	3.20557	2.73392	0.0601	-0.471649
ENSG00000149633.10	KIAA1755	2.76473	1.82968	0.121	-0.935049
ENSG00000277007.1	RP11-392O17.2	0.606859	0.452899	0.32095	-0.15396
ENSG00000129128.11	SPCS3	5.55703	5.92149	0.13675	0.36446
ENSG00000179148.8	ALOXE3	0.123525	0.0793709	1	-0.0441536
ENSG00000147642.15	SYBU	0.646249	0.339943	0.04005	-0.306306
ENSG00000103489.10	XYLT1	2.11413	1.649	0.032	-0.46513
ENSG00000214222.2	TUBBP2	1.06268	1.79484	0.16855	0.732163
ENSG00000163083.5	INHBB	0.504405	0.373159	0.32095	-0.131246
ENSG00000170345.8	FOS	5.11217	5.19545	0.73785	0.0832876
ENSG00000229191.1	RP11-168O16.1	0.665976	0.477236	0.21875	-0.18874
ENSG00000236384.6	LINC00479	0.733982	0.266453	0.09265	-0.467528
ENSG00000241945.6	PWP2	0.806861	0.61311	0.5522	-0.193751
ENSG00000196136.15	SERPINA3	3.8404	3.74309	0.8496	-0.097308
ENSG00000130540.12	SULT4A1	1.65996	1.13016	0.02715	-0.529797
ENSG00000144668.10	ITGA9	3.94372	3.72903	0.3649	-0.214684
ENSG00000072274.11	TFRC	6.58118	7.02841	0.07905	0.44723
ENSG00000137331.11	IER3	3.13214	2.5762	0.0518	-0.555942
ENSG00000250166.2	RP11-268P4.5	0	0	1	0
ENSG00000180573.9	HIST1H2AC	5.4444	5.02855	0.09515	-0.415852
ENSG00000269609.4	RPARP-AS1	1.88847	1.29993	0.0332	-0.588538
ENSG00000088002.10	SULT2B1	0.767413	0.408803	0.17425	-0.35861
ENSG00000074266.16	EED	4.54678	4.84957	0.2231	0.302786
ENSG00000198805.10	PNP	3.22967	3.67566	0.09305	0.44599
ENSG00000249700.7	SRD5A3-AS1	0.24511	0.237373	1	-0.00773702
ENSG00000233621.1	LINC01137	1.55695	1.21029	0.19205	-0.34666
ENSG00000188573.7	FBLL1	1.65178	1.02863	0.01845	-0.623149
ENSG00000215788.8	TNFRSF25	0.412617	0.643935	0.2658	0.231318
ENSG00000138772.11	ANXA3	0.736099	0.296288	0.05345	-0.439811
ENSG00000271992.1	RP11-42O15.3	2.29475	1.04921	0.02685	-1.24553
ENSG00000147394.17	ZNF185	1.66241	1.24467	0.048	-0.417743
ENSG00000160785.12	SLC25A44	3.61735	3.95511	0.20165	0.337763
ENSG00000101443.16	WFDC2	1.17218	1.08706	0.8246	-0.0851248
ENSG00000125089.15	SH3TC1	3.83003	3.06239	0.06385	-0.767641
ENSG00000235028.3	HMGN1P30	0	1.76177	0.00835	1.76177
ENSG00000244538.1	RP11-10G12.1	0	1.70119	0.01315	1.70119
ENSG00000237745.1	AC009963.5	0	0.981223	0.01315	0.981223
ENSG00000277602.1	AC005363.11	0	0.743633	0.02485	0.743633
ENSG00000227624.2	SNRPEP3	0	0.521917	0.02485	0.521917
ENSG00000236735.3	RPL31P63	0	0.464733	0.0724	0.464733
ENSG00000237252.1	RP11-322A17.1	0	0.313607	1	0.313607
ENSG00000226276.1	AC093382.1	0	0.245329	1	0.245329
ENSG00000060303.5	RPS17P5	0	0.210213	1	0.210213
ENSG00000223356.1	RP11-66D17.5	0	0.186559	1	0.186559
ENSG00000233109.4	RP11-22C8.1	0	0.162635	1	0.162635
ENSG00000227850.1	SEPT2P1	0	0	1	0
ENSG00000228950.1	AC023137.2	0	0	1	0
ENSG00000227629.1	SLC25A15P1	0	0	1	0
ENSG00000230295.1	RP11-458F8.2	0	0	1	0
ENSG00000234152.1	TCEB2P1	0	0	1	0
ENSG00000223663.2	RP5-890O3.3	0	0	1	0
ENSG00000255320.1	RP11-755F10.1	0	0	1	0
ENSG00000237260.1	AC073069.2	0	0	1	0
ENSG00000119139.15	TJP2	2.7671	3.12687	0.1269	0.359765
ENSG00000119508.16	NR4A3	4.40125	4.73411	0.1693	0.33286
ENSG00000259877.2	RP11-46C24.7	1.6387	1.21726	0.0719	-0.421438
ENSG00000008118.8	CAMK1G	0.509287	0.195029	0.0379	-0.314259
ENSG00000260949.1	KB-1836B5.1	1.14664	0.746574	0.17465	-0.400068
ENSG00000237753.1	AC079922.3	1.69246	1.36729	0.19015	-0.325171
ENSG00000170681.6	MURC	0.813888	0.954819	0.4662	0.140931
ENSG00000067334.12	DNTTIP2	4.78043	5.14304	0.17135	0.362607
ENSG00000099622.12	CIRBP	6.30517	5.90634	0.2056	-0.398838
ENSG00000256356.1	HSPA8P5	0.267659	0.383953	0.39715	0.116293
ENSG00000183307.3	CECR6	0.912963	0.66355	0.1237	-0.249412
ENSG00000108370.14	RGS9	0.699404	1.09297	0.22905	0.393561
ENSG00000110628.12	SLC22A18	1.55356	1.47035	0.77765	-0.0832126
ENSG00000173432.9	SAA1	1.40581	0.837264	0.1276	-0.568543
ENSG00000184205.13	TSPYL2	4.22104	4.65494	0.1587	0.433898
ENSG00000213023.8	SYT3	0.616316	0.939765	0.15245	0.323449
ENSG00000235381.1	RP11-477D19.2	1.01703	1.14427	0.90055	0.127244
ENSG00000223804.4	CH17-472G23.2	4.48652	3.87061	0.6321	-0.61591
ENSG00000142102.14	ATHL1	2.41838	2.16682	0.39705	-0.251554
ENSG00000177406.4	RP11-218M22.1	1.28509	0.909972	0.10355	-0.375117
ENSG00000214485.6	RPL7P1	2.25866	2.09893	0.6353	-0.159732
ENSG00000143416.19	SELENBP1	2.22882	2.14941	0.79935	-0.0794126
ENSG00000181852.16	RNF41	4.58581	4.05326	0.0639	-0.532551
ENSG00000174669.10	SLC29A2	1.01764	0.853417	0.43455	-0.16422
ENSG00000204387.11	C6orf48	6.07185	5.51958	0.0435	-0.552269
ENSG00000212766.8	EWSAT1	1.40023	1.25467	0.67765	-0.14556
ENSG00000188157.12	AGRN	3.67074	3.65535	0.96065	-0.0153866
ENSG00000142798.15	HSPG2	3.27407	3.08839	0.4901	-0.185678
ENSG00000167614.12	TTYH1	1.63352	1.76701	0.6341	0.133487
ENSG00000164056.9	SPRY1	4.98336	4.99007	0.98065	0.00670688
ENSG00000174106.2	LEMD3	3.52007	3.81761	0.20625	0.297543
ENSG00000198729.4	PPP1R14C	0.933444	0.724805	0.2926	-0.208639
ENSG00000251432.5	RP11-420A23.1	0.921889	0.491991	0.29305	-0.429898
ENSG00000141665.10	FBXO15	0.25883	0.334363	1	0.0755334
ENSG00000100417.10	PMM1	3.34371	2.92342	0.12815	-0.420286
ENSG00000241431.1	RPL37P6	1.52338	2.66823	0.05945	1.14486
ENSG00000166033.10	HTRA1	4.38917	4.21871	0.52275	-0.170463
ENSG00000259372.2	CTD-2240J17.1	0.916054	0.0900663	0.2967	-0.825988
ENSG00000163736.3	PPBP	3.78635	1.20259	5e-05	-2.58375
ENSG00000168936.9	TMEM129	2.05771	1.66169	0.1131	-0.396015
ENSG00000124212.5	PTGIS	1.09064	0.868951	0.30385	-0.221685
ENSG00000125637.14	PSD4	0.629	0.339278	0.13265	-0.289723
ENSG00000170522.8	ELOVL6	2.81191	3.3792	0.19235	0.567287
ENSG00000076641.4	PAG1	4.75932	4.30736	0.0724	-0.451953
ENSG00000104738.15	MCM4	5.72232	6.3152	0.18595	0.59288
ENSG00000198860.10	TSEN15	5.54527	5.02512	0.0375	-0.520152
ENSG00000197728.8	RPS26	5.00121	5.26225	0.373	0.261037
ENSG00000165507.8	C10orf10	2.25539	1.79975	0.21365	-0.455645
ENSG00000231043.3	AC007238.1	0.320381	0.695828	0.0492	0.375447
ENSG00000257411.1	RP11-603J24.9	0	2.21463	0.0565	2.21463
ENSG00000087074.7	PPP1R15A	6.14923	5.62448	0.03855	-0.524753
ENSG00000276043.3	UHRF1	3.29392	3.62849	0.1662	0.334574
ENSG00000178096.8	BOLA1	3.09274	2.75278	0.27145	-0.33996
ENSG00000264558.1	RP11-138C9.1	0	1.29395	0.1132	1.29395
ENSG00000106829.17	TLE4	0.623442	0.806242	0.43625	0.182801
ENSG00000042493.14	CAPG	5.02122	4.97009	0.84445	-0.0511233
ENSG00000123975.4	CKS2	6.85911	7.31832	0.0731	0.459205
ENSG00000181754.6	AMIGO1	2.2751	1.88708	0.0731	-0.388022
ENSG00000215005.2	HSPD1P7	0.147402	0.309199	1	0.161798
ENSG00000228262.7	LINC01320	1.76062	1.28424	0.099	-0.476385
ENSG00000008517.15	IL32	0.616912	0.483534	0.4117	-0.133378
ENSG00000272323.1	CTD-2517O10.6	1.56065	1.07322	0.07045	-0.487428
ENSG00000226887.6	ERVMER34-1	0.584156	0.871132	0.11195	0.286976
ENSG00000219891.2	ZSCAN12P1	1.4404	0.940467	0.1347	-0.499932
ENSG00000152207.6	CYSLTR2	5.84177	5.79638	0.87465	-0.0453897
ENSG00000151135.8	TMEM263	5.54299	5.93109	0.14545	0.388096
ENSG00000137834.13	SMAD6	1.69484	1.93592	0.36235	0.24108
ENSG00000146205.12	ANO7	0.571764	0.936105	0.0712	0.36434
ENSG00000006534.14	ALDH3B1	0.908416	0.669866	0.2488	-0.238551
ENSG00000105173.12	CCNE1	3.52935	4.00703	0.0659	0.477688
ENSG00000144834.11	TAGLN3	0.210491	0.570664	0.09485	0.360173
ENSG00000277851.1	RP11-756G20.1	1.26443	0.655003	0.0651	-0.609432
ENSG00000196083.8	IL1RAP	4.88126	4.47386	0.1321	-0.407405
ENSG00000228022.4	HCG20	1.00467	0.784137	0.3758	-0.220537
ENSG00000273142.1	RP11-458F8.4	1.10615	0.761809	0.06465	-0.344345
ENSG00000271888.1	RP11-560J1.2	0.950257	0.895282	0.8395	-0.0549754
ENSG00000148154.8	UGCG	5.33387	5.69631	0.1384	0.362437
ENSG00000174437.15	ATP2A2	6.91142	7.42144	0.04705	0.510026
ENSG00000233593.5	RP4-665J23.1	1.5969	1.33329	0.4518	-0.263611
ENSG00000149428.17	HYOU1	6.12088	6.68804	0.0323	0.567162
ENSG00000243779.1	RP11-681N23.1	0	1.08737	0.01315	1.08737
ENSG00000276354.1	RP3-327A19.7	0	3.19689	0.02485	3.19689
ENSG00000221048.1	AC079781.1	0	2.97295	0.02485	2.97295
ENSG00000227854.1	RP11-307O1.1	0	2.57964	0.02485	2.57964
ENSG00000249908.2	BRD9P2	0	0.769882	0.02485	0.769882
ENSG00000226708.1	AC073409.1	0	0.558342	0.02485	0.558342
ENSG00000265626.1	AC139085.2	0	2.9263	0.03345	2.9263
ENSG00000277702.1	CH17-13I23.3	0	1.67432	0.0724	1.67432
ENSG00000227183.3	HDGFP1	0	1.1189	0.0724	1.1189
ENSG00000256103.2	RP1-96H9.5	0	1.05846	0.0724	1.05846
ENSG00000234705.1	HMGA1P4	0	0.590883	0.0724	0.590883
ENSG00000268598.1	VN1R80P	0	0.316601	1	0.316601
ENSG00000199347.1	RNU5E-1	0	0	1	0
ENSG00000229468.1	AC097635.5	0	0	1	0
ENSG00000273727.1	U1	0	0	1	0
ENSG00000270722.1	U1	0	0	1	0
ENSG00000222800.1	RNU2-62P	0	0	1	0
ENSG00000275256.1	MRPS31P1	0	0	1	0
ENSG00000236500.1	RP4-680D5.4	0	0	1	0
ENSG00000248109.1	CTC-295J13.3	0	0	1	0
ENSG00000250847.1	CTD-2020P22.1	0	0	1	0
ENSG00000273816.1	RP11-85B7.5	0	0	1	0
ENSG00000205884.2	DEFB136	0	0	1	0
ENSG00000230758.1	SNAP23P	0	0	1	0
ENSG00000271357.1	RP11-843B15.3	0	0	1	0
ENSG00000257231.1	DYNLL1P4	0	0	1	0
ENSG00000224014.1	RP11-488L18.6	0	0	1	0
ENSG00000277672.1	RP11-386G11.11	0	0	1	0
ENSG00000229939.1	RP11-111F16.2	0	0	1	0
ENSG00000241959.3	RN7SL76P	0	0	1	0
ENSG00000259015.1	RP11-109N23.6	0	0	1	0
ENSG00000244376.3	RN7SL636P	0	0	1	0
ENSG00000265019.1	NCOR1P2	0	0	1	0
ENSG00000229661.1	RP11-145B3.2	0	0	1	0
ENSG00000232362.1	ATP5LP2	0	0	1	0
ENSG00000238058.1	RP11-432J22.2	0	0	1	0
ENSG00000249617.1	RP11-366M4.17	0	0	1	0
ENSG00000275126.1	HIST1H4L	0	0	1	0
ENSG00000235828.5	RPL36AP26	0	0	1	0
ENSG00000277235.1	RP4-550H1.7	0	0	1	0
ENSG00000240785.1	RPL36AP21	0	0	1	0
ENSG00000259590.1	RP11-20G13.3	0	0	1	0
ENSG00000253512.1	CTC-535M15.1	0	0	1	0
ENSG00000125730.15	C3	3.25969	2.15977	0.00175	-1.09992
ENSG00000115183.12	TANC1	5.00465	4.59723	0.10545	-0.407421
ENSG00000230658.1	KLHL7-AS1	1.3874	1.0197	0.0935	-0.367694
ENSG00000179460.5	EEF1A1P27	1.76869	1.49471	0.34375	-0.273976
ENSG00000102524.10	TNFSF13B	3.25894	3.01275	0.3766	-0.246189
ENSG00000261786.1	RP4-555D20.2	1.02834	1.28222	0.16245	0.253885
ENSG00000167670.14	CHAF1A	4.43371	4.98991	0.09595	0.556199
ENSG00000106025.7	TSPAN12	0.812499	0.924966	0.5995	0.112467
ENSG00000126217.19	MCF2L	5.15597	5.80524	0.09275	0.649272
ENSG00000187987.8	ZSCAN23	1.83241	1.83525	0.9945	0.00284506
ENSG00000134827.6	TCN1	4.13293	3.91522	0.4087	-0.217706
ENSG00000160862.11	AZGP1	3.40467	3.50513	0.7397	0.100456
ENSG00000167522.13	ANKRD11	5.81807	5.13823	0.03475	-0.679841
ENSG00000228594.3	C1orf233	2.17078	1.97152	0.421	-0.199261
ENSG00000236051.5	MYCBP2-AS1	0	0.246511	1	0.246511
ENSG00000120254.14	MTHFD1L	5.04845	4.53108	0.0869	-0.51737
ENSG00000253540.4	FAM86HP	0.770907	0.741693	0.93445	-0.0292138
ENSG00000166896.6	XRCC6BP1	2.23983	1.82341	0.20215	-0.416422
ENSG00000237773.4	AC003075.4	0.70776	0.344731	0.4878	-0.363029
ENSG00000271567.1	PPIAL4E	1.64777	1.59364	0.866	-0.0541298
ENSG00000091656.14	ZFHX4	1.61413	1.95684	0.24935	0.342707
ENSG00000152763.15	WDR78	1.23646	0.597988	0.02835	-0.638468
ENSG00000119397.15	CNTRL	2.81591	2.55428	0.28925	-0.261627
ENSG00000180739.13	S1PR5	1.13392	1.6557	0.03175	0.521781
ENSG00000221821.3	C6orf226	2.33888	1.70016	0.10915	-0.638715
ENSG00000253522.3	CTC-231O11.1	5.90662	5.74376	0.4963	-0.162864
ENSG00000278970.1	HEIH	2.88566	2.64477	0.46415	-0.240891
ENSG00000198945.6	L3MBTL3	1.92067	2.77857	0.0028	0.857899
ENSG00000259207.6	ITGB3	5.37379	5.23212	0.5785	-0.141679
ENSG00000047617.13	ANO2	0.316349	0.280164	1	-0.0361844
ENSG00000161082.11	CELF5	1.05053	0.84684	0.36355	-0.20369
ENSG00000257027.1	RP11-705C15.3	2.24799	1.8375	0.09325	-0.410496
ENSG00000128245.13	YWHAH	5.28536	5.58799	0.2405	0.30263
ENSG00000024862.15	CCDC28A	3.87089	3.53691	0.2298	-0.333977
ENSG00000118420.15	UBE3D	2.25399	2.45884	0.4286	0.204858
ENSG00000065029.13	ZNF76	3.37163	3.08216	0.3491	-0.289469
ENSG00000182165.16	TP53TG1	1.17375	1.04863	0.73955	-0.125127
ENSG00000164841.4	TMEM74	0.367487	0.456163	0.5756	0.0886753
ENSG00000138738.9	PRDM5	2.23647	1.63421	0.08965	-0.602267
ENSG00000272086.1	CTD-2186M15.3	1.32714	0.696224	0.0569	-0.630912
ENSG00000078053.15	AMPH	1.46546	1.65634	0.4297	0.190878
ENSG00000104205.11	SGK3	3.02767	3.6821	0.0454	0.654429
ENSG00000218510.5	LINC00339	4.33939	4.0439	0.2844	-0.295498
ENSG00000137727.11	ARHGAP20	0.574116	0.712235	0.2959	0.138119
ENSG00000065809.12	FAM107B	6.136	5.67598	0.0685	-0.460021
ENSG00000162989.4	KCNJ3	0.463346	0.0316212	0.03065	-0.431725
ENSG00000130649.8	CYP2E1	0.0848322	0.0558265	1	-0.0290058
ENSG00000131015.4	ULBP2	0.988159	1.85495	0.00455	0.86679
ENSG00000163093.10	BBS5	3.40698	3.2376	0.6606	-0.169379
ENSG00000173546.7	CSPG4	3.83925	3.81153	0.9073	-0.0277215
ENSG00000173852.12	DPY19L1	4.09685	4.61383	0.0337	0.51698
ENSG00000101751.9	POLI	3.61009	3.38205	0.4671	-0.228036
ENSG00000139793.17	MBNL2	5.57243	5.28328	0.30445	-0.289151
ENSG00000171421.11	MRPL36	5.12476	5.40119	0.3177	0.276435
ENSG00000275074.1	NUDT18	1.42579	1.08419	0.1744	-0.341593
ENSG00000176933.5	TOB2P1	1.32061	0.970373	0.2313	-0.350233
ENSG00000168993.13	CPLX1	1.14811	1.99642	0.0086	0.848304
ENSG00000256248.1	RP11-123O10.4	2.3564	1.44027	0.2611	-0.916134
ENSG00000069493.13	CLEC2D	2.57014	1.92958	0.06445	-0.640565
ENSG00000221986.5	MYBPHL	0.179231	0.148454	1	-0.0307769
ENSG00000108509.19	CAMTA2	3.68477	2.78211	0.0378	-0.902667
ENSG00000072135.11	PTPN18	3.28437	3.08265	0.4551	-0.201727
ENSG00000167969.11	ECI1	3.60708	3.21839	0.18335	-0.38869
ENSG00000118513.17	MYB	0.301217	0.52382	0.08245	0.222603
ENSG00000187257.13	RSBN1L	3.74797	4.2197	0.09145	0.471728
ENSG00000136869.13	TLR4	1.62157	1.82358	0.3427	0.202012
ENSG00000154736.5	ADAMTS5	1.48239	1.01058	0.0071	-0.471815
ENSG00000118507.14	AKAP7	3.45358	3.14182	0.2653	-0.31176
ENSG00000164935.5	DCSTAMP	1.2359	0.89101	0.30175	-0.344895
ENSG00000117143.12	UAP1	4.83678	5.12962	0.23585	0.292838
ENSG00000028137.15	TNFRSF1B	2.07956	1.95868	0.5958	-0.120879
ENSG00000078018.18	MAP2	0.727446	0.807648	0.74505	0.0802019
ENSG00000271584.1	RP11-89C3.4	2.42467	2.04241	0.3461	-0.382261
ENSG00000235314.1	LINC00957	0.774798	0.559909	0.2324	-0.214889
ENSG00000180938.5	ZNF572	1.20658	0.977911	0.24715	-0.22867
ENSG00000122779.15	TRIM24	2.95353	3.32923	0.12795	0.375697
ENSG00000279516.1	FAM230C	0.552953	0.206072	0.0415	-0.346882
ENSG00000278041.1	RP5-984P4.6	1.16144	0.898722	0.15825	-0.262714
ENSG00000169302.13	STK32A	2.92455	2.7839	0.6673	-0.140649
ENSG00000273038.2	RP11-479G22.8	0.722309	1.04751	0.1182	0.325202
ENSG00000231887.5	PRH1	1.05821	1.15002	0.8792	0.0918076
ENSG00000281406.1	BLACAT1	0.569827	0.376846	0.1693	-0.192981
ENSG00000197978.9	GOLGA6L9	1.17722	1.10217	0.8954	-0.0750549
ENSG00000181634.7	TNFSF15	0.985348	0.728324	0.0909	-0.257024
ENSG00000171101.12	SIGLEC17P	0.491069	0.103803	0.0875	-0.387266
ENSG00000218582.2	GAPDHP63	0.954527	0.231613	0.0365	-0.722914
ENSG00000213433.5	RPLP1P6	0	0.567348	0.0984	0.567348
ENSG00000168758.9	SEMA4C	4.0906	3.73251	0.1853	-0.358091
ENSG00000137965.9	IFI44	3.13165	2.64508	0.1132	-0.486569
ENSG00000280755.1	SP110	0	1.78553	0.1133	1.78553
ENSG00000252827.1	RN7SKP11	0.937442	0	0.05405	-0.937442
ENSG00000170271.9	FAXDC2	2.96228	2.79694	0.7	-0.165342
ENSG00000180998.10	GPR137C	0.373983	0.64241	0.06765	0.268426
ENSG00000167797.6	CDK2AP2	3.18009	3.84924	0.0179	0.669151
ENSG00000107290.12	SETX	3.95869	4.34197	0.10765	0.383277
ENSG00000224460.1	RP11-439L18.2	0.465907	0.405081	0.80175	-0.0608258
ENSG00000153902.12	LGI4	0.774558	0.612269	0.5137	-0.16229
ENSG00000241288.6	RP11-379B18.5	0.695124	0.865474	0.51	0.170349
ENSG00000226686.6	LINC01535	0.352771	0.229557	1	-0.123214
ENSG00000104537.15	ANXA13	0.51681	0.519101	0.9874	0.0022911
ENSG00000172164.12	SNTB1	4.70393	4.13773	0.122	-0.566193
ENSG00000228889.5	UBAC2-AS1	1.84612	1.47933	0.15125	-0.366791
ENSG00000277586.1	NEFL	4.86241	4.99295	0.614	0.130543
ENSG00000154928.15	EPHB1	1.01483	1.54957	0.0238	0.534744
ENSG00000141391.12	SLMO1	2.72951	2.51971	0.549	-0.209808
ENSG00000167964.11	RAB26	1.01363	0.648574	0.11545	-0.36506
ENSG00000144824.18	PHLDB2	5.94452	5.61309	0.1839	-0.331429
ENSG00000268034.1	AC005795.1	0.0868612	0.398129	0.1496	0.311268
ENSG00000197024.7	ZNF398	2.51118	2.72998	0.3467	0.218802
ENSG00000186834.3	HEXIM1	5.21857	5.4929	0.2697	0.274332
ENSG00000255213.1	NPM1P35	0.0702981	0.468547	0.1246	0.398249
ENSG00000163737.3	PF4	0.120182	0.374479	0.26095	0.254297
ENSG00000204839.7	MROH6	0.472219	0.208962	0.25015	-0.263258
ENSG00000185222.7	WBP5	6.52394	7.06614	0.02935	0.542205
ENSG00000168769.11	TET2	1.39571	1.53841	0.45675	0.142704
ENSG00000184164.13	CRELD2	3.90079	4.47157	0.07475	0.570782
ENSG00000137101.11	CD72	0.457176	0.224905	0.4006	-0.232271
ENSG00000281706.1	LINC01012	1.27079	0.894677	0.2648	-0.376115
ENSG00000130413.14	STK33	0.306622	0.389908	0.5896	0.0832866
ENSG00000259943.1	RP1-39G22.7	3.22144	2.89153	0.21915	-0.329914
ENSG00000149798.4	CDC42EP2	1.33128	1.35847	0.9098	0.0271941
ENSG00000132646.9	PCNA	6.85774	7.26441	0.1057	0.40666
ENSG00000242265.4	PEG10	5.3413	5.73015	0.16775	0.388853
ENSG00000170502.11	NUDT9	4.0179	4.44114	0.14055	0.423234
ENSG00000067167.6	TRAM1	6.61318	6.94183	0.181	0.328659
ENSG00000253771.4	TPTE2P1	0.614254	0.266086	0.19235	-0.348168
ENSG00000274104.1	CTD-2553L13.10	1.63733	0.704694	0.0552	-0.932633
ENSG00000212916.4	MAP10	0.708502	0.50664	0.17765	-0.201863
ENSG00000109618.10	SEPSECS	2.32875	1.95657	0.1651	-0.372184
ENSG00000276188.1	RP11-173P15.10	0.444674	0	0.0568	-0.444674
ENSG00000271914.1	RP4-789D17.5	0.479541	0	0.0568	-0.479541
ENSG00000230191.1	RP4-725G10.3	0.496373	0	0.0568	-0.496373
ENSG00000248479.1	RP11-807H7.2	0.50647	0	0.0568	-0.50647
ENSG00000250808.1	RP11-531A21.4	0.565973	0	0.0568	-0.565973
ENSG00000259424.1	RP11-35O15.1	0.675138	0	0.0568	-0.675138
ENSG00000214429.3	CYCSP6	0.837817	0	0.0568	-0.837817
ENSG00000213556.3	RP11-3J11.1	1.12154	0	0.0568	-1.12154
ENSG00000236764.4	COX7A2P2	1.28124	0	0.0568	-1.28124
ENSG00000229546.1	LINC00428	1.6017	0	0.0568	-1.6017
ENSG00000261431.1	RP4-616B8.4	2.50091	0	0.0568	-2.50091
ENSG00000204637.4	AC068538.2	0.666757	0.320989	0.27035	-0.345767
ENSG00000219863.5	RPL31P28	0.60923	1.08073	0.3949	0.471503
ENSG00000090447.10	TFAP4	3.24406	3.07353	0.50755	-0.17053
ENSG00000179101.5	RP11-349N19.2	0.470373	0.409023	0.7965	-0.0613507
ENSG00000212994.5	RPS26P6	0.620033	0.541732	0.7965	-0.0783008
ENSG00000226427.1	HMGN2P7	1.04854	1.23452	0.7991	0.185977
ENSG00000164740.5	SEPT7P5	0.814094	0.973033	0.7991	0.158939
ENSG00000079385.20	CEACAM1	6.66576	6.59634	0.7949	-0.0694219
ENSG00000101384.10	JAG1	3.22779	3.02758	0.3825	-0.200206
ENSG00000184557.4	SOCS3	3.91976	3.75915	0.52315	-0.160614
ENSG00000174028.6	FAM3C2	1.23795	1.5318	0.3961	0.293854
ENSG00000177426.19	TGIF1	6.7653	6.47363	0.2938	-0.291663
ENSG00000087087.17	SRRT	5.1982	5.55501	0.1462	0.356811
ENSG00000132467.3	UTP3	4.239	4.5975	0.15765	0.358495
ENSG00000148950.8	IMMP1L	7.13081	4.70403	0.0806	-2.42678
ENSG00000260368.1	RP11-521I2.3	0.428862	0.406302	0.9205	-0.0225601
ENSG00000179218.12	CALR	9.67968	10.2091	0.05905	0.529452
ENSG00000155090.13	KLF10	4.61016	4.28532	0.18555	-0.324836
ENSG00000227297.1	RP4-718J7.4	4.04977	3.90005	0.5947	-0.149725
ENSG00000171295.11	ZNF440	3.55748	3.89207	0.2683	0.334587
ENSG00000217130.1	RP3-375P9.2	1.68114	1.62723	0.8989	-0.0539103
ENSG00000183250.10	LINC01547	0.945495	0.721308	0.2871	-0.224187
ENSG00000131019.9	ULBP3	1.21305	1.46441	0.4067	0.251357
ENSG00000172183.13	ISG20	5.75098	5.61158	0.67455	-0.139399
ENSG00000277813.1	SNORD3A	4.98886	0.021142	0.0891	-4.96772
ENSG00000068024.15	HDAC4	3.68518	3.54282	0.67635	-0.142362
ENSG00000169891.16	REPS2	2.0087	1.69563	0.4144	-0.313069
ENSG00000134339.7	SAA2	2.06186	1.44317	0.1289	-0.618684
ENSG00000121680.14	PEX16	2.94364	2.76586	0.5653	-0.17778
ENSG00000165280.14	VCP	6.07231	6.46684	0.12345	0.39453
ENSG00000110917.6	MLEC	5.88577	6.46401	0.09885	0.578235
ENSG00000250486.3	FAM218A	0.672615	0.497363	0.31425	-0.175252
ENSG00000257702.3	LBX2-AS1	2.33994	1.98325	0.1836	-0.356693
ENSG00000104081.12	BMF	2.64558	2.53089	0.62355	-0.114692
ENSG00000267458.1	CTC-425F1.4	0	0	1	0
ENSG00000163803.11	PLB1	2.70481	2.35045	0.18105	-0.354354
ENSG00000154760.12	SLFN13	0.221746	0.277378	1	0.0556318
ENSG00000233895.1	RP1-122P22.2	0.971215	0.381042	0.2316	-0.590173
ENSG00000121552.3	CSTA	1.07597	0.329197	0.0519	-0.746774
ENSG00000233873.1	RPL7P44	0.322783	1.01187	0.05895	0.689092
ENSG00000234741.6	GAS5	8.12176	7.68184	0.16835	-0.439926
ENSG00000176125.4	UFSP1	1.11013	0.741132	0.1882	-0.368997
ENSG00000153989.7	NUS1	4.18166	4.52277	0.1617	0.341112
ENSG00000263004.1	RP11-166P13.3	1.71581	1.03516	0.1125	-0.680655
ENSG00000198856.11	OSTC	6.25823	6.59761	0.18185	0.339379
ENSG00000166598.11	HSP90B1	9.45953	10.0323	0.04535	0.572791
ENSG00000152409.8	JMY	3.11422	2.72091	0.0802	-0.393315
ENSG00000260219.2	RP11-347C12.10	0.699596	0.547853	0.47305	-0.151744
ENSG00000166002.5	SMCO4	2.74405	3.23994	0.21175	0.495891
ENSG00000184575.10	XPOT	6.79764	6.10326	0.03275	-0.694371
ENSG00000214954.7	LRRC69	0.373185	0.903715	0.1499	0.530531
ENSG00000138642.13	HERC6	1.19828	1.13933	0.776	-0.0589484
ENSG00000088881.19	EBF4	1.81838	1.42189	0.23685	-0.39649
ENSG00000276434.1	RP11-391H12.8	0.667429	0.84963	0.79645	0.182201
ENSG00000164109.12	MAD2L1	5.22065	5.53476	0.29335	0.314109
ENSG00000180155.17	LYNX1	0.332955	0.579648	0.123	0.246693
ENSG00000163508.11	EOMES	0.395411	0.560682	0.2701	0.165271
ENSG00000099821.12	POLRMT	2.58317	2.25357	0.44365	-0.329609
ENSG00000175215.8	CTDSP2	5.55215	5.33727	0.4218	-0.214884
ENSG00000169126.14	ARMC4	0.456435	0.0114309	0.2002	-0.445004
ENSG00000167615.15	LENG8	4.35043	4.09746	0.3983	-0.252967
ENSG00000204539.3	CDSN	0.0754665	0	1	-0.0754665
ENSG00000050555.16	LAMC3	0.591118	0.640258	0.8104	0.0491398
ENSG00000228651.1	RP11-556E13.1	2.13831	2.14614	0.981	0.00782717
ENSG00000064547.12	LPAR2	2.09082	1.54462	0.18665	-0.546204
ENSG00000004961.13	HCCS	4.88542	5.23344	0.21265	0.34802
ENSG00000249115.7	HAUS5	1.75201	2.32797	0.0467	0.575957
ENSG00000168491.8	CCDC110	0.839177	0.839869	0.9974	0.000692542
ENSG00000254585.2	MAGEL2	0.867695	0.951315	0.6217	0.0836199
ENSG00000256374.2	PPIAL4D	2.45015	2.44305	0.968	-0.00709529
ENSG00000266964.4	FXYD1	0.329919	0.504016	0.5356	0.174097
ENSG00000205808.5	PPAPDC2	2.37825	2.08621	0.2752	-0.292035
ENSG00000184992.10	BRI3BP	3.21824	3.51871	0.19285	0.300473
ENSG00000119969.13	HELLS	3.19094	3.69319	0.17605	0.502246
ENSG00000171033.11	PKIA	0.228756	0.556036	0.10495	0.32728
ENSG00000273148.1	RP5-1068E13.7	1.7843	1.42186	0.17775	-0.362437
ENSG00000235513.1	RP4-756G23.5	1.47242	0.758802	0.20915	-0.713618
ENSG00000274012.1	RN7SL2	4.05755	4.57022	0.23695	0.512666
ENSG00000173825.6	TIGD3	0.736738	0.344598	0.03395	-0.39214
ENSG00000182158.13	CREB3L2	4.55607	5.0207	0.05395	0.464635
ENSG00000166257.7	SCN3B	0.198988	0.25012	1	0.0511318
ENSG00000176907.4	C8orf4	1.23168	0.772235	0.0433	-0.459449
ENSG00000187514.13	PTMA	9.39658	9.78688	0.14805	0.390304
ENSG00000092140.13	G2E3	3.47731	3.71238	0.37315	0.235061
ENSG00000277734.3	TRAC	1.04472	0.557829	0.06635	-0.486887
ENSG00000260916.4	CCPG1	6.08809	5.41615	0.0765	-0.671941
ENSG00000129993.13	CBFA2T3	0.565414	0.740645	0.4492	0.175231
ENSG00000186340.13	THBS2	7.16009	6.92217	0.35245	-0.237919
ENSG00000073849.13	ST6GAL1	4.78279	4.36229	0.176	-0.420491
ENSG00000090971.4	NAT14	3.16709	3.0451	0.6759	-0.121998
ENSG00000071991.7	CDH19	6.54605	5.89046	0.02895	-0.655582
ENSG00000235813.1	RP11-308B5.2	0.923911	1.0246	0.74175	0.100693
ENSG00000115009.10	CCL20	4.57123	4.3735	0.48045	-0.197733
ENSG00000107021.14	TBC1D13	2.58763	3.18825	0.04805	0.600614
ENSG00000175170.13	FAM182B	1.69924	1.45082	0.4739	-0.248423
ENSG00000172379.17	ARNT2	4.18696	4.00898	0.44985	-0.17798
ENSG00000116039.10	ATP6V1B1	0.664547	0.473961	0.71885	-0.190585
ENSG00000272168.4	CASC15	3.26156	2.99364	0.2807	-0.26792
ENSG00000168079.15	SCARA5	3.36663	3.12734	0.3318	-0.239291
ENSG00000171492.13	LRRC8D	4.88507	4.57114	0.3116	-0.313929
ENSG00000169851.14	PCDH7	0.635443	1.14656	0.04455	0.511121
ENSG00000255364.1	RP11-94A24.1	0.139014	0.427553	0.26095	0.288539
ENSG00000156345.16	CDK20	1.79013	1.93919	0.67545	0.149059
ENSG00000278974.1	RP11-756P10.6	0.0823721	0.137911	1	0.0555393
ENSG00000144959.8	NCEH1	3.13539	3.28761	0.5217	0.152213
ENSG00000172432.17	GTPBP2	5.92864	5.50154	0.22305	-0.427094
ENSG00000175084.10	DES	1.18699	0.644172	0.1136	-0.542823
ENSG00000147364.15	FBXO25	4.56288	4.0147	0.06505	-0.548174
ENSG00000033030.12	ZCCHC8	4.16778	3.79261	0.1716	-0.375178
ENSG00000117586.9	TNFSF4	1.36894	1.11197	0.21065	-0.256963
ENSG00000147614.3	ATP6V0D2	4.1767	4.08125	0.6968	-0.0954434
ENSG00000184349.11	EFNA5	0.654268	0.986295	0.2394	0.332027
ENSG00000255059.1	AP000620.1	0.163307	0.38557	0.3962	0.222263
ENSG00000230823.3	CBX1P1	0.222895	0.361035	1	0.13814
ENSG00000228217.1	AL390877.1	0.230335	0.198221	1	-0.0321133
ENSG00000232858.1	RPL34P27	0.34087	0.294226	1	-0.0466438
ENSG00000278937.1	RP11-139H14.5	0.725844	0.71346	0.93355	-0.0123841
ENSG00000162241.11	SLC25A45	1.35642	1.4809	0.6746	0.124476
ENSG00000111348.7	ARHGDIB	2.33013	2.12704	0.5505	-0.203086
ENSG00000198604.9	BAZ1A	3.65787	4.06837	0.1071	0.410501
ENSG00000250708.1	RP11-161D15.1	2.58676	2.50398	0.83255	-0.0827827
ENSG00000095002.11	MSH2	5.05638	5.36285	0.2119	0.306468
ENSG00000173295.6	FAM86B3P	1.41013	1.00551	0.1903	-0.404614
ENSG00000155465.17	SLC7A7	1.80995	1.25703	0.0584	-0.552919
ENSG00000067064.9	IDI1	4.74749	5.62164	0.0546	0.874141
ENSG00000197496.5	SLC2A10	4.16867	3.68193	0.1018	-0.486741
ENSG00000023909.8	GCLM	2.94606	3.1282	0.50515	0.182142
ENSG00000165349.10	SLC7A3	0.56802	0.32514	0.1126	-0.24288
ENSG00000153885.13	KCTD15	4.53618	4.25677	0.48475	-0.279408
ENSG00000273003.1	ARL2-SNX15	0	0.504735	0.1373	0.504735
ENSG00000196632.9	WNK3	1.93034	2.4253	0.11915	0.494962
ENSG00000188763.4	FZD9	0.916884	0.772695	0.45875	-0.144189
ENSG00000132386.9	SERPINF1	7.26082	6.9912	0.2987	-0.269612
ENSG00000165475.12	CRYL1	2.20586	2.21483	0.9742	0.00896565
ENSG00000185839.3	RP4-592A1.2	0.506221	0.563865	0.86835	0.0576438
ENSG00000185324.20	CDK10	2.7298	2.58682	0.6678	-0.142983
ENSG00000164463.11	CREBRF	3.535	3.47366	0.83345	-0.0613383
ENSG00000267500.1	CTD-2006C1.6	1.05824	1.63609	0.08215	0.577848
ENSG00000264668.1	ZFP41	0.541359	0.9301	0.28255	0.388741
ENSG00000173041.10	ZNF680	2.77438	3.19584	0.1465	0.421456
ENSG00000137970.7	RPL7P9	3.16081	3.12649	0.91475	-0.0343135
ENSG00000196793.12	ZNF239	1.24249	1.11262	0.67455	-0.129873
ENSG00000184060.9	ADAP2	0.503197	0.146943	0.2613	-0.356254
ENSG00000136059.13	VILL	1.33625	1.11264	0.35685	-0.223609
ENSG00000102098.16	SCML2	1.28709	1.39132	0.6111	0.104223
ENSG00000162722.8	TRIM58	2.39214	2.66201	0.25515	0.269872
ENSG00000171208.8	NETO2	3.55862	3.91662	0.302	0.357997
ENSG00000179104.7	TMTC2	4.43528	4.06522	0.13425	-0.370056
ENSG00000123080.9	CDKN2C	2.78223	3.12495	0.21305	0.342716
ENSG00000173281.4	PPP1R3B	4.48791	4.32901	0.5107	-0.158902
ENSG00000004838.12	ZMYND10	0.543643	0.490109	0.83715	-0.0535344
ENSG00000103415.10	HMOX2	4.48309	5.04454	0.1223	0.561456
ENSG00000196781.12	TLE1	4.2964	4.10047	0.59205	-0.195926
ENSG00000270127.2	RP11-526I2.5	0.366205	0.54294	0.24125	0.176735
ENSG00000155158.19	TTC39B	1.42542	0.994754	0.1131	-0.430667
ENSG00000114796.14	KLHL24	5.14995	4.82167	0.30915	-0.328272
ENSG00000271699.4	SNX29P2	0.450655	0.243427	0.3659	-0.207229
ENSG00000279207.1	RP11-159D12.8	1.3421	1.60193	0.1785	0.259835
ENSG00000140379.7	BCL2A1	6.64002	6.4682	0.49145	-0.171824
ENSG00000132510.9	KDM6B	2.92708	2.4295	0.35275	-0.497586
ENSG00000047634.13	SCML1	1.80209	2.01164	0.3789	0.209553
ENSG00000145362.15	ANK2	3.33598	2.84309	0.15925	-0.49289
ENSG00000221676.1	RNU6ATAC	4.8258	6.06263	0.42565	1.23684
ENSG00000164591.12	MYOZ3	0.158462	0.307041	1	0.148579
ENSG00000277548.1	RP11-139H15.6	0	0.561396	0.1417	0.561396
ENSG00000172071.10	EIF2AK3	3.43103	3.97105	0.02935	0.540022
ENSG00000125148.6	MT2A	5.29609	5.28721	0.97475	-0.00887659
ENSG00000126391.12	FRMD8	4.46837	4.30717	0.52455	-0.161195
ENSG00000130304.15	SLC27A1	3.04948	2.80304	0.49965	-0.246441
ENSG00000102043.14	MTMR8	0.809925	0.179784	0.011	-0.630141
ENSG00000196557.9	CACNA1H	1.7973	1.6719	0.5687	-0.125395
ENSG00000256594.6	RP11-705C15.2	4.30606	3.44035	0.02	-0.865704
ENSG00000029993.13	HMGB3	6.16557	6.58765	0.21725	0.422076
ENSG00000177674.14	AGTRAP	4.27222	3.87826	0.16115	-0.39396
ENSG00000112312.8	GMNN	5.75567	6.15991	0.12675	0.404233
ENSG00000196126.9	HLA-DRB1	0.558925	0.419642	0.5075	-0.139282
ENSG00000258701.1	LINC00638	0.627666	0.407236	0.15805	-0.220429
ENSG00000140854.11	KATNB1	3.21527	2.94455	0.4421	-0.270719
ENSG00000213888.3	LINC01521	1.21044	0.917724	0.19665	-0.292715
ENSG00000217897.2	HSPE1P8	0	0.467685	0.14575	0.467685
ENSG00000196305.16	IARS	6.95283	6.54121	0.1786	-0.41162
ENSG00000104361.8	NIPAL2	2.62301	2.24621	0.21205	-0.376802
ENSG00000225536.2	STIP1P3	0.41929	0.838181	0.0455	0.418891
ENSG00000168488.17	ATXN2L	5.95089	5.47131	0.0999	-0.479585
ENSG00000079332.13	SAR1A	5.38724	5.63271	0.3121	0.245468
ENSG00000184465.14	WDR27	4.18555	3.9667	0.61425	-0.218851
ENSG00000075218.17	GTSE1	3.81823	4.1775	0.16215	0.359268
ENSG00000111911.6	HINT3	3.56983	3.20997	0.1361	-0.359865
ENSG00000119547.5	ONECUT2	2.01128	2.27946	0.1846	0.268176
ENSG00000130487.5	KLHDC7B	0.468208	0.041129	0.06675	-0.427079
ENSG00000117525.12	F3	0.66985	0.909256	0.3722	0.239406
ENSG00000105939.11	ZC3HAV1	3.94675	4.28294	0.19735	0.336194
ENSG00000227500.8	SCAMP4	3.34892	2.78424	0.0796	-0.564682
ENSG00000166924.7	NYAP1	0.656427	0.493192	0.37055	-0.163234
ENSG00000179241.11	LDLRAD3	5.55012	5.27483	0.26585	-0.275293
ENSG00000255248.5	RP11-166D19.1	3.19941	3.1444	0.8486	-0.0550095
ENSG00000236565.3	HNRNPA3P5	1.24857	1.62223	0.24675	0.373662
ENSG00000258357.1	RP11-778J16.2	0.232187	0.761778	0.1148	0.529591
ENSG00000266010.1	GATA6-AS1	0.894468	0.635363	0.46525	-0.259104
ENSG00000237074.1	RP11-6J21.2	0.945193	0.635232	0.26175	-0.309961
ENSG00000175305.15	CCNE2	3.06976	3.67205	0.295	0.602295
ENSG00000186235.9	AC016757.3	1.85073	1.70499	0.69585	-0.14574
ENSG00000273293.1	RP11-445N20.3	0	0.948168	0.12065	0.948168
ENSG00000102189.15	EEA1	4.57981	4.45728	0.6661	-0.122535
ENSG00000162543.5	UBXN10	1.0037	0.765899	0.1416	-0.237797
ENSG00000121060.13	TRIM25	4.8622	5.25427	0.19455	0.392074
ENSG00000266714.5	MYO15B	0.808411	0.428987	0.13485	-0.379424
ENSG00000226711.5	FAM66C	0.198161	0.263774	1	0.0656127
ENSG00000070718.10	AP3M2	4.67125	4.47963	0.51	-0.191622
ENSG00000271270.4	TMCC1-AS1	3.21421	2.76029	0.26455	-0.453921
ENSG00000171848.12	RRM2	5.85261	6.2314	0.3059	0.378795
ENSG00000164211.11	STARD4	3.152	3.72303	0.1155	0.571031
ENSG00000261211.1	RP1-80N2.3	0.644231	0.388861	0.07595	-0.25537
ENSG00000110203.7	FOLR3	0.779451	0.739324	0.8849	-0.0401269
ENSG00000205420.9	KRT6A	0.182943	0.0779517	1	-0.104991
ENSG00000141232.4	TOB1	4.7552	5.00163	0.34885	0.246424
ENSG00000257941.1	RP11-290L1.4	0	0	1	0
ENSG00000232859.8	LYRM9	1.40052	0.880548	0.20435	-0.519973
ENSG00000217801.8	RP11-465B22.3	3.40048	3.31304	0.79685	-0.0874452
ENSG00000130699.15	TAF4	2.54239	2.58646	0.8866	0.0440727
ENSG00000275832.3	ARHGAP23	0.962944	2.10317	0.016	1.14022
ENSG00000136205.15	TNS3	4.98722	4.89325	0.7399	-0.0939702
ENSG00000113368.10	LMNB1	5.3916	5.69836	0.2254	0.306762
ENSG00000148803.10	FUOM	2.96663	2.73139	0.49765	-0.235244
ENSG00000176177.9	ENTHD1	0.587406	0.537114	0.7775	-0.0502921
ENSG00000007062.10	PROM1	0.796055	0.592897	0.3657	-0.203159
ENSG00000090520.9	DNAJB11	6.76289	7.47041	0.041	0.707521
ENSG00000110046.11	ATG2A	2.22999	1.91069	0.18	-0.319297
ENSG00000278530.3	CHMP1B2P	1.66037	1.4815	0.37795	-0.178877
ENSG00000134970.13	TMED7	5.97496	6.30863	0.26515	0.333672
ENSG00000119514.6	GALNT12	2.9086	2.37048	0.11705	-0.538115
ENSG00000056487.14	PHF21B	1.63404	1.53667	0.6922	-0.0973703
ENSG00000114841.16	DNAH1	0.87182	0.221121	0.0938	-0.650699
ENSG00000153395.8	LPCAT1	3.67425	3.86943	0.6717	0.195181
ENSG00000184898.6	RBM43	1.8333	1.68329	0.48535	-0.150011
ENSG00000268471.4	DKFZP434I0714	1.23187	0.838234	0.04635	-0.393641
ENSG00000160360.10	GPSM1	2.35487	2.18689	0.51465	-0.167982
ENSG00000224728.1	AC090945.1	0.570049	0.412793	0.38795	-0.157256
ENSG00000091831.20	ESR1	1.22064	0.555545	0.5229	-0.665094
ENSG00000181938.12	GINS3	2.60024	2.85476	0.31245	0.25452
ENSG00000229676.2	ZNF492	1.39653	1.52546	0.52985	0.12893
ENSG00000140545.13	MFGE8	6.09106	5.98279	0.668	-0.108268
ENSG00000236144.5	TMEM147-AS1	2.65032	2.18223	0.37755	-0.468098
ENSG00000157343.7	ARMC12	0.138554	0.193482	1	0.0549279
ENSG00000129757.11	CDKN1C	0.583416	0.392785	0.3037	-0.190632
ENSG00000169860.6	P2RY1	0.932729	1.08885	0.3296	0.156118
ENSG00000167011.7	NAT16	1.1596	0.980369	0.59585	-0.179234
ENSG00000160094.13	ZNF362	4.43047	4.16409	0.302	-0.26638
ENSG00000249288.1	SLC25A15P5	0	0	1	0
ENSG00000183615.5	FAM167B	4.00654	3.89438	0.6865	-0.112159
ENSG00000160226.14	C21orf2	1.43518	1.34443	0.776	-0.09075
ENSG00000174405.12	LIG4	3.64373	3.84693	0.39365	0.203205
ENSG00000189326.4	SPANXN4	2.3947	1.20968	0.03475	-1.18503
ENSG00000143494.14	VASH2	1.29856	1.53249	0.3171	0.233928
ENSG00000139372.13	TDG	4.23668	4.51034	0.319	0.273658
ENSG00000254463.1	RP11-484D2.3	0	0.153296	1	0.153296
ENSG00000270307.1	MTATP6P2	0.100311	0.635011	0.1246	0.5347
ENSG00000243554.1	AC004967.7	0.203886	0.331658	1	0.127772
ENSG00000251235.3	SNRPCP2	0.181851	0.297302	1	0.115451
ENSG00000260955.2	RP11-30L15.6	0.210188	0.180788	1	-0.0293999
ENSG00000214925.3	RP3-507I15.1	0.299728	0.258418	1	-0.04131
ENSG00000255581.1	RP11-69M1.4	0.104525	0	1	-0.104525
ENSG00000203446.2	AC004988.1	2.90694	2.44472	0.1793	-0.462218
ENSG00000279024.1	RP11-1193F23.1	0.49912	0.398347	0.4905	-0.100773
ENSG00000242622.1	RP11-18H7.1	1.00406	0.495244	0.1314	-0.508819
ENSG00000171757.14	LRRC34	0.44521	0.603518	0.3694	0.158308
ENSG00000110900.13	TSPAN11	0.568401	0.602021	0.8744	0.0336198
ENSG00000174010.9	KLHL15	2.82238	2.97871	0.4945	0.156323
ENSG00000014257.14	ACPP	0.425464	0.576559	0.50605	0.151095
ENSG00000255104.6	ZNF286A	0.488707	1.31196	0.5384	0.823249
ENSG00000232004.1	CAP1P2	0.310176	0.607632	0.12415	0.297456
ENSG00000186480.11	INSIG1	3.20344	4.02199	0.0016	0.818553
ENSG00000173846.11	PLK3	3.22113	2.68946	0.1077	-0.531677
ENSG00000260285.1	RP11-600F24.7	0.490931	0.436678	0.6668	-0.0542527
ENSG00000136874.9	STX17	3.82303	3.57749	0.45365	-0.245537
ENSG00000141540.9	TTYH2	4.19846	3.90314	0.2088	-0.295318
ENSG00000167103.10	PIP5KL1	0.156505	0.0793886	1	-0.0771167
ENSG00000148297.14	MED22	3.13501	2.88245	0.3594	-0.252567
ENSG00000167759.11	KLK13	0.0643174	0.256598	1	0.19228
ENSG00000156253.5	RWDD2B	4.56553	4.00295	0.03515	-0.562576
ENSG00000101447.12	FAM83D	4.02325	4.31004	0.248	0.286795
ENSG00000145675.13	PIK3R1	4.061	4.34016	0.2989	0.279158
ENSG00000206560.9	ANKRD28	7.271	6.884	0.264	-0.386997
ENSG00000100532.10	CGRRF1	3.29046	2.95341	0.32465	-0.337048
ENSG00000203993.4	ARRDC1-AS1	2.87315	2.73486	0.65955	-0.138288
ENSG00000158164.6	TMSB15A	2.11441	2.54516	0.21275	0.430747
ENSG00000257553.1	RP11-603J24.17	0	0.185714	1	0.185714
ENSG00000170703.14	TTLL6	1.16756	0.681377	0.15275	-0.48618
ENSG00000124789.10	NUP153	5.23014	5.46993	0.33395	0.239797
ENSG00000267374.1	RP11-244M2.1	1.12924	0.715793	0.04525	-0.413444
ENSG00000144736.12	SHQ1	3.70205	4.10553	0.09815	0.403479
ENSG00000108799.11	EZH1	3.41333	3.01301	0.3179	-0.400321
ENSG00000232472.1	EEF1B2P3	2.35171	2.54934	0.88915	0.197628
ENSG00000206910.1	SNORA29	2.6314	0	0.12295	-2.6314
ENSG00000231817.6	LINC01198	2.68662	2.30344	0.2878	-0.383172
ENSG00000003096.12	KLHL13	2.40786	2.50816	0.6879	0.100299
ENSG00000198915.10	RASGEF1A	0.168962	0.157133	1	-0.0118286
ENSG00000198690.8	FAN1	2.16419	1.71078	0.49555	-0.453414
ENSG00000267152.1	CTD-2528L19.6	0.939801	1.19147	0.3163	0.251674
ENSG00000119979.14	FAM45A	3.91816	3.68246	0.42775	-0.235696
ENSG00000100504.15	PYGL	5.93868	5.78796	0.5621	-0.150721
ENSG00000224050.1	RP1-90G24.6	1.78258	1.8867	0.78785	0.104118
ENSG00000177363.4	LRRN4CL	2.0895	2.15406	0.7892	0.0645633
ENSG00000197170.8	PSMD12	6.32597	6.65897	0.2425	0.333003
ENSG00000158106.11	RHPN1	0.99257	0.659317	0.08615	-0.333253
ENSG00000226833.4	AC097724.3	0.983662	0.531168	0.14345	-0.452494
ENSG00000103227.17	LMF1	1.77585	1.47854	0.58695	-0.29731
ENSG00000188566.10	NDOR1	1.45222	1.59492	0.6178	0.1427
ENSG00000143333.6	RGS16	1.59932	1.1853	0.0765	-0.414016
ENSG00000184937.11	WT1	1.58619	1.73698	0.53715	0.150793
ENSG00000182379.9	NXPH4	0.981292	0.561475	0.04875	-0.419818
ENSG00000233024.6	RP11-1212A22.4	0.474174	0.224615	0.158	-0.24956
ENSG00000157927.15	RADIL	0.508811	0.332967	0.40675	-0.175844
ENSG00000235994.4	RP3-470B24.5	0.570617	0.550885	0.9366	-0.0197325
ENSG00000092470.10	WDR76	3.48701	3.84375	0.20775	0.356742
ENSG00000158201.8	ABHD3	3.4633	3.71114	0.33395	0.247847
ENSG00000157680.14	DGKI	0.829534	0.646537	0.4193	-0.182997
ENSG00000250644.2	RP11-295K3.1	0.596134	0.465469	0.86175	-0.130665
ENSG00000221914.7	PPP2R2A	5.84363	6.20979	0.17935	0.366163
ENSG00000266402.3	RP11-329L6.2	9.88182	9.54174	0.79585	-0.340079
ENSG00000130270.15	ATP8B3	0.486351	0.331619	0.25775	-0.154732
ENSG00000258819.1	RP11-7F17.3	1.84622	1.84836	0.9946	0.00214105
ENSG00000152582.11	SPEF2	1.58762	1.45975	0.6417	-0.127873
ENSG00000267002.1	RP11-242D8.1	1.34619	1.17733	0.53345	-0.168854
ENSG00000127863.14	TNFRSF19	5.13395	4.79845	0.1698	-0.335495
ENSG00000129353.13	SLC44A2	4.47079	4.37291	0.70945	-0.0978803
ENSG00000133398.3	MED10	5.55358	5.23753	0.2302	-0.316049
ENSG00000160888.6	IER2	5.27558	4.91129	0.13865	-0.364283
ENSG00000258818.3	RNASE4	0.51336	0.771087	0.31445	0.257727
ENSG00000134321.10	RSAD2	0.388968	0.255813	0.49815	-0.133155
ENSG00000221916.3	C19orf73	0.584443	0.400231	0.60145	-0.184212
ENSG00000235823.1	OLMALINC	2.1102	1.8957	0.36625	-0.214505
ENSG00000170801.8	HTRA3	2.428	2.20821	0.3722	-0.219789
ENSG00000138061.10	CYP1B1	0.468156	0.764237	0.16445	0.296081
ENSG00000198695.2	MT-ND6	9.21457	9.54844	0.19255	0.333873
ENSG00000198887.8	SMC5	3.52479	3.71043	0.6114	0.185635
ENSG00000233229.1	CNOT7P1	0	0.121053	1	0.121053
ENSG00000196313.10	POM121	3.50787	3.79546	0.2445	0.287585
ENSG00000258077.2	RP11-114H23.1	1.24064	0.726647	0.17095	-0.513997
ENSG00000105835.10	NAMPT	8.17434	7.74407	0.2175	-0.43027
ENSG00000051596.8	THOC3	3.96447	4.29247	0.33455	0.328
ENSG00000147649.8	MTDH	6.82157	7.17633	0.24965	0.354763
ENSG00000231584.7	FAHD2CP	1.61522	1.39175	0.4521	-0.223473
ENSG00000130813.16	C19orf66	4.71739	4.3781	0.2054	-0.339296
ENSG00000205336.10	GPR56	4.26055	4.14176	0.7161	-0.118785
ENSG00000170365.8	SMAD1	1.13415	1.27359	0.58545	0.139445
ENSG00000123411.13	IKZF4	1.63685	1.32037	0.26935	-0.316479
ENSG00000270673.1	YTHDF3-AS1	0.942909	0.357427	0.0947	-0.585482
ENSG00000253671.1	RP11-806O11.1	0.628625	0.225771	0.16675	-0.402854
ENSG00000254813.4	RP11-252C15.1	1.60641	1.42785	0.5608	-0.178566
ENSG00000118418.13	HMGN3	5.80971	6.15426	0.1936	0.344548
ENSG00000157693.13	C9orf91	4.44194	3.75356	0.05395	-0.68838
ENSG00000189423.10	USP32P3	0.840246	0.362325	0.05565	-0.477921
ENSG00000224546.2	EIF4BP3	0.530227	0.375263	0.35465	-0.154964
ENSG00000272263.1	RP11-767C1.2	0.768332	0.262783	0.54605	-0.505549
ENSG00000250432.4	RP11-834C11.5	0.44878	0.398393	0.88965	-0.0503874
ENSG00000241163.6	LINC00877	0.17048	0.123177	1	-0.0473031
ENSG00000213104.3	NPM1P46	0.586661	0.957936	0.191	0.371275
ENSG00000156219.15	ART3	1.4922	1.65012	0.7485	0.157919
ENSG00000188761.10	BCL2L15	0.0463041	0.0416666	1	-0.00463752
ENSG00000128881.15	TTBK2	2.84041	2.46991	0.12665	-0.370503
ENSG00000258441.1	LINC00641	1.41991	1.82835	0.0845	0.408446
ENSG00000130222.9	GADD45G	0.463439	0.216347	0.18475	-0.247093
ENSG00000143476.16	DTL	3.97359	4.40407	0.0746	0.430479
ENSG00000138101.17	DTNB	3.32451	3.11246	0.44875	-0.212048
ENSG00000181192.10	DHTKD1	3.09137	3.1256	0.8973	0.0342268
ENSG00000062038.12	CDH3	1.93382	1.90177	0.92205	-0.0320494
ENSG00000138795.8	LEF1	6.5702	6.21074	0.22185	-0.359466
ENSG00000087116.12	ADAMTS2	0.672485	0.794041	0.5667	0.121556
ENSG00000161912.16	ADCY10P1	0.94554	1.04601	0.8205	0.100469
ENSG00000117152.12	RGS4	0.465286	0.996314	0.04745	0.531028
ENSG00000135636.12	DYSF	0.920461	0.812222	0.71435	-0.108239
ENSG00000215835.2	RP11-9L18.2	0.535438	0.281056	0.10985	-0.254382
ENSG00000178409.12	BEND3	1.13767	1.45731	0.0728	0.319637
ENSG00000136982.5	DSCC1	3.59486	3.86139	0.3003	0.266531
ENSG00000249776.4	RP11-133F8.2	0.673752	0	0.0763	-0.673752
ENSG00000106772.16	PRUNE2	6.03942	5.7297	0.32015	-0.309717
ENSG00000273344.1	PAXIP1-AS1	1.90386	1.68944	0.38	-0.214414
ENSG00000236148.5	AC114752.2	1.45518	1.95706	0.22215	0.501875
ENSG00000142459.7	EVI5L	1.62831	1.58777	0.8987	-0.0405435
ENSG00000134121.8	CHL1	4.91369	4.76627	0.7836	-0.147427
ENSG00000226674.7	TEX41	4.67137	4.96271	0.41625	0.291338
ENSG00000064545.13	TMEM161A	3.56218	3.33253	0.51255	-0.229655
ENSG00000257529.4	RPL36A-HNRNPH2	1.19113	1.0061	0.88385	-0.185029
ENSG00000170430.9	MGMT	2.81741	2.84586	0.9096	0.0284468
ENSG00000093134.12	VNN3	0.183614	0.073859	1	-0.109755
ENSG00000138798.10	EGF	0.432605	0.727365	0.22515	0.29476
ENSG00000271327.1	RP11-1109F11.3	0.739781	0.573027	0.43575	-0.166753
ENSG00000171793.12	CTPS1	5.58807	5.81649	0.4583	0.228425
ENSG00000255458.4	RP11-539G18.3	0.991585	0.297126	0.03155	-0.694459
ENSG00000224916.7	APOC4-APOC2	2.90232	2.61626	0.3883	-0.286059
ENSG00000164930.10	FZD6	4.10369	3.74218	0.15905	-0.361512
ENSG00000196730.11	DAPK1	3.34861	3.11985	0.393	-0.228755
ENSG00000164742.13	ADCY1	4.04694	3.93787	0.6628	-0.109073
ENSG00000238042.4	RP11-815M8.1	0.632542	0.198836	0.17815	-0.433706
ENSG00000163993.6	S100P	0.674274	0.0365282	0.20115	-0.637746
ENSG00000125482.11	TTF1	3.37467	3.7339	0.1598	0.35923
ENSG00000275400.1	RP4-756H11.5	3.44813	3.38416	0.8766	-0.0639607
ENSG00000162804.12	SNED1	0.363744	0.723242	0.19825	0.359498
ENSG00000260552.1	RP11-49I11.1	3.53908	3.40237	0.92885	-0.13671
ENSG00000267100.1	ILF3-AS1	3.84346	3.47493	0.15265	-0.368532
ENSG00000164142.14	FAM160A1	0.310885	1.18293	0.0385	0.872049
ENSG00000112742.8	TTK	4.4233	4.80644	0.1167	0.383135
ENSG00000228886.1	RP11-290D2.3	0.449333	0.389003	0.6681	-0.0603303
ENSG00000125977.6	EIF2S2	7.55589	7.09031	0.10885	-0.465579
ENSG00000100994.10	PYGB	5.74998	5.41131	0.21625	-0.338666
ENSG00000173575.17	CHD2	5.10815	4.87446	0.44915	-0.233695
ENSG00000169231.12	THBS3	1.28394	1.00744	0.45995	-0.2765
ENSG00000131018.21	SYNE1	4.3664	4.00237	0.37835	-0.36403
ENSG00000133433.9	GSTT2B	0.497511	0.708337	0.39225	0.210826
ENSG00000260371.1	RP11-343C2.9	0	1.47153	0.13295	1.47153
ENSG00000082482.12	KCNK2	0.26011	0.466273	0.178	0.206163
ENSG00000011028.12	MRC2	1.97938	1.61037	0.1383	-0.369009
ENSG00000277034.1	SNORA71	0	0	1	0
ENSG00000240180.1	RP11-318E3.4	0	0.714566	0.1385	0.714566
ENSG00000048471.12	SNX29	2.34594	2.14461	0.3773	-0.201327
ENSG00000263731.1	RP11-498C9.15	0.786064	0.975869	0.32065	0.189805
ENSG00000175592.7	FOSL1	4.12932	5.14183	5e-05	1.0125
ENSG00000237424.1	FOXD2-AS1	1.43835	1.37969	0.80185	-0.0586586
ENSG00000236272.1	Z82214.3	0	0	1	0
ENSG00000167749.10	KLK4	0.850835	0.409001	0.12605	-0.441835
ENSG00000140534.12	TICRR	2.37559	2.72903	0.22095	0.353448
ENSG00000071242.10	RPS6KA2	5.03406	4.45621	0.18395	-0.577853
ENSG00000160180.15	TFF3	0.952012	1.32453	0.208	0.372516
ENSG00000169359.12	SLC33A1	4.29266	4.80946	0.1415	0.516792
ENSG00000060339.12	CCAR1	5.09659	5.42228	0.2419	0.325688
ENSG00000151876.11	FBXO4	2.16609	1.62574	0.0807	-0.540346
ENSG00000266495.1	RP11-17J14.2	0	0.431992	0.17345	0.431992
ENSG00000069431.9	ABCC9	1.14628	0.799362	0.1236	-0.346922
ENSG00000108389.8	MTMR4	3.82568	4.29233	0.05965	0.466641
ENSG00000204054.10	LINC00963	4.33281	3.89947	0.2174	-0.433342
ENSG00000144645.12	OSBPL10	5.14445	4.69363	0.2485	-0.450824
ENSG00000227034.1	RP11-234N17.1	0	0.630773	0.1363	0.630773
ENSG00000280107.1	AL022393.9	0.740847	0.492666	0.2032	-0.248181
ENSG00000235587.2	GAPDHP65	0.760586	1.19559	0.13375	0.435007
ENSG00000159263.14	SIM2	1.75566	1.4385	0.29025	-0.317156
ENSG00000247809.6	NR2F2-AS1	1.11952	1.04325	0.89825	-0.076262
ENSG00000122035.6	RASL11A	0.280987	0.473869	0.3106	0.192882
ENSG00000276115.1	RP11-817I4.2	0.54563	0.478026	0.903	-0.067604
ENSG00000167191.10	GPRC5B	4.9629	4.6222	0.41065	-0.340702
ENSG00000278677.1	HIST1H2AM	0.823109	1.24139	0.43895	0.41828
ENSG00000134548.8	SPX	1.13581	0.617129	0.0273	-0.518681
ENSG00000260404.2	RP11-384K6.6	0.970184	0.77503	0.2613	-0.195153
ENSG00000174173.6	TRMT10C	5.39298	5.60537	0.4099	0.21239
ENSG00000267395.4	AC074212.6	0.474411	0	0.1252	-0.474411
ENSG00000230183.4	CNOT6LP1	0.665571	0.177175	0.0367	-0.488396
ENSG00000197763.11	TXNRD3	2.3457	2.10172	0.3123	-0.243986
ENSG00000116560.9	SFPQ	7.65095	8.05268	0.2593	0.401731
ENSG00000085563.13	ABCB1	0.563126	0.585789	0.9009	0.0226635
ENSG00000230715.3	RP11-274B21.4	1.86929	1.77308	0.84175	-0.0962062
ENSG00000231050.1	RP1-140A9.1	0.6885	0.16417	0.0844	-0.52433
ENSG00000235884.3	LINC00941	1.75293	1.25598	0.1008	-0.496955
ENSG00000091073.18	DTX2	1.89574	2.01145	0.69675	0.115704
ENSG00000010803.15	SCMH1	3.58031	3.47075	0.71165	-0.109569
ENSG00000163535.16	SGOL2	4.35007	4.69658	0.19055	0.346511
ENSG00000180902.15	D2HGDH	1.86927	1.77603	0.846	-0.0932431
ENSG00000198625.11	MDM4	3.99369	3.61796	0.33835	-0.375736
ENSG00000129422.12	MTUS1	5.67463	5.45843	0.39695	-0.216205
ENSG00000255160.4	RP11-428C19.5	0.861351	0.184323	0.1491	-0.677028
ENSG00000178761.13	FAM219B	4.37606	3.91267	0.1956	-0.463392
ENSG00000105373.17	GLTSCR2	6.70187	6.53059	0.52405	-0.17128
ENSG00000148773.11	MKI67	4.18117	4.54545	0.1332	0.364275
ENSG00000213309.3	RPL9P18	1.26022	0.937277	0.41885	-0.322947
ENSG00000196576.13	PLXNB2	3.75735	3.45093	0.2869	-0.306428
ENSG00000159267.13	HLCS	3.78123	3.10873	0.04935	-0.672509
ENSG00000119138.4	KLF9	6.18194	5.95929	0.38015	-0.222647
ENSG00000230747.1	AC021188.4	0.811703	0.515763	0.3197	-0.29594
ENSG00000247134.5	RP11-11N9.4	4.78075	4.48307	0.2973	-0.297683
ENSG00000253716.4	RP13-582O9.5	2.94325	2.59717	0.40695	-0.346073
ENSG00000172336.4	POP7	4.20997	4.48873	0.3099	0.278759
ENSG00000172915.17	NBEA	2.46253	2.28096	0.39685	-0.181572
ENSG00000254909.1	RP11-110I1.5	0	0	1	0
ENSG00000224905.5	AP001347.6	0.713916	0.736934	0.9331	0.0230181
ENSG00000167642.11	SPINT2	0.17642	0.339174	1	0.162754
ENSG00000118804.8	FAM47E-STBD1	0.436638	0.473214	0.8527	0.036576
ENSG00000132196.12	HSD17B7	2.71086	3.24371	0.1032	0.532842
ENSG00000198517.8	MAFK	3.18402	2.93316	0.29455	-0.250852
ENSG00000179071.4	CCDC89	0.615083	0.295292	0.1021	-0.319791
ENSG00000212664.5	RP11-592N21.1	0.929459	1.52866	0.52575	0.599197
ENSG00000116285.11	ERRFI1	5.03116	4.55472	0.06115	-0.476439
ENSG00000240509.1	RPL34P18	1.93705	1.20801	0.22345	-0.729045
ENSG00000261220.2	RP11-629O1.2	1.72195	1.34052	0.2815	-0.381428
ENSG00000155761.12	SPAG17	0.675325	0.130783	0.0838	-0.544543
ENSG00000236762.1	RP11-159H3.1	1.00001	0.551069	0.22345	-0.448938
ENSG00000206159.9	GYG2P1	0.299939	0.645304	0.26765	0.345366
ENSG00000213362.3	FTH1P12	0.776214	0.684861	0.79835	-0.0913534
ENSG00000266578.1	RP11-838N2.5	0.63491	0.639559	0.9319	0.00464899
ENSG00000230555.2	RP11-517P14.2	0.83693	0.20773	0.0844	-0.6292
ENSG00000116106.10	EPHA4	3.04992	2.66015	0.1781	-0.389771
ENSG00000124374.8	PAIP2B	0.958676	0.944946	0.9271	-0.0137295
ENSG00000215256.3	DHRS4-AS1	2.60624	2.45753	0.62575	-0.148712
ENSG00000142871.14	CYR61	4.94686	4.549	0.10925	-0.397853
ENSG00000169684.12	CHRNA5	3.20163	3.73398	0.17085	0.532349
ENSG00000274414.1	RP5-965G21.4	0.724354	0.503943	0.2049	-0.220411
ENSG00000161547.13	SRSF2	6.64879	6.98687	0.2594	0.33808
ENSG00000174371.15	EXO1	4.19557	4.49447	0.31905	0.298905
ENSG00000131979.17	GCH1	1.01028	1.21124	0.3723	0.200958
ENSG00000144468.15	RHBDD1	3.52453	3.2316	0.45805	-0.292928
ENSG00000281902.1	AC091053.2	0	5.13659	0.13815	5.13659
ENSG00000231464.1	AC024937.4	0.16932	0.30961	1	0.140291
ENSG00000066583.10	ISOC1	3.48099	3.59632	0.65155	0.115326
ENSG00000170017.11	ALCAM	3.1317	3.30997	0.47115	0.178265
ENSG00000260126.1	RP11-14N9.2	0.904694	0.319678	0.1051	-0.585016
ENSG00000237977.1	EIF4HP2	0.47718	0.416028	0.8809	-0.061152
ENSG00000060140.7	STYK1	0.124432	0.19457	1	0.0701385
ENSG00000164976.8	KIAA1161	1.02922	1.33214	0.08215	0.302921
ENSG00000148737.14	TCF7L2	3.47508	3.17507	0.25875	-0.300012
ENSG00000089041.15	P2RX7	4.01873	4.0031	0.95045	-0.0156336
ENSG00000138759.16	FRAS1	0.938891	0.819957	0.50285	-0.118934
ENSG00000169169.13	CPT1C	3.46864	3.14081	0.2917	-0.327827
ENSG00000147576.14	ADHFE1	0.192795	0.768419	0.05435	0.575624
ENSG00000113389.14	NPR3	0.237384	0.255675	1	0.0182909
ENSG00000124102.4	PI3	4.57972	4.16157	0.17325	-0.418152
ENSG00000266208.1	CTD-2267D19.3	0.838031	0.71768	0.528	-0.120352
ENSG00000186523.13	FAM86B1	1.49318	1.23756	0.25265	-0.255617
ENSG00000182827.8	ACBD3	5.18622	5.50862	0.20985	0.322392
ENSG00000135723.12	FHOD1	2.80074	3.05821	0.4082	0.257469
ENSG00000264384.2	RN7SL431P	0	0	1	0
ENSG00000062282.13	DGAT2	2.87162	2.52889	0.25125	-0.342734
ENSG00000176809.9	LRRC37A3	0.326536	0.322322	1	-0.00421459
ENSG00000161513.10	FDXR	1.6731	1.52489	0.53825	-0.148204
ENSG00000163576.16	EFHB	0.503641	0.502569	0.9964	-0.0010719
ENSG00000120948.14	TARDBP	7.48319	7.8306	0.237	0.347417
ENSG00000144381.15	HSPD1	8.93013	9.30793	0.2176	0.377802
ENSG00000280198.1	RP11-384M20.1	0	0.233133	1	0.233133
ENSG00000123416.14	TUBA1B	8.65124	9.07924	0.1063	0.428006
ENSG00000165244.6	ZNF367	1.92731	2.17296	0.2853	0.245656
ENSG00000090273.12	NUDC	6.50016	6.86484	0.1611	0.364684
ENSG00000077150.16	NFKB2	4.26562	3.84272	0.3249	-0.422907
ENSG00000182541.16	LIMK2	4.26115	4.02	0.46495	-0.241143
ENSG00000128609.13	NDUFA5	6.00338	6.12887	0.63475	0.125491
ENSG00000253276.2	CCDC71L	4.36631	3.86687	0.06865	-0.49944
ENSG00000110958.14	PTGES3	7.94593	8.21394	0.29445	0.268006
ENSG00000261534.1	RP11-244O19.1	0.414514	0.564879	0.25845	0.150364
ENSG00000232385.2	RPS3AP25	0.595819	0.57046	0.91895	-0.0253587
ENSG00000135346.7	CGA	4.05557	3.99623	0.8287	-0.0593427
ENSG00000280453.1	RP11-349F21.4	0	0	1	0
ENSG00000228486.8	LINC01125	1.29269	1.17895	0.6415	-0.113743
ENSG00000145248.6	SLC10A4	0.401638	0.479608	0.637	0.0779702
ENSG00000250326.1	RP11-284M14.1	0.627971	0.551411	0.7704	-0.0765603
ENSG00000231066.3	NPM1P9	0.831231	1.19294	0.2391	0.361708
ENSG00000257242.5	C12orf79	0.75096	0.443153	0.49355	-0.307807
ENSG00000164175.13	SLC45A2	6.07842	6.5258	0.1295	0.44738
ENSG00000114423.17	CBLB	4.69536	4.369	0.5031	-0.32636
ENSG00000106278.10	PTPRZ1	3.48923	3.32504	0.6298	-0.164195
ENSG00000167553.13	TUBA1C	7.37793	7.89152	0.1294	0.513592
ENSG00000168874.11	ATOH8	2.23077	1.86494	0.2515	-0.365832
ENSG00000166478.8	ZNF143	3.62609	4.08497	0.1732	0.458877
ENSG00000168264.9	IRF2BP2	5.98246	5.68877	0.45025	-0.293685
ENSG00000281298.1	SNORD3A	0.516874	5.00674	0.1507	4.48987
ENSG00000183150.6	GPR19	3.06824	2.99466	0.83195	-0.0735762
ENSG00000156802.11	ATAD2	5.07319	5.35128	0.2499	0.278096
ENSG00000110713.14	NUP98	5.43681	5.64147	0.42195	0.204659
ENSG00000272861.1	RP11-332H14.1	0.857368	1.772	0.14535	0.914632
ENSG00000145354.8	CISD2	4.47172	4.8899	0.15725	0.418181
ENSG00000166783.18	KIAA0430	3.04828	2.74699	0.2427	-0.301292
ENSG00000179277.9	MEIS3P1	2.06441	1.87999	0.5527	-0.184415
ENSG00000196569.10	LAMA2	0.739849	0.933716	0.4453	0.193867
ENSG00000140945.14	CDH13	1.06346	0.335325	0.01985	-0.728136
ENSG00000238121.4	LINC00426	1.26637	1.45788	0.63115	0.19151
ENSG00000249859.6	PVT1	4.90391	5.10978	0.845	0.205868
ENSG00000225138.6	CTD-2228K2.7	3.27473	2.6909	0.14485	-0.583839
ENSG00000113615.11	SEC24A	4.51336	4.83852	0.3107	0.325159
ENSG00000173812.9	EIF1	9.14082	8.71113	0.1106	-0.429689
ENSG00000260052.1	CTC-527H23.3	0.509534	0	0.13275	-0.509534
ENSG00000163516.12	ANKZF1	4.00822	3.62331	0.23445	-0.384913
ENSG00000254338.1	MAFA-AS1	1.55285	0.676543	0.12245	-0.876311
ENSG00000028277.19	POU2F2	1.01198	1.22074	0.43855	0.20877
ENSG00000196937.9	FAM3C	5.03218	5.39496	0.1836	0.362775
ENSG00000196668.3	LINC00173	1.41569	1.3502	0.9119	-0.0654853
ENSG00000243445.1	RP11-715J22.1	0	0	1	0
ENSG00000116062.13	MSH6	5.11741	5.72134	0.12445	0.603934
ENSG00000198039.10	ZNF273	2.40472	2.61538	0.4288	0.210658
ENSG00000164953.14	TMEM67	4.05482	3.46691	0.0516	-0.587908
ENSG00000167037.17	SGSM1	0.0307453	0.0436736	1	0.0129283
ENSG00000198346.9	ZNF813	2.31535	2.44282	0.56785	0.127475
ENSG00000164035.8	EMCN	0.744731	0.59963	0.703	-0.145101
ENSG00000279583.1	RP11-368N21.5	0.534053	0.0970271	0.14845	-0.437026
ENSG00000273117.1	AC144652.1	0.70449	0.883962	0.40385	0.179473
ENSG00000205309.12	NT5M	0.553174	0.537442	0.94	-0.0157315
ENSG00000275516.1	RP11-353N14.7	0	0	1	0
ENSG00000228519.3	RP11-298C3.2	0.757988	1.34901	0.12925	0.59102
ENSG00000072163.17	LIMS2	0.278706	0.623787	0.0289	0.345082
ENSG00000198814.11	GK	4.92086	4.40611	0.05505	-0.514745
ENSG00000012660.12	ELOVL5	6.85654	7.16413	0.22755	0.307595
ENSG00000161682.13	FAM171A2	0.44481	1.11106	0.00195	0.666255
ENSG00000114544.14	SLC41A3	3.52277	3.19097	0.19875	-0.331806
ENSG00000262265.1	RP5-867C24.4	0.468134	0.860086	0.6487	0.391952
ENSG00000155666.10	KDM8	1.16226	0.835927	0.3026	-0.326328
ENSG00000233539.4	AC011294.3	1.41455	1.26689	0.5967	-0.147652
ENSG00000242889.3	RN7SL449P	0.548365	0	0.15095	-0.548365
ENSG00000109472.12	CPE	0.454346	0.596582	0.4992	0.142236
ENSG00000180900.15	SCRIB	2.4897	3.02123	0.1584	0.531525
ENSG00000278344.1	RP11-18C24.8	1.59887	0.719013	0.1679	-0.879862
ENSG00000234004.4	RP11-543B16.1	1.55948	1.29113	0.6235	-0.268351
ENSG00000272556.1	RP11-638I8.1	0.676472	0.25266	0.1679	-0.423812
ENSG00000263345.1	RP1-59D14.5	0.552084	0.122219	0.38385	-0.429865
ENSG00000198440.8	ZNF583	1.65525	1.80974	0.5493	0.154493
ENSG00000113916.16	BCL6	3.68081	3.43892	0.38255	-0.241891
ENSG00000175946.8	KLHL38	0.821417	0.72741	0.6324	-0.0940072
ENSG00000106049.7	HIBADH	5.24495	5.178	0.78755	-0.0669542
ENSG00000125826.18	RBCK1	5.24735	4.769	0.1398	-0.478347
ENSG00000248323.4	LUCAT1	0.605188	0.357506	0.19165	-0.247682
ENSG00000100916.12	BRMS1L	3.16363	3.48728	0.1981	0.323655
ENSG00000101493.9	ZNF516	3.5357	3.42307	0.68315	-0.112639
ENSG00000188765.7	TMSB4XP2	4.70182	4.96351	0.67265	0.261691
ENSG00000278916.1	CEP83-AS1	0.556574	0.582168	0.8757	0.0255941
ENSG00000274204.1	RP11-272L14.2	0.452669	0	0.1159	-0.452669
ENSG00000106263.16	EIF3B	7.02344	7.37162	0.2436	0.348176
ENSG00000196873.14	CBWD3	0.738401	0.774998	0.84265	0.036597
ENSG00000189403.13	HMGB1	8.12318	8.51492	0.2078	0.391743
ENSG00000166398.11	KIAA0355	2.11959	2.0561	0.77955	-0.0634839
ENSG00000199293.1	SNORA21	0	0	1	0
ENSG00000099968.16	BCL2L13	6.62919	6.32665	0.3053	-0.30254
ENSG00000155749.11	ALS2CR12	0.796244	0.861758	0.81265	0.0655146
ENSG00000091592.14	NLRP1	1.25532	1.27275	0.9422	0.0174324
ENSG00000261183.4	RP11-532F12.5	0.476944	0.889556	0.67165	0.412612
ENSG00000145882.9	PCYOX1L	2.13239	1.98354	0.5397	-0.148847
ENSG00000141295.12	SCRN2	2.78932	2.78744	0.99545	-0.00188153
ENSG00000228782.6	CTD-2026D20.3	3.44903	3.32174	0.7447	-0.127292
ENSG00000259767.1	RP11-90B9.2	0	0.170358	1	0.170358
ENSG00000231227.1	RP11-85O21.4	0	0	1	0
ENSG00000151835.12	SACS	3.11854	3.369	0.27275	0.25046
ENSG00000245275.6	SAP30L-AS1	0.470634	0.578569	0.85185	0.107935
ENSG00000134516.14	DOCK2	0.510756	0.532451	0.9309	0.0216942
ENSG00000276966.1	HIST1H4E	2.1981	1.14795	0.1769	-1.05015
ENSG00000255121.2	RP11-110I1.12	1.17567	1.33541	0.5819	0.15975
ENSG00000178074.5	C2orf69	3.61176	3.90063	0.3654	0.288872
ENSG00000100591.6	AHSA1	6.18388	6.68441	0.13615	0.500535
ENSG00000107821.13	KAZALD1	1.14196	0.986974	0.5572	-0.154982
ENSG00000197283.11	SYNGAP1	1.8991	1.17766	0.0933	-0.721442
ENSG00000153363.11	LINC00467	2.47884	2.20434	0.3803	-0.274499
ENSG00000277534.1	RP11-9E17.1	0.773375	1.09807	0.26455	0.324694
ENSG00000172985.10	SH3RF3	1.62915	1.35957	0.16525	-0.269585
ENSG00000276019.1	HULC	0	0	1	0
ENSG00000139343.9	SNRPF	5.25378	5.48987	0.3484	0.23609
ENSG00000232320.6	AC009299.5	0	0.483601	0.17205	0.483601
ENSG00000145284.10	SCD5	2.20482	2.48032	0.2364	0.275508
ENSG00000198342.8	ZNF442	0.4558	0.964873	0.0373	0.509073
ENSG00000215817.4	ZC3H11B	0.260536	0.353822	1	0.093286
ENSG00000166548.14	TK2	3.24237	2.8217	0.21195	-0.420668
ENSG00000165806.18	CASP7	3.18215	3.3612	0.49305	0.17905
ENSG00000100324.12	TAB1	2.85301	2.68196	0.55705	-0.171052
ENSG00000186185.12	KIF18B	2.47847	2.81358	0.20305	0.335111
ENSG00000178695.5	KCTD12	3.20989	3.48339	0.2317	0.273495
ENSG00000168374.9	ARF4	7.82574	8.04991	0.37505	0.224167
ENSG00000261485.1	PAN3-AS1	1.39347	1.53285	0.6042	0.139385
ENSG00000075043.16	KCNQ2	0.459667	0.919767	0.0378	0.460101
ENSG00000261327.4	RP11-863P13.3	1.02698	1.42006	0.2018	0.393072
ENSG00000270069.1	MIR222HG	1.71227	1.84739	0.6181	0.135122
ENSG00000240808.1	CTD-3236F5.1	0	0.459446	0.16515	0.459446
ENSG00000182950.2	ODF3L1	0.753191	0.323064	0.1545	-0.430127
ENSG00000257042.1	RP11-993B23.3	1.01759	0.571325	0.19895	-0.446269
ENSG00000260329.1	RP11-412D9.4	1.27445	1.28043	0.9779	0.00597531
ENSG00000213539.4	YBX1P6	0.317657	0.433604	0.5677	0.115946
ENSG00000136628.16	EPRS	6.96425	6.52402	0.1162	-0.440229
ENSG00000218350.1	LYPLA1P3	0.501446	0.722668	0.46385	0.221222
ENSG00000227449.7	RP11-111F5.5	0.79638	0.65268	0.842	-0.1437
ENSG00000124839.11	RAB17	4.17152	4.03476	0.6255	-0.136758
ENSG00000114200.8	BCHE	4.36035	4.41535	0.83305	0.0549961
ENSG00000120708.15	TGFBI	4.50087	4.04194	0.0969	-0.458937
ENSG00000015532.8	XYLT2	3.25788	3.06039	0.42365	-0.197485
ENSG00000181359.5	HSP90AA6P	0.398276	0.859205	0.15545	0.46093
ENSG00000149346.13	SLX4IP	2.39672	2.1515	0.2534	-0.24522
ENSG00000137812.18	CASC5	4.09492	4.55249	0.2763	0.457568
ENSG00000074047.19	GLI2	1.57205	1.36606	0.3896	-0.205989
ENSG00000279720.1	bP-2171C21.6	0.165058	0.498884	0.42995	0.333826
ENSG00000154027.17	AK5	2.99516	2.89787	0.80335	-0.0972911
ENSG00000149926.12	FAM57B	0.19373	0.200568	1	0.00683827
ENSG00000120149.8	MSX2	1.28958	1.51819	0.34415	0.228607
ENSG00000149548.13	CCDC15	1.74081	1.82607	0.691	0.0852554
ENSG00000077152.8	UBE2T	5.0248	5.47737	0.0909	0.452568
ENSG00000225791.5	TRAM2-AS1	2.77159	2.38073	0.1756	-0.390863
ENSG00000213885.3	RPL13AP7	0.595769	1.29492	0.0897	0.699149
ENSG00000181467.3	RAP2B	4.8146	4.59961	0.3825	-0.214992
ENSG00000137337.13	MDC1	3.68318	4.47558	0.1923	0.792404
ENSG00000275227.1	uc_338	1.90583	0	0.1599	-1.90583
ENSG00000178163.6	ZNF518B	4.45789	4.18398	0.36095	-0.273911
ENSG00000250303.3	RP11-356J5.12	0.987683	0.821205	0.5778	-0.166478
ENSG00000184678.9	HIST2H2BE	2.67661	2.61408	0.83605	-0.0625342
ENSG00000164430.14	MB21D1	1.85832	1.68856	0.4468	-0.169754
ENSG00000233287.1	AC009362.2	0.640909	0	0.1644	-0.640909
ENSG00000166833.18	NAV2	5.8349	5.76742	0.79625	-0.0674739
ENSG00000168496.3	FEN1	5.201	5.8546	0.16235	0.653597
ENSG00000096070.18	BRPF3	3.86517	4.14105	0.2729	0.275882
ENSG00000276232.1	SCARNA10	0	0	1	0
ENSG00000280320.1	RP11-629N8.5	0	0	1	0
ENSG00000120868.12	APAF1	3.36926	3.75081	0.1954	0.381552
ENSG00000186376.13	ZNF75D	1.78524	2.0519	0.2466	0.266668
ENSG00000165434.7	PGM2L1	2.00811	2.15422	0.4846	0.14611
ENSG00000226824.5	RP4-756H11.3	0.55825	1.26842	0.5449	0.710172
ENSG00000258732.1	RP11-603B24.1	1.46251	1.69516	0.66515	0.232653
ENSG00000173404.4	INSM1	0.295957	0.474351	0.1694	0.178394
ENSG00000254959.5	INMT-FAM188B	0.5051	0.224471	0.5734	-0.280629
ENSG00000267179.1	CTD-2006C1.13	0	0	1	0
ENSG00000039319.15	ZFYVE16	6.91784	6.61753	0.26895	-0.300304
ENSG00000101974.13	ATP11C	3.69883	3.88852	0.47355	0.18969
ENSG00000183751.13	TBL3	3.35215	3.32721	0.9472	-0.0249396
ENSG00000280187.1	CTC-351M12.1	1.537	1.28692	0.24975	-0.250081
ENSG00000115457.8	IGFBP2	5.43135	5.15254	0.3119	-0.278812
ENSG00000173530.5	TNFRSF10D	3.99612	4.55382	0.0267	0.557704
ENSG00000164118.11	CEP44	3.34869	2.93872	0.29685	-0.409967
ENSG00000105612.7	DNASE2	4.92378	4.63986	0.25375	-0.283924
ENSG00000116990.10	MYCL	1.44265	1.04317	0.086	-0.399477
ENSG00000269560.1	CTD-2192J16.21	0	0.243944	1	0.243944
ENSG00000153563.14	CD8A	0.259198	0.297652	1	0.0384538
ENSG00000171241.7	SHCBP1	4.00913	4.45037	0.16995	0.441235
ENSG00000101412.12	E2F1	3.08803	3.41596	0.1931	0.327932
ENSG00000219435.4	TEX40	0	0	1	0
ENSG00000241217.3	RN7SL809P	0	0	1	0
ENSG00000081026.17	MAGI3	2.12675	2.46109	0.17825	0.334336
ENSG00000269427.1	CTC-429P9.1	0	0	1	0
ENSG00000106261.15	ZKSCAN1	5.10273	4.91322	0.4382	-0.189509
ENSG00000261011.1	RP11-96C23.11	0.454707	0	0.1101	-0.454707
ENSG00000232956.7	SNHG15	4.79498	4.46927	0.304	-0.325715
ENSG00000140948.10	ZCCHC14	3.91652	3.75303	0.4861	-0.163498
ENSG00000153898.11	MCOLN2	1.70881	2.0493	0.33145	0.340494
ENSG00000261600.1	RP11-575H3.1	0.411218	0.643597	0.50935	0.232379
ENSG00000128564.6	VGF	9.19881	9.22414	0.9262	0.025338
ENSG00000241511.1	RPS15AP24	0	0	1	0
ENSG00000237991.3	RPL35P1	0.759357	1.56641	0.2046	0.807049
ENSG00000180098.8	TRNAU1AP	3.61307	3.94566	0.4378	0.332592
ENSG00000225190.7	PLEKHM1	1.81336	1.84656	0.92885	0.0331969
ENSG00000275426.1	CH17-262A2.1	0.640081	0.110183	0.30335	-0.529898
ENSG00000174137.11	FAM53A	0.814151	0.614446	0.5534	-0.199705
ENSG00000125354.21	2021-09-06	4.45162	4.33686	0.6566	-0.114758
ENSG00000163110.13	PDLIM5	4.21514	4.223	0.9765	0.00785498
ENSG00000273951.1	RP4-620E11.8	0.615807	0.603242	0.91945	-0.0125646
ENSG00000036672.14	USP2	1.63228	1.72726	0.6816	0.0949808
ENSG00000231714.1	RP11-476H20.1	1.06893	0.951976	0.79835	-0.116949
ENSG00000004478.7	FKBP4	5.15519	5.59948	0.23305	0.444284
ENSG00000079215.12	SLC1A3	3.14073	3.47569	0.36785	0.334965
ENSG00000273313.1	RBAKDN	0.759699	0	0.1751	-0.759699
ENSG00000075702.15	WDR62	1.62075	1.81723	0.39605	0.19648
ENSG00000227751.1	RP1-20B21.4	0	0.385951	0.1626	0.385951
ENSG00000185090.13	MANEAL	4.09077	4.31969	0.40005	0.228921
ENSG00000129518.7	EAPP	4.91061	4.53168	0.14025	-0.378932
ENSG00000220804.7	AC093642.5	3.4631	2.84166	0.1212	-0.62144
ENSG00000012174.10	MBTPS2	4.78522	4.45798	0.18735	-0.327241
ENSG00000168282.5	MGAT2	3.4317	3.61378	0.4647	0.18208
ENSG00000266897.1	AC005546.2	0	0.427647	0.18735	0.427647
ENSG00000235169.6	SMIM1	0.924173	0.527121	0.28285	-0.397051
ENSG00000261455.1	LINC01003	1.63317	1.49251	0.58255	-0.140656
ENSG00000127419.15	TMEM175	2.14757	1.52355	0.07015	-0.624024
ENSG00000204946.8	ZNF783	2.94078	2.71783	0.36295	-0.22295
ENSG00000232803.1	SLCO4A1-AS1	2.1202	1.88559	0.68025	-0.234617
ENSG00000159685.9	CHCHD6	4.52113	4.54295	0.9367	0.021819
ENSG00000207168.1	SNORA15	0	0	1	0
ENSG00000176018.11	LYSMD3	4.23584	4.42816	0.44725	0.192314
ENSG00000164949.6	GEM	2.58438	2.5492	0.8847	-0.0351771
ENSG00000156970.11	BUB1B	4.7867	5.08914	0.2536	0.302442
ENSG00000145860.10	RNF145	6.22012	6.33203	0.67615	0.111914
ENSG00000133422.11	MORC2	3.91385	4.32247	0.26215	0.408622
ENSG00000119801.11	YPEL5	5.1134	4.75286	0.15855	-0.360549
ENSG00000197646.7	PDCD1LG2	0.862556	1.00839	0.4668	0.145838
ENSG00000235499.1	AC073046.25	0.493906	1.0294	0.31555	0.535491
ENSG00000158122.10	AAED1	2.27832	2.36286	0.7329	0.0845388
ENSG00000270103.3	RNU11	0	5.04487	0.1674	5.04487
ENSG00000243738.3	RN7SL181P	0	0	1	0
ENSG00000130935.8	NOL11	5.62807	5.87228	0.32365	0.244211
ENSG00000197451.9	HNRNPAB	7.52148	7.75296	0.3749	0.231473
ENSG00000132881.10	RSG1	1.81799	1.49976	0.5598	-0.318231
ENSG00000205090.7	TMEM240	0.907587	0.709326	0.50505	-0.198261
ENSG00000152484.12	USP12	4.55181	4.77971	0.3603	0.227906
ENSG00000271347.1	RP11-701H24.7	0.647804	0.968248	0.69435	0.320443
ENSG00000134375.9	TIMM17A	6.27255	6.45984	0.4615	0.187294
ENSG00000227096.1	HMGB3P8	0	0.310605	1	0.310605
ENSG00000239002.3	SCARNA10	1.15837	0.33481	0.4937	-0.82356
ENSG00000119943.9	PYROXD2	1.47919	1.42262	0.8679	-0.0565738
ENSG00000185864.15	NPIPB4	2.32263	2.4267	0.7704	0.10407
ENSG00000130023.14	ERMARD	3.41431	3.12092	0.37375	-0.293398
ENSG00000198169.7	ZNF251	1.2522	1.24011	0.9701	-0.012091
ENSG00000112029.8	FBXO5	4.38901	4.60867	0.38175	0.219658
ENSG00000203705.9	TATDN3	4.00826	3.50065	0.1111	-0.507614
ENSG00000112182.13	BACH2	1.83647	1.41921	0.2221	-0.417264
ENSG00000213757.3	CTC-451P13.1	1.72155	1.51778	0.86175	-0.203772
ENSG00000223382.3	RP1-65J11.1	0.688651	0.663628	0.92935	-0.0250234
ENSG00000143119.11	CD53	0.135284	0.2562	1	0.120916
ENSG00000106066.12	CPVL	6.29152	6.12461	0.5471	-0.166911
ENSG00000136492.7	BRIP1	2.98091	3.13123	0.5334	0.150326
ENSG00000114767.6	RRP9	3.60203	3.94414	0.19615	0.342108
ENSG00000259630.2	CTD-2262B20.1	0	0	1	0
ENSG00000159792.8	PSKH1	2.50716	2.35952	0.56435	-0.147637
ENSG00000092529.21	CAPN3	7.01042	6.93575	0.8418	-0.0746674
ENSG00000139116.16	KIF21A	2.28582	2.68151	0.13645	0.395686
ENSG00000213574.2	LDHAP5	0.93358	1.09022	0.66375	0.156643
ENSG00000147383.9	NSDHL	4.11395	4.45284	0.2132	0.338889
ENSG00000149679.10	CABLES2	2.21727	2.41372	0.4131	0.196456
ENSG00000184384.12	MAML2	2.90131	2.90556	0.98475	0.00424977
ENSG00000105136.18	ZNF419	3.79525	3.36676	0.18205	-0.428489
ENSG00000267062.1	CTD-2659N19.10	0	0	1	0
ENSG00000085831.14	TTC39A	1.50488	1.24461	0.3263	-0.260267
ENSG00000125772.11	GPCPD1	4.28594	3.55123	0.04635	-0.734709
ENSG00000178826.9	TMEM139	0.51156	0.143794	0.1898	-0.367766
ENSG00000204291.9	COL15A1	2.35497	2.24014	0.62795	-0.114831
ENSG00000102886.13	GDPD3	0.0415848	0.601469	0.1108	0.559885
ENSG00000050426.14	LETMD1	4.80112	4.46295	0.27315	-0.338174
ENSG00000100206.8	DMC1	0.132517	0.219177	1	0.0866592
ENSG00000140451.11	PIF1	2.12086	2.34189	0.5172	0.221032
ENSG00000265936.1	RP11-563H6.1	4.4292	4.87225	0.5984	0.443047
ENSG00000154134.13	ROBO3	2.57227	2.33477	0.5421	-0.237502
ENSG00000279392.1	AL158801.1	0.986131	1.41717	0.345	0.431043
ENSG00000020181.16	GPR124	2.19697	2.03215	0.53135	-0.164812
ENSG00000108387.13	2021-09-04	3.30032	3.23371	0.8319	-0.0666008
ENSG00000188512.6	RP1-273G13.2	1.80314	2.98736	0.07865	1.18422
ENSG00000165891.14	E2F7	3.22253	2.90965	0.255	-0.312879
ENSG00000123610.4	TNFAIP6	1.42433	1.2041	0.40015	-0.220234
ENSG00000196878.11	LAMB3	2.93439	2.67515	0.4567	-0.259234
ENSG00000162757.4	C1orf74	1.84821	1.65074	0.35625	-0.197472
ENSG00000172331.10	BPGM	4.17979	4.41107	0.3697	0.231277
ENSG00000250742.1	RP11-834C11.4	3.97128	3.71396	0.3364	-0.257317
ENSG00000214401.4	KANSL1-AS1	0	0.13408	1	0.13408
ENSG00000170836.10	PPM1D	3.04292	3.32024	0.26325	0.277329
ENSG00000278431.1	CH17-270A2.1	0.931353	0	0.18135	-0.931353
ENSG00000133636.9	NTS	3.00181	3.48324	0.08205	0.481422
ENSG00000198900.5	TOP1	6.2533	6.56722	0.3521	0.313918
ENSG00000100216.5	TOMM22	5.8185	6.13271	0.2736	0.314206
ENSG00000180198.14	RCC1	4.57377	5.00157	0.26335	0.427794
ENSG00000089639.9	GMIP	2.69712	1.93435	0.0082	-0.762774
ENSG00000089505.16	CMTM1	0.61754	0.884415	0.48365	0.266875
ENSG00000259984.1	RP11-335G20.7	0	0.351261	1	0.351261
ENSG00000100867.13	DHRS2	1.49588	1.21588	0.27575	-0.279996
ENSG00000144481.15	TRPM8	2.67451	2.36445	0.4412	-0.31006
ENSG00000143226.12	FCGR2A	5.5488	5.6714	0.7134	0.122601
ENSG00000189362.10	TMEM194B	2.65366	2.03452	0.1362	-0.619148
ENSG00000274630.1	RP11-229E13.4	0	0	1	0
ENSG00000005471.14	ABCB4	2.33504	2.00818	0.22815	-0.326858
ENSG00000236360.2	RP11-334A14.2	0	0.269973	1	0.269973
ENSG00000162814.9	SPATA17	1.12605	0.555888	0.06595	-0.570167
ENSG00000112624.11	GLTSCR1L	2.63441	2.45563	0.41485	-0.178779
ENSG00000047365.10	ARAP2	1.36941	1.31619	0.81615	-0.0532186
ENSG00000254270.1	ERHP1	0.449333	0.947451	0.3909	0.498118
ENSG00000138395.13	CDK15	0.533827	0.790278	0.17285	0.256451
ENSG00000228327.2	RP11-206L10.2	1.25666	1.06225	0.4651	-0.194414
ENSG00000260910.1	LINC00565	0.546324	0.25145	0.04855	-0.294874
ENSG00000256546.1	AC156455.1	1.87882	1.98723	0.79355	0.108414
ENSG00000115073.7	ACTR1B	2.76073	2.49858	0.3209	-0.262145
ENSG00000258900.1	HNRNPCP1	1.54249	1.24957	0.4372	-0.292918
ENSG00000196365.10	LONP1	5.79734	5.24883	0.14195	-0.548509
ENSG00000243403.1	RP11-330L19.1	0	0.296151	1	0.296151
ENSG00000143434.14	SEMA6C	0.630749	1.42479	0.05385	0.794038
ENSG00000267397.1	RP11-873E20.1	0.471399	0.764978	0.1487	0.293579
ENSG00000233203.5	RP11-67L3.4	0	0.56907	0.161	0.56907
ENSG00000164078.11	MST1R	0.902192	0.749685	0.7431	-0.152507
ENSG00000145220.12	LYAR	4.46701	4.63485	0.51175	0.167837
ENSG00000165171.9	WBSCR27	0.591879	0.754132	0.5275	0.162253
ENSG00000135763.8	URB2	3.11725	3.39283	0.2819	0.275588
ENSG00000196998.14	WDR45	4.70708	4.35804	0.299	-0.34904
ENSG00000272654.1	RP11-422P24.11	1.23189	1.04408	0.4431	-0.187808
ENSG00000154655.13	L3MBTL4	2.00583	1.7132	0.2331	-0.292628
ENSG00000082516.8	GEMIN5	3.9006	4.15988	0.27905	0.259283
ENSG00000266028.6	SRGAP2	5.35134	5.2087	0.6075	-0.142642
ENSG00000259520.4	CTD-2651B20.3	0.557722	0.235109	0.28545	-0.322612
ENSG00000108821.12	COL1A1	0.51274	0.474415	0.87425	-0.0383244
ENSG00000267649.1	CTD-2587H24.10	0.576104	0.120099	0.12885	-0.456005
ENSG00000276664.1	TUG1_1	4.22141	0	0.18395	-4.22141
ENSG00000199785.1	SNORA52	3.34427	4.37201	0.53845	1.02774
ENSG00000228393.3	LINC01004	1.5408	1.41085	0.7199	-0.12995
ENSG00000001561.6	ENPP4	0.485816	0.431162	0.6464	-0.0546544
ENSG00000167693.15	NXN	3.22376	2.99189	0.3374	-0.23187
ENSG00000151025.9	GPR158	1.58096	2.04885	0.02485	0.467889
ENSG00000236976.1	RP11-165H4.2	0.63491	1.34756	0.0331	0.712653
ENSG00000171243.7	SOSTDC1	1.03538	0.655805	0.0704	-0.379579
ENSG00000163950.11	SLBP	4.4364	4.68916	0.32965	0.252763
ENSG00000154553.12	PDLIM3	4.10278	3.85587	0.35155	-0.246906
ENSG00000123243.13	ITIH5	4.29436	4.05024	0.3949	-0.244123
ENSG00000112769.17	LAMA4	3.01883	2.57274	0.10775	-0.446085
ENSG00000242071.3	RPL7AP6	1.64509	1.87842	0.51525	0.233322
ENSG00000267228.5	IER3IP1	0	0	1	0
ENSG00000161265.13	U2AF1L4	3.11586	2.63163	0.5094	-0.484229
ENSG00000095303.13	PTGS1	0.99882	0.703361	0.11725	-0.295459
ENSG00000273353.1	CTA-268H5.12	0	0.882659	0.15635	0.882659
ENSG00000120800.4	UTP20	4.53722	4.7438	0.392	0.206585
ENSG00000239467.4	AC007405.6	1.20217	0.986667	0.54665	-0.215507
ENSG00000168010.9	ATG16L2	1.64525	1.58736	0.91775	-0.0578847
ENSG00000169193.10	CCDC126	2.87762	3.0354	0.61115	0.157783
ENSG00000185728.15	YTHDF3	5.32545	5.56947	0.3378	0.244022
ENSG00000261131.1	RP11-93O14.2	0	0	1	0
ENSG00000171448.8	ZBTB26	2.90264	2.59431	0.19365	-0.308337
ENSG00000006432.14	MAP3K9	0.967643	1.16814	0.23595	0.200498
ENSG00000278139.1	RP4-533D7.6	0.994683	1.97186	0.31395	0.977176
ENSG00000116151.12	MORN1	2.36961	2.21359	0.63715	-0.156016
ENSG00000237732.8	AC010980.2	0.14045	0.0414049	1	-0.0990453
ENSG00000281332.1	LINC00997	0.918409	0.912346	0.9936	-0.00606355
ENSG00000250144.1	RP11-553P9.1	2.60409	2.85215	0.3667	0.248063
ENSG00000250519.5	RP11-680H20.2	0.253172	0.519131	0.37315	0.265959
ENSG00000244567.1	AC096772.6	2.07188	1.81928	0.38355	-0.2526
ENSG00000260017.1	RP11-1035H13.2	0	0	1	0
ENSG00000244342.4	LINC00698	1.32271	0.91623	0.18495	-0.406477
ENSG00000026652.12	AGPAT4	1.90063	2.09513	0.5082	0.194495
ENSG00000144158.4	RP11-395L14.17	0.562077	0.731869	0.54755	0.169792
ENSG00000070047.10	PHRF1	2.16177	2.35299	0.3909	0.191222
ENSG00000157214.12	STEAP2	0.269931	0.304877	1	0.0349458
ENSG00000170312.14	CDK1	5.40334	5.67948	0.29035	0.276135
ENSG00000135074.14	ADAM19	1.55503	1.44263	0.63545	-0.1124
ENSG00000226141.1	AF277315.13	0.381979	0	0.06185	-0.381979
ENSG00000270761.1	RP11-385F7.1	0.387378	0	0.06185	-0.387378
ENSG00000243422.1	RP11-413E6.1	0.186932	0.867674	0.1407	0.680743
ENSG00000261353.1	CTA-14H9.5	0.356822	0.96526	0.26095	0.608438
ENSG00000251259.1	AC004069.2	0.140733	0.432336	0.26095	0.291603
ENSG00000232742.3	RHOQP2	0.128751	0.398791	0.26095	0.270041
ENSG00000278816.1	RP5-1116H23.4	0.471207	0.986253	0.3962	0.515046
ENSG00000250471.2	GMPSP1	0.128751	0.110498	1	-0.0182529
ENSG00000219135.1	RP11-129H15.3	0.173071	0.148715	1	-0.0243556
ENSG00000214914.3	RPL23AP3	0.186932	0.160684	1	-0.0262475
ENSG00000233084.2	AL672183.2	0.190725	0.163962	1	-0.0267625
ENSG00000273165.1	RP11-1057B6.1	0.203014	0.174584	1	-0.0284303
ENSG00000272192.1	CTD-2532N20.1	0.128385	0	1	-0.128385
ENSG00000267890.1	CTD-2126E3.4	0.130233	0	1	-0.130233
ENSG00000273565.1	CTD-3075F15.1	0.171791	0	1	-0.171791
ENSG00000220875.1	HIST1H3PS1	0.233661	0	1	-0.233661
ENSG00000135929.7	CYP27A1	4.39095	4.09043	0.245	-0.30052
ENSG00000222898.1	RN7SKP97	0.679398	0	0.18145	-0.679398
ENSG00000254612.2	RP11-676M6.1	1.55741	1.49521	0.8527	-0.062191
ENSG00000253567.1	RP11-181B11.2	1.2781	0	0.19115	-1.2781
ENSG00000225402.1	AC010878.3	0.107652	0.261252	1	0.153599
ENSG00000102409.9	BEX4	4.78567	4.53725	0.3348	-0.248413
ENSG00000232418.1	RP11-678B3.1	0	0	1	0
ENSG00000228242.5	AC093495.4	0.322893	0.63794	0.29895	0.315048
ENSG00000130775.14	THEMIS2	4.24469	4.16023	0.7553	-0.0844547
ENSG00000268400.4	CTD-3214H19.4	0	0.474589	0.19525	0.474589
ENSG00000160813.5	PPP1R35	3.4359	2.85097	0.07885	-0.584931
ENSG00000137267.5	TUBB2A	5.05667	5.38409	0.2069	0.327413
ENSG00000196826.7	ZNF709	0	0.714783	0.09595	0.714783
ENSG00000060642.9	PIGV	2.29423	1.79167	0.05015	-0.502558
ENSG00000117461.13	PIK3R3	3.52293	4.11049	0.10215	0.587554
ENSG00000089737.14	DDX24	3.55807	3.88141	0.21875	0.323338
ENSG00000273350.1	RP4-539M6.20	0.468211	0.859912	0.6514	0.3917
ENSG00000214274.8	ANG	0.505015	0.930549	0.19575	0.425534
ENSG00000188643.9	S100A16	4.54678	4.50296	0.8694	-0.0438227
ENSG00000140937.12	CDH11	0.661709	0.135637	0.0169	-0.526072
ENSG00000102034.15	ELF4	2.04155	1.71956	0.15365	-0.321996
ENSG00000175602.3	CCDC85B	2.6577	2.779	0.65	0.121304
ENSG00000138182.13	KIF20B	3.01385	3.31399	0.1935	0.300143
ENSG00000257069.4	RP11-783K16.10	0.858587	0.890875	0.9194	0.0322873
ENSG00000037042.8	TUBG2	3.03532	2.66821	0.22775	-0.367119
ENSG00000162613.15	FUBP1	5.8619	6.08517	0.40445	0.223271
ENSG00000237310.1	GS1-124K5.4	1.93885	1.65245	0.4936	-0.286401
ENSG00000256128.4	LINC00944	0.515702	0.474616	0.9014	-0.0410867
ENSG00000196683.9	TOMM7	7.43378	7.23845	0.4564	-0.195325
ENSG00000069712.10	KIAA1107	0.74402	0.534129	0.15395	-0.20989
ENSG00000142188.15	TMEM50B	3.26998	3.93977	0.1632	0.669793
ENSG00000148225.14	WDR31	2.15408	1.71812	0.0725	-0.435955
ENSG00000104980.6	TIMM44	6.18878	5.78013	0.1658	-0.408654
ENSG00000146386.7	ABRACL	5.68627	5.93021	0.3508	0.243944
ENSG00000272389.1	CTC-487M23.7	0.616396	0.538492	0.7988	-0.0779038
ENSG00000275576.1	RP5-836N17.4	0.655623	0	0.19095	-0.655623
ENSG00000177352.9	CCDC71	3.50496	3.43706	0.7957	-0.0678996
ENSG00000258591.2	RP11-545M17.3	0	0.488168	0.2016	0.488168
ENSG00000174840.8	PDE12	3.60267	3.82486	0.41545	0.222189
ENSG00000141543.8	EIF4A3	5.93169	6.08953	0.5365	0.15784
ENSG00000089101.16	CFAP61	3.00679	2.6781	0.6684	-0.328685
ENSG00000215311.3	NPM1P12	0.338193	0.581289	0.3291	0.243096
ENSG00000249430.1	CTD-2231H16.1	0.420932	0.658305	0.4144	0.237373
ENSG00000273270.1	RP11-212P7.2	0.784485	0.665998	0.3859	-0.118486
ENSG00000279624.2	RP5-1042K10.14	0	1.00538	0.1956	1.00538
ENSG00000111196.8	MAGOHB	5.22599	5.46885	0.4309	0.242855
ENSG00000231434.1	RP11-144L1.8	0.367549	0.456293	0.54845	0.0887442
ENSG00000168944.14	CEP120	3.65063	3.22669	0.0768	-0.423938
ENSG00000071575.10	TRIB2	6.16499	6.10899	0.8583	-0.0560007
ENSG00000060762.17	MPC1	5.23532	5.51245	0.28905	0.277127
ENSG00000175197.9	DDIT3	5.81123	5.2904	0.46455	-0.520831
ENSG00000271532.1	RP11-426K3.1	0.584037	0.509382	0.67705	-0.0746553
ENSG00000114646.8	CSPG5	0.591143	0.747108	0.38955	0.155965
ENSG00000270889.1	RP11-609L3.1	0	0	1	0
ENSG00000281772.1	RP11-567F11.2	0	0	1	0
ENSG00000144115.15	THNSL2	2.04752	1.76978	0.326	-0.277737
ENSG00000161243.7	FBXO27	1.7476	2.04559	0.52125	0.297992
ENSG00000167641.9	PPP1R14A	1.0265	0.598719	0.2047	-0.427777
ENSG00000266111.2	RP11-296K13.4	0.605986	0	0.1758	-0.605986
ENSG00000142149.7	HUNK	0.282921	0.421796	0.3553	0.138875
ENSG00000216867.2	AC114776.1	0.698971	0	0.02235	-0.698971
ENSG00000250081.1	CTD-2116N20.1	0.778884	0.266229	0.1535	-0.512655
ENSG00000185863.7	TMEM210	0.0697488	0	1	-0.0697488
ENSG00000162341.14	TPCN2	2.64847	2.7184	0.7949	0.0699333
ENSG00000213700.3	RPL17P50	0.949536	0.912345	0.91885	-0.0371909
ENSG00000124103.8	FAM209A	0	0.110686	1	0.110686
ENSG00000227962.1	RP11-382D8.3	0	0	1	0
ENSG00000236508.1	ATP13A5-AS1	0.618379	0.424229	0.60155	-0.19415
ENSG00000080031.8	PTPRH	3.29028	3.15168	0.7394	-0.138598
ENSG00000138092.9	CENPO	3.28953	3.74728	0.3532	0.457752
ENSG00000275778.1	PRH1-PRR4	0.61194	0.122894	0.13485	-0.489046
ENSG00000102096.9	PIM2	2.56897	2.87837	0.2202	0.309402
ENSG00000169136.7	ATF5	3.33807	3.6516	0.5428	0.313532
ENSG00000220867.1	HSPE1P26	0.606002	1.21565	0.6031	0.609652
ENSG00000238251.2	RP11-172F4.2	0.759687	0.373333	0.55715	-0.386354
ENSG00000102753.8	KPNA3	5.06021	5.27328	0.39315	0.213073
ENSG00000249803.4	RP11-114H21.2	1.12222	0.518104	0.11315	-0.604118
ENSG00000253408.4	RP11-231D20.2	0.124792	0	1	-0.124792
ENSG00000164244.19	PRRC1	4.95323	5.37163	0.2345	0.418392
ENSG00000250999.1	RP11-1379J22.5	0.718021	0.635571	0.8472	-0.0824504
ENSG00000181741.7	FDX1P1	0	0	1	0
ENSG00000164659.13	KIAA1324L	2.52972	2.06448	0.1179	-0.465243
ENSG00000101940.16	WDR13	3.71734	3.36674	0.2569	-0.350597
ENSG00000213935.3	AC092610.12	0.748048	0	0.1673	-0.748048
ENSG00000268201.1	CTD-3138B18.6	0.861615	0.686619	0.8431	-0.174996
ENSG00000110400.9	PVRL1	2.36198	2.82015	0.1287	0.45817
ENSG00000166446.13	CDYL2	1.91624	0.884324	0.01125	-1.03192
ENSG00000105355.7	PLIN3	4.4501	4.71045	0.29675	0.260346
ENSG00000259479.5	SORD2P	0.747481	0.598388	0.5216	-0.149093
ENSG00000141959.15	PFKL	4.1504	4.04513	0.66385	-0.105269
ENSG00000248508.5	SRP14-AS1	2.63489	2.09056	0.136	-0.544328
ENSG00000135249.6	RINT1	4.48391	4.76581	0.28145	0.281904
ENSG00000213553.4	RPLP0P6	3.18765	2.7423	0.1348	-0.445352
ENSG00000169752.15	NRG4	0.397254	0.333408	0.7659	-0.0638465
ENSG00000145029.10	NICN1	2.67858	2.51999	0.55985	-0.158591
ENSG00000184005.10	ST6GALNAC3	6.16507	5.7603	0.3921	-0.404772
ENSG00000135736.5	CCDC102A	1.17457	1.37144	0.4445	0.196869
ENSG00000197780.8	TAF13	6.91034	7.01264	0.687	0.102299
ENSG00000207217.1	SNORA42	0	0	1	0
ENSG00000111275.11	ALDH2	4.5909	4.35088	0.4979	-0.240022
ENSG00000101911.11	PRPS2	4.63007	4.86908	0.3371	0.239003
ENSG00000164946.18	FREM1	1.0907	0.972979	0.7067	-0.117725
ENSG00000106034.16	CPED1	1.16152	0.783261	0.1926	-0.37826
ENSG00000231327.1	AC016700.5	0.534729	0.173257	0.22665	-0.361472
ENSG00000234337.4	RP11-297L17.6	0.463005	0.461315	0.89965	-0.00169026
ENSG00000267123.4	CTD-2357A8.3	0.813199	0.831544	0.9574	0.0183453
ENSG00000104368.16	PLAT	5.67549	5.40922	0.2823	-0.266276
ENSG00000244171.4	PBX2P1	0.236352	0.383135	0.3767	0.146783
ENSG00000215007.3	DNAJA1P3	0.25855	0.323677	1	0.0651265
ENSG00000228224.3	NACAP1	0.0977592	0.606192	0.162	0.508433
ENSG00000271029.1	RP11-849F2.10	1.46167	1.21781	0.6534	-0.243862
ENSG00000111181.11	SLC6A12	1.93895	1.5304	0.2799	-0.408553
ENSG00000131732.10	ZCCHC9	6.13594	5.88099	0.34005	-0.254957
ENSG00000272991.1	AF129408.17	0.576698	0	0.18815	-0.576698
ENSG00000181826.8	RELL1	1.67436	2.09295	0.1413	0.41859
ENSG00000237004.3	ZNRF2P1	0.826357	0	0.1921	-0.826357
ENSG00000113811.9	SELK	5.98456	6.24521	0.32465	0.260648
ENSG00000136997.13	MYC	6.28662	6.18135	0.6709	-0.105277
ENSG00000276443.1	PVT1_1	0	5.15081	0.10905	5.15081
ENSG00000166292.10	TMEM100	0.48709	0.346539	0.39915	-0.140551
ENSG00000147854.15	UHRF2	4.88024	4.70707	0.52845	-0.173178
ENSG00000250746.1	RP11-39C10.1	0.227747	0.303173	1	0.0754256
ENSG00000164292.11	RHOBTB3	6.15075	5.94446	0.4195	-0.206292
ENSG00000230397.1	SPTLC1P1	0.694288	0.605089	0.44405	-0.0891989
ENSG00000100802.13	C14orf93	1.93097	1.96612	0.8956	0.0351485
ENSG00000118322.11	ATP10B	1.90754	1.8154	0.8536	-0.0921453
ENSG00000204923.3	FBXO48	0.999219	0.836537	0.3132	-0.162683
ENSG00000163596.15	ICA1L	0.830457	1.06241	0.33975	0.231955
ENSG00000198692.8	EIF1AY	3.65529	3.8346	0.54095	0.179305
ENSG00000271576.1	RP11-486G15.2	0.753613	0.55482	0.32665	-0.198793
ENSG00000162745.9	OLFML2B	1.05089	1.38142	0.1447	0.33053
ENSG00000231993.1	EP300-AS1	0	0	1	0
ENSG00000181744.7	C3orf58	2.51842	2.7744	0.2839	0.255984
ENSG00000147130.13	ZMYM3	3.34318	3.64223	0.2172	0.29905
ENSG00000273733.1	CTC-510F12.7	0	0.402657	0.2182	0.402657
ENSG00000141506.12	PIK3R5	0.445802	0.674211	0.3002	0.228409
ENSG00000196866.2	HIST1H2AD	1.68096	1.52399	0.75655	-0.15697
ENSG00000169957.9	ZNF768	4.46711	4.08256	0.20025	-0.384552
ENSG00000272562.1	RP11-396C23.4	0.464008	0.14761	0.5509	-0.316398
ENSG00000263069.4	CTD-2047H16.4	0.732621	0.499024	0.6781	-0.233597
ENSG00000235961.5	PNMA6A	0.527758	0.503835	0.88695	-0.0239228
ENSG00000248360.6	LINC00504	5.25738	5.14766	0.6838	-0.109719
ENSG00000172469.13	MANEA	2.23999	2.41326	0.51155	0.173273
ENSG00000272686.1	RP11-390E23.6	1.56333	1.31358	0.29755	-0.249752
ENSG00000003402.18	CFLAR	3.90382	3.47669	0.2647	-0.427126
ENSG00000242899.1	RPL7P16	0.590316	0.855244	0.3791	0.264928
ENSG00000111860.12	CEP85L	2.18094	1.98656	0.4023	-0.194387
ENSG00000139324.10	TMTC3	3.33021	3.48668	0.50555	0.156464
ENSG00000135913.9	USP37	2.89267	2.99648	0.6552	0.10381
ENSG00000175322.10	ZNF519	2.78343	3.08791	0.48555	0.304483
ENSG00000268643.1	AC006486.9	0.566393	0	0.19145	-0.566393
ENSG00000196227.9	FAM217B	4.27042	4.42506	0.57	0.15464
ENSG00000168234.11	TTC39C	1.01463	1.3288	0.34505	0.314168
ENSG00000277352.1	KB-68A7.2	0.20857	0.734204	0.14945	0.525634
ENSG00000215199.3	YWHAZP6	0.171712	0.462118	0.288	0.290407
ENSG00000242692.1	RPS27AP1	0.348453	0.763866	0.31555	0.415413
ENSG00000270885.1	RASL10B	1.66706	1.64533	0.9843	-0.0217282
ENSG00000263002.6	ZNF234	3.33297	3.63683	0.2616	0.303868
ENSG00000159882.11	ZNF230	2.08252	1.96125	0.62265	-0.121269
ENSG00000133195.10	SLC39A11	5.63988	5.24338	0.2839	-0.396502
ENSG00000267277.1	CTD-2342J14.6	0.651446	0.630291	0.9343	-0.0211554
ENSG00000224004.2	ATP5C1P1	0.193509	0.362885	0.45275	0.169376
ENSG00000272416.1	CTD-2081C10.7	0.240982	0.331844	1	0.0908617
ENSG00000236942.1	RP11-6B6.3	0	0	1	0
ENSG00000187676.7	B3GALTL	3.08687	3.31763	0.32555	0.230755
ENSG00000175938.6	ORAI3	2.9779	2.63167	0.49215	-0.346225
ENSG00000172006.10	ZNF554	0.949526	0.726536	0.2459	-0.22299
ENSG00000140022.8	STON2	1.11031	1.46614	0.35885	0.355827
ENSG00000136108.13	CKAP2	5.49495	5.69445	0.42335	0.199507
ENSG00000089057.13	SLC23A2	4.79695	4.70031	0.69785	-0.0966442
ENSG00000109084.12	TMEM97	4.44336	4.71567	0.341	0.272307
ENSG00000242707.3	RN7SL362P	0	0	1	0
ENSG00000235001.3	EIF4A1P2	0.919483	1.00458	0.73395	0.085097
ENSG00000275634.1	PART1_2	0	0	1	0
ENSG00000147251.14	DOCK11	2.9872	2.76099	0.3151	-0.226219
ENSG00000020577.12	SAMD4A	3.27302	3.1593	0.64055	-0.113721
ENSG00000113749.6	HRH2	1.99774	1.97883	0.94695	-0.0189078
ENSG00000186868.14	MAPT	1.44885	1.38189	0.83715	-0.0669557
ENSG00000176890.14	TYMS	6.21078	6.39952	0.5189	0.188741
ENSG00000087157.17	PGS1	4.51186	4.40727	0.7253	-0.104589
ENSG00000167459.15	LINC00905	1.31336	2.23296	0.04315	0.919605
ENSG00000273369.1	RP11-700J17.1	0	0	1	0
ENSG00000101310.13	SEC23B	5.34995	5.68765	0.2113	0.337706
ENSG00000096384.18	HSP90AB1	10.1283	10.5024	0.2185	0.37413
ENSG00000119673.13	ACOT2	2.36858	1.7604	0.01985	-0.608179
ENSG00000149115.12	TNKS1BP1	4.35099	3.67827	0.05005	-0.67271
ENSG00000204271.9	SPIN3	3.13391	2.7687	0.1894	-0.36521
ENSG00000229140.7	CCDC26	0.76058	0.632999	0.5468	-0.127582
ENSG00000187094.10	CCK	0.399709	0.720427	0.19875	0.320718
ENSG00000129667.11	RHBDF2	3.51506	3.29464	0.5955	-0.220414
ENSG00000103742.10	IGDCC4	2.18704	2.14951	0.8681	-0.0375231
ENSG00000272419.4	RP11-403I13.8	2.31257	2.30253	0.9812	-0.0100397
ENSG00000099995.17	SF3A1	5.23098	5.56992	0.217	0.338933
ENSG00000043591.5	ADRB1	0.628719	0.58242	0.7674	-0.0462984
ENSG00000263212.2	LA16c-306E5.3	0.449768	0	0.20225	-0.449768
ENSG00000168924.13	LETM1	2.97583	3.17458	0.38465	0.198749
ENSG00000196741.5	LINC01560	1.96604	1.57343	0.16125	-0.392615
ENSG00000121897.12	LIAS	3.352	3.03143	0.24555	-0.320578
ENSG00000142347.15	MYO1F	0.316869	0.34801	1	0.0311416
ENSG00000268995.1	VN1R82P	1.56006	0	0.21395	-1.56006
ENSG00000134698.10	AGO4	2.99483	2.87652	0.689	-0.118309
ENSG00000109321.9	AREG	2.01421	1.46411	0.05675	-0.550091
ENSG00000230787.1	PSAT1P3	0.516357	0.12684	0.10115	-0.389517
ENSG00000254893.4	RP11-466P24.2	1.08151	1.14483	0.87185	0.0633195
ENSG00000066279.15	ASPM	3.93382	4.22461	0.23055	0.290793
ENSG00000250948.1	RP11-1079K10.2	0	0	1	0
ENSG00000241975.1	TCEB1P19	1.23986	1.10702	0.86055	-0.132844
ENSG00000187653.11	TMSB4XP8	0	3.78319	0.22045	3.78319
ENSG00000255433.4	AP000479.1	1.76999	1.21167	0.0165	-0.558325
ENSG00000279576.1	MALAT1	0.190071	0.779284	0.3796	0.589213
ENSG00000277693.1	AP003900.6	0.49094	0.428788	0.79105	-0.062152
ENSG00000180957.16	PITPNB	5.51637	5.84688	0.2282	0.330514
ENSG00000196275.12	GTF2IRD2	0.827412	0.485134	0.2367	-0.342278
ENSG00000225111.1	AC083900.1	0.499031	0	0.18035	-0.499031
ENSG00000204315.3	FKBPL	0.450686	0.680331	0.26905	0.229645
ENSG00000163249.8	CCNYL1	3.00772	3.1246	0.64765	0.116889
ENSG00000086666.17	ZFAND6	6.96803	6.79499	0.5009	-0.173046
ENSG00000117360.11	PRPF3	5.27632	5.45834	0.49915	0.182018
ENSG00000226212.2	TRGV6	0	0	1	0
ENSG00000266677.1	RP11-258F1.1	0	0	1	0
ENSG00000226890.1	LA16c-395F10.1	0	0	1	0
ENSG00000272829.1	XXbac-B135H6.18	0.842481	0.743598	0.78815	-0.0988832
ENSG00000256013.1	RP11-27M24.1	0	0.127122	1	0.127122
ENSG00000168298.5	HIST1H1E	0.609736	0.874528	0.41705	0.264792
ENSG00000238072.1	RP11-305M3.2	0.715802	0	0.20315	-0.715802
ENSG00000169242.10	EFNA1	3.64528	3.31444	0.22175	-0.330838
ENSG00000220157.4	HNRNPA1P12	0.231008	0.454973	0.2731	0.223964
ENSG00000185130.5	HIST1H2BL	0.594382	0.520375	0.84475	-0.0740073
ENSG00000170325.13	PRDM10	1.88533	2.25818	0.0811	0.37285
ENSG00000178607.14	ERN1	2.95916	2.77145	0.56355	-0.187707
ENSG00000124215.15	CDH26	0.277825	0.325484	1	0.047659
ENSG00000114850.5	SSR3	6.93226	7.26488	0.2196	0.332622
ENSG00000240098.3	RN7SL351P	0	0	1	0
ENSG00000105227.13	PRX	0.893977	0.725802	0.28835	-0.168175
ENSG00000236509.2	RPL21P133	1.45375	0.650543	0.1718	-0.803206
ENSG00000181481.12	RNF135	2.32476	2.08613	0.34715	-0.238631
ENSG00000149930.16	TAOK2	3.40361	3.56057	0.52585	0.156956
ENSG00000136169.15	SETDB2	4.40109	4.09687	0.27445	-0.304222
ENSG00000163739.4	CXCL1	6.49282	5.94377	0.02915	-0.549053
ENSG00000198205.6	ZXDA	0.5735	0.661311	0.54985	0.0878113
ENSG00000259320.1	RP11-183E24.2	0.44878	0	0.1816	-0.44878
ENSG00000185745.9	IFIT1	3.08983	2.92208	0.82795	-0.16775
ENSG00000196081.8	ZNF724P	2.97265	3.1562	0.4949	0.183549
ENSG00000168813.15	ZNF507	3.95684	3.75949	0.43305	-0.197351
ENSG00000123384.12	LRP1	3.59133	3.42723	0.5791	-0.1641
ENSG00000232037.3	RP11-26H16.1	0	0.413906	0.21885	0.413906
ENSG00000172766.17	NAA16	3.05792	3.14646	0.7521	0.0885414
ENSG00000118518.14	RNF146	4.15653	3.86334	0.35475	-0.293182
ENSG00000090238.10	YPEL3	3.54559	3.45014	0.75825	-0.0954484
ENSG00000139656.6	SMIM2	1.22437	1.08804	0.82785	-0.136334
ENSG00000234268.1	AP000936.1	0	1.70119	0.2071	1.70119
ENSG00000158560.13	DYNC1I1	1.95503	2.42317	0.10345	0.468136
ENSG00000172578.10	KLHL6	0.702423	0.598037	0.4426	-0.104385
ENSG00000267713.1	RP11-10I6.2	0	0	1	0
ENSG00000232177.1	MTND4P24	2.17904	2.90699	0.1251	0.727951
ENSG00000051341.12	POLQ	2.45194	2.66661	0.3333	0.214675
ENSG00000116096.5	SPR	4.21489	4.42266	0.4258	0.207763
ENSG00000236876.3	TMSB4XP1	6.32274	3.78318	0.50405	-2.53956
ENSG00000277952.1	RP11-90D4.4	0	1.61882	0.17355	1.61882
ENSG00000088808.15	PPP1R13B	1.71523	2.06729	0.2737	0.352053
ENSG00000271746.1	RP1-202O8.3	0.50643	0.182246	0.6043	-0.324184
ENSG00000278480.1	RP5-903E17.2	0.863235	0.733543	0.623	-0.129693
ENSG00000266501.1	RP11-766H1.1	0	0	1	0
ENSG00000135903.17	PAX3	4.23744	4.15722	0.74975	-0.0802197
ENSG00000177873.11	ZNF619	2.10396	2.09206	0.9591	-0.0119057
ENSG00000091127.12	PUS7	4.48001	4.78882	0.22745	0.30881
ENSG00000243302.3	RP11-274B21.2	1.9695	1.71638	0.3841	-0.253122
ENSG00000231300.1	EZH2P1	1.67571	0.455762	0.4884	-1.21995
ENSG00000254860.4	TMEM9B-AS1	1.60086	0.860404	0.5553	-0.74046
ENSG00000277632.1	CCL3	1.41017	1.19954	0.51705	-0.21063
ENSG00000157873.16	TNFRSF14	5.15236	5.06068	0.74895	-0.0916749
ENSG00000119899.12	SLC17A5	3.44433	3.81633	0.1189	0.372004
ENSG00000273063.1	RP11-334G22.1	0	0.316713	1	0.316713
ENSG00000240322.3	RN7SL481P	0	0	1	0
ENSG00000136868.10	SLC31A1	6.36369	6.04864	0.2598	-0.315052
ENSG00000276026.1	RP4-545L17.11	0	1.75257	0.21945	1.75257
ENSG00000186106.10	ANKRD46	4.30821	4.43825	0.61265	0.130045
ENSG00000141026.5	MED9	2.78065	2.69555	0.74025	-0.0850996
ENSG00000205930.7	C21orf62-AS1	0.641714	0.454628	0.59385	-0.187087
ENSG00000147894.13	C9orf72	2.7542	2.53385	0.3862	-0.220344
ENSG00000275413.1	CTC-529I10.1	0	0	1	0
ENSG00000268081.1	RP11-678G14.2	0	0.472688	0.2174	0.472688
ENSG00000006744.17	ELAC2	4.30269	4.32589	0.9409	0.0231981
ENSG00000177602.5	GSG2	1.93635	2.19821	0.3939	0.261861
ENSG00000135931.16	ARMC9	5.69552	5.40671	0.40205	-0.288808
ENSG00000205105.6	COX17P1	0	0	1	0
ENSG00000049130.12	KITLG	1.72044	2.07787	0.1781	0.35742
ENSG00000275710.1	RP11-257O5.4	0	0	1	0
ENSG00000246523.6	RP11-736K20.6	0.76375	0.406408	0.1146	-0.357342
ENSG00000253802.1	CTA-392C11.1	0.200627	0.398611	0.3587	0.197983
ENSG00000170961.6	HAS2	1.69073	2.30377	0.0055	0.613039
[truncated: 58,481 more rows]

## Sheet: MEL526 siIL10RB-DT_Cuffdiff
Supplementary Table3. Differential expression and pathway analysis of lncRNA regulated genes
This table contains the details of Cuffdiff and GSEA pathway analysis results using genes with different expression after lncRNA activation.
Sheet 2. Differential expression analysis in IL10RB-DT knockdown MEL-526 cells.
Row
Each row indicates an individual gene in Cuffdiff results.
Column
ENSGID - The gene id.
Gene - The name of each gene.
control_exp1 - The expression level of each gene in siRNA control sample.
kd_exp2 - The expression level of each gene in IL10RB-DT knockdown sample.
Cuffdiff_Pvalue - The p-value for each gene from Cuffdiff analysis.
Log2FC - The log2-transformed fold change of each gene.
ENSGID	gene	control_exp1	kd_exp2	Cuffdiff_Pvalue	Log2FC
ENSG00000114354.11	TFG	5.61794	7.07903	5e-05	1.46109
ENSG00000151012.12	SLC7A11	1.65545	3.58661	5e-05	1.93116
ENSG00000196628.12	TCF4	0.55849	0.149919	5e-05	-0.408571
ENSG00000077585.12	GPR137B	5.20774	6.56444	0.0004	1.3567
ENSG00000171314.8	PGAM1	4.74613	6.06197	0.0004	1.31584
ENSG00000135052.15	GOLM1	4.99261	6.16527	0.0005	1.17266
ENSG00000164111.13	ANXA5	7.2113	8.46997	0.00055	1.25866
ENSG00000104415.12	WISP1	3.8237	2.66988	0.00125	-1.15382
ENSG00000151025.9	GPR158	2.0647	1.20779	0.00385	-0.856904
ENSG00000160716.4	CHRNB2	1.83722	0.97869	0.00385	-0.858531
ENSG00000153130.16	SCOC	4.31973	5.34853	0.0043	1.0288
ENSG00000080573.6	COL5A3	2.50335	3.43933	0.0044	0.935979
ENSG00000128564.6	VGF	9.68574	8.73202	0.0052	-0.953721
ENSG00000232732.8	AC073043.1	0.216809	0.521342	0.0146	0.304534
ENSG00000122042.9	UBL3	5.35581	6.05954	0.0359	0.703724
ENSG00000130513.6	GDF15	5.71651	6.27462	0.1109	0.558112
ENSG00000156587.14	UBE2L6	4.43626	3.89918	0.1566	-0.53708
ENSG00000100292.15	HMOX1	2.67056	3.19307	0.1758	0.522508
ENSG00000165476.11	REEP3	2.40527	2.83852	0.19245	0.433257
ENSG00000118785.12	SPP1	2.10878	2.46795	0.40575	0.359172
ENSG00000130477.13	UNC13A	4.04858	4.32595	0.4068	0.277371
ENSG00000111540.14	RAB5B	6.02875	5.80076	0.48055	-0.227995
ENSG00000101350.7	KIF3B	3.66224	3.87606	0.5064	0.213816
ENSG00000106683.13	LIMK1	3.77779	3.92804	0.659	0.150251
ENSG00000181019.11	NQO1	7.69139	7.80007	0.7644	0.108677
ENSG00000075043.16	KCNQ2	0.460567	0.255131	1	-0.205437
ENSG00000130066.15	SAT1	8.81169	9.5037	0.04345	0.692004
ENSG00000149948.12	HMGA2	4.38573	4.85855	0.14645	0.472825
ENSG00000143799.11	PARP1	6.02257	7.06029	0.00235	1.03772
ENSG00000176105.12	YES1	4.16322	5.71789	0.00095	1.55467
ENSG00000155097.10	ATP6V1C1	6.01755	6.68847	0.07075	0.670929
ENSG00000102531.15	FNDC3A	4.97074	6.20435	0.00025	1.23361
ENSG00000105855.8	ITGB8	3.8532	4.82525	0.00215	0.972049
ENSG00000101773.15	RBBP8	3.42497	4.80375	5e-05	1.37878
ENSG00000086065.12	CHMP5	4.77187	5.96285	0.0008	1.19098
ENSG00000054392.11	HHAT	2.20643	1.91906	0.40315	-0.287366
ENSG00000100345.19	MYH9	6.70783	6.89938	0.61615	0.191553
ENSG00000108448.19	TRIM16L	1.19134	2.44219	0.0114	1.25085
ENSG00000115762.15	PLEKHB2	4.69015	5.72142	0.0069	1.03126
ENSG00000114739.12	ACVR2B	3.44701	3.16072	0.3622	-0.28629
ENSG00000204706.13	MAMDC2-AS1	0.426613	0	1	-0.426613
ENSG00000011426.9	ANLN	5.61719	6.52716	0.0057	0.909971
ENSG00000186594.11	MIR22HG	0	0.152322	1	0.152322
ENSG00000198818.8	SFT2D1	4.82685	6.20025	0.0001	1.3734
ENSG00000071462.10	WBSCR22	5.79395	6.01218	0.5696	0.218239
ENSG00000089199.8	CHGB	1.39735	0.835226	0.06815	-0.562123
ENSG00000117280.11	RAB29	3.51498	4.32115	0.03385	0.806168
ENSG00000249364.4	RP11-434D9.1	0.409243	0	1	-0.409243
ENSG00000124767.6	GLO1	7.94283	7.92452	0.9556	-0.0183096
ENSG00000103489.10	XYLT1	2.47495	1.81746	0.1201	-0.657493
ENSG00000169083.14	AR	1.55442	1.71061	0.5665	0.156192
ENSG00000151726.12	ACSL1	5.06394	5.4305	0.27905	0.366557
ENSG00000123360.10	PDE1B	1.99392	2.13665	0.69535	0.14273
ENSG00000077080.8	ACTL6B	0.486448	0.0891861	0.2349	-0.397262
ENSG00000166073.7	GPR176	1.70307	2.19693	0.1486	0.493865
ENSG00000119283.14	TRIM67	0.998112	0.69305	0.17025	-0.305062
ENSG00000144355.13	DLX1	3.55008	3.50162	0.89345	-0.0484582
ENSG00000116983.11	HPCAL4	1.09234	0.614592	0.0504	-0.477744
ENSG00000086289.10	EPDR1	3.5909	3.06744	0.14095	-0.523466
ENSG00000213650.3	RP11-760D2.7	0	0.317076	1	0.317076
ENSG00000273181.1	RP11-778D9.13	0	0	1	0
ENSG00000109832.11	DDX25	2.53802	1.55995	0.0147	-0.978072
ENSG00000137393.9	RNF144B	1.80929	1.53646	0.36725	-0.272835
ENSG00000102003.9	SYP	2.59716	2.10479	0.1878	-0.492378
ENSG00000107854.5	TNKS2	3.49778	3.35731	0.6669	-0.140473
ENSG00000232104.3	RFX3-AS1	0	0	1	0
ENSG00000185697.15	MYBL1	1.8147	3.07247	0.00095	1.25777
ENSG00000181467.3	RAP2B	5.10897	5.3955	0.38805	0.28653
ENSG00000101230.5	ISM1	1.55652	0.77447	0.01515	-0.782052
ENSG00000131370.14	SH3BP5	4.41185	3.72922	0.0633	-0.682631
ENSG00000082497.10	SERTAD4	1.89182	2.44114	0.18735	0.549312
ENSG00000143340.6	FAM163A	1.15393	0.226036	0.0041	-0.927892
ENSG00000137747.13	TMPRSS13	1.48246	1.10431	0.2413	-0.378151
ENSG00000132688.10	NES	5.91789	6.29124	0.2609	0.373343
ENSG00000140374.14	ETFA	6.51066	7.60299	0.0039	1.09233
ENSG00000075426.10	FOSL2	5.73751	5.43249	0.35045	-0.30502
ENSG00000157168.17	NRG1	1.31205	3.1085	0.0007	1.79645
ENSG00000166225.7	FRS2	3.19733	4.3022	0.01085	1.10487
ENSG00000175087.8	PDIK1L	3.37095	2.71407	0.06265	-0.656882
ENSG00000171658.7	RP11-443P15.2	0.441439	1.14685	0.05815	0.705412
ENSG00000165732.11	DDX21	6.55864	6.19305	0.2689	-0.365592
ENSG00000076356.6	PLXNA2	1.81803	1.4153	0.2546	-0.402724
ENSG00000159314.10	ARHGAP27	0.752434	0.0242428	0.0022	-0.728192
ENSG00000111679.15	PTPN6	0.669912	1.01412	0.242	0.344208
ENSG00000186076.5	RP11-887P2.3	0	0.486475	0.00735	0.486475
ENSG00000171109.17	MFN1	4.75944	5.28411	0.12805	0.524669
ENSG00000230562.3	FAM133DP	0	0.391358	1	0.391358
ENSG00000131203.11	IDO1	1.52356	1.42508	0.7945	-0.0984787
ENSG00000250519.5	RP11-680H20.2	0	0.156926	1	0.156926
ENSG00000162616.8	DNAJB4	3.72542	4.42785	0.126	0.702429
ENSG00000161011.18	SQSTM1	6.33573	6.81454	0.26925	0.478808
ENSG00000272953.1	RP11-1275H24.2	0	0.238106	1	0.238106
ENSG00000166734.17	CASC4	4.02584	5.21257	0.00135	1.18672
ENSG00000150593.14	PDCD4	5.91417	5.25179	0.1712	-0.662377
ENSG00000117143.12	UAP1	4.42477	5.93678	5e-05	1.512
ENSG00000136147.15	PHF11	1.82217	1.11932	0.0815	-0.702855
ENSG00000273033.2	RP11-67L2.2	1.86607	1.41926	0.13785	-0.446807
ENSG00000113552.14	GNPDA1	5.89719	5.72081	0.59685	-0.17638
ENSG00000155324.8	GRAMD3	2.33374	4.06789	5e-05	1.73415
ENSG00000086598.9	TMED2	7.46299	6.94155	0.11215	-0.521441
ENSG00000138463.8	DIRC2	3.93542	3.95218	0.9645	0.0167624
ENSG00000164924.16	YWHAZ	10.7097	10.7055	0.99	-0.00420145
ENSG00000176658.15	MYO1D	5.01316	5.86164	0.12795	0.848475
ENSG00000125355.14	TMEM255A	5.66286	6.24092	0.08255	0.578052
ENSG00000113749.6	HRH2	1.79528	1.96969	0.694	0.174413
ENSG00000159167.10	STC1	2.07997	1.60188	0.161	-0.478095
ENSG00000255085.7	AF186192.5	0.405357	0	1	-0.405357
ENSG00000249685.1	RP11-360F5.3	0	1.47644	0.00155	1.47644
ENSG00000158406.3	HIST1H4H	0	1.3298	0.0042	1.3298
ENSG00000240919.1	RP11-400K9.1	0	0.197913	1	0.197913
ENSG00000172795.14	DCP2	4.51119	4.0872	0.22945	-0.42399
ENSG00000104164.9	BLOC1S6	5.96792	6.20087	0.49425	0.232956
ENSG00000156535.12	CD109	6.14728	6.37383	0.4965	0.226545
ENSG00000133318.12	RTN3	5.06556	6.22042	0.00055	1.15486
ENSG00000132970.11	WASF3	3.98833	3.5533	0.20875	-0.435031
ENSG00000065371.16	ROPN1	2.79503	2.74672	0.91305	-0.048308
ENSG00000039319.15	ZFYVE16	5.94469	6.27626	0.33055	0.33157
ENSG00000091137.10	SLC26A4	1.96562	1.83025	0.7181	-0.135375
ENSG00000219755.1	RP1-199J3.5	0.435816	0	1	-0.435816
ENSG00000147145.11	LPAR4	2.21076	2.18173	0.95265	-0.0290307
ENSG00000261594.3	TPBGL	1.68287	0.905392	0.02095	-0.777474
ENSG00000143387.11	CTSK	6.40658	5.84591	0.1022	-0.560671
ENSG00000186665.8	C17orf58	2.63656	3.49122	0.0404	0.854667
ENSG00000139182.12	CLSTN3	0.563874	0.298129	0.25435	-0.265744
ENSG00000160145.14	KALRN	1.65869	1.03577	0.149	-0.62292
ENSG00000183496.5	MEX3B	1.05508	0.818385	0.3804	-0.236692
ENSG00000154678.15	PDE1C	0.695982	0.581206	0.64535	-0.114777
ENSG00000188070.9	C11orf95	2.86757	3.19338	0.39405	0.325814
ENSG00000177628.14	GBA	4.03072	4.31957	0.4612	0.28885
ENSG00000138606.18	SHF	1.93492	1.50665	0.3456	-0.428269
ENSG00000119392.13	GLE1	4.14387	3.92621	0.5189	-0.217659
ENSG00000250708.1	RP11-161D15.1	0	0.183272	1	0.183272
ENSG00000168993.13	CPLX1	1.89955	0.81089	0.05975	-1.08866
ENSG00000168297.14	PXK	3.33711	3.603	0.472	0.26589
ENSG00000180730.4	SHISA2	2.10996	3.62036	5e-05	1.5104
ENSG00000155304.5	HSPA13	3.74732	4.91925	0.0004	1.17193
ENSG00000005981.11	ASB4	3.72757	4.4163	0.04115	0.688727
ENSG00000271303.1	SRXN1	4.43721	4.77377	0.3332	0.336562
ENSG00000168758.9	SEMA4C	4.79016	4.87394	0.81435	0.0837793
ENSG00000163536.11	SERPINI1	0.629264	1.326	0.10115	0.696732
ENSG00000121769.6	FABP3	3.7272	3.67307	0.90995	-0.0541315
ENSG00000147065.15	MSN	8.03162	8.0045	0.93445	-0.02712
ENSG00000120693.12	SMAD9	0.840697	0.383022	0.04945	-0.457674
ENSG00000163737.3	PF4	0	0.254966	1	0.254966
ENSG00000240674.1	RP11-366M4.1	0	0.196424	1	0.196424
ENSG00000254812.1	RP11-661A12.12	0	0.10595	1	0.10595
ENSG00000279235.1	RP11-16K12.2	0	0.110129	1	0.110129
ENSG00000135535.13	CD164	6.52305	7.57107	0.00205	1.04802
ENSG00000151240.14	DIP2C	2.73789	2.97507	0.52315	0.237181
ENSG00000122970.14	IFT81	4.74186	4.46875	0.4417	-0.273114
ENSG00000103671.8	TRIP4	3.62986	4.39248	0.0356	0.762624
ENSG00000143162.7	CREG1	5.01298	5.57781	0.1049	0.564827
ENSG00000163762.5	TM4SF18	1.76105	2.90606	0.04705	1.14501
ENSG00000146476.9	C6orf211	5.23395	4.87695	0.29365	-0.357004
ENSG00000278677.1	HIST1H2AM	0	0.288292	1	0.288292
ENSG00000128655.15	PDE11A	1.2831	0.639307	0.10325	-0.643797
ENSG00000178573.6	MAF	2.55069	3.07884	0.11175	0.528155
ENSG00000179292.4	TMEM151A	1.12203	0.536096	0.0415	-0.585934
ENSG00000135362.12	PRR5L	2.5042	1.42388	0.04715	-1.08031
ENSG00000178726.6	THBD	1.9874	2.37876	0.24365	0.39136
ENSG00000101445.8	PPP1R16B	4.52232	4.47946	0.8973	-0.0428625
ENSG00000057704.9	TMCC3	1.39653	0.956923	0.16735	-0.439604
ENSG00000182552.13	RWDD4	3.5673	3.21393	0.36745	-0.353372
ENSG00000124209.3	RAB22A	3.93528	3.35578	0.06985	-0.579499
ENSG00000129353.13	SLC44A2	4.01544	3.85365	0.65395	-0.161789
ENSG00000066027.10	PPP2R5A	5.72872	5.91116	0.59685	0.182442
ENSG00000008282.6	SYPL1	6.08101	6.66286	0.08135	0.581856
ENSG00000110931.17	CAMKK2	3.75915	3.24587	0.12995	-0.513277
ENSG00000221968.7	FADS3	3.92082	3.3987	0.1863	-0.522118
ENSG00000138829.9	FBN2	1.16566	0.926678	0.2774	-0.238983
ENSG00000139514.11	SLC7A1	4.56399	4.3956	0.59815	-0.16839
ENSG00000149633.10	KIAA1755	1.42151	0.795912	0.0733	-0.625594
ENSG00000175104.13	TRAF6	2.91616	3.40312	0.17195	0.486961
ENSG00000233254.1	RPL21P134	0	0.365388	1	0.365388
ENSG00000162373.11	BEND5	2.40893	0.868526	0.01855	-1.54041
ENSG00000106780.8	MEGF9	3.48509	3.78418	0.3705	0.299088
ENSG00000204060.5	FOXO6	1.04144	1.2165	0.55955	0.175059
ENSG00000129657.13	SEC14L1	4.44482	5.06429	0.1048	0.619468
ENSG00000131238.15	PPT1	6.75184	7.07416	0.36285	0.322324
ENSG00000108479.10	GALK1	2.77803	2.4608	0.4992	-0.317234
ENSG00000162819.10	BROX	4.04701	4.96208	0.06115	0.915067
ENSG00000130054.4	FAM155B	1.96276	1.62948	0.29585	-0.333286
ENSG00000069812.10	HES2	2.27876	1.31956	0.01595	-0.959204
ENSG00000149212.9	SESN3	3.1972	3.69142	0.11095	0.494221
ENSG00000101311.14	FERMT1	1.09688	0.571527	0.0412	-0.525355
ENSG00000255236.2	CTD-2655K5.1	0	0	1	0
ENSG00000156017.11	C9orf41	4.39352	4.52179	0.72765	0.128267
ENSG00000261461.1	UBE2MP1	0	1.01523	0.00195	1.01523
ENSG00000271751.1	RP11-110I1.14	0	1.12259	0.00735	1.12259
ENSG00000214552.4	COPS8P2	0	0.447365	1	0.447365
ENSG00000156219.15	ART3	0.186717	1.28583	0.0061	1.09911
ENSG00000161405.15	IKZF3	0.461768	0.146632	1	-0.315137
ENSG00000198830.9	HMGN2	8.16642	8.54283	0.2655	0.376406
ENSG00000198689.8	SLC9A6	3.1544	3.74025	0.08355	0.585847
ENSG00000217275.2	RP1-34B20.4	0.592743	0.183272	0.18975	-0.409471
ENSG00000271200.1	RP11-430G17.3	0.754543	0.244488	0.18975	-0.510055
ENSG00000172927.6	MYEOV	1.58911	1.49089	0.8727	-0.0982132
ENSG00000229932.3	YWHAZP3	2.70988	2.70011	0.9839	-0.00977496
ENSG00000215326.3	GPX1P2	0.447334	0	1	-0.447334
ENSG00000004799.7	PDK4	5.15411	5.08864	0.8465	-0.0654713
ENSG00000189367.13	KIAA0408	1.69936	0.486941	0.01855	-1.21242
ENSG00000165416.13	SUGT1	4.99745	5.82575	0.06125	0.828302
ENSG00000126016.12	AMOT	3.08379	3.08589	0.9946	0.00209317
ENSG00000133142.16	TCEAL4	6.80823	6.24393	0.107	-0.564304
ENSG00000168234.11	TTC39C	0.646165	0.116056	0.05325	-0.53011
ENSG00000125462.15	C1orf61	1.43838	1.60127	0.6965	0.162891
ENSG00000128965.10	CHAC1	0.71744	2.57519	0.0004	1.85775
ENSG00000237289.8	CKMT1B	2.7093	1.9609	0.04015	-0.748397
ENSG00000255330.7	SOGA3	1.08288	0.466073	0.08655	-0.616807
ENSG00000149657.18	LSM14B	5.07566	4.41905	0.07845	-0.656614
ENSG00000164086.9	DUSP7	4.21547	3.99482	0.5197	-0.220645
ENSG00000226251.4	RP11-15I11.3	0	1.95517	0.0004	1.95517
ENSG00000260032.1	LINC00657	7.70883	7.54917	0.63865	-0.15966
ENSG00000027075.12	PRKCH	4.35764	3.64537	0.0312	-0.712269
ENSG00000158864.11	NDUFS2	5.50986	5.83505	0.36875	0.325194
ENSG00000005893.14	LAMP2	7.21809	7.9139	0.0539	0.695807
ENSG00000128218.7	VPREB3	0	0	1	0
ENSG00000111269.2	CREBL2	4.67844	4.54145	0.6851	-0.136985
ENSG00000156256.13	USP16	4.61189	5.54691	0.00695	0.935027
ENSG00000182771.16	GRID1	0.544991	0.327799	0.2437	-0.217192
ENSG00000166450.11	PRTG	3.67288	2.94368	0.0356	-0.729195
ENSG00000198715.10	GLMP	5.63835	5.87642	0.49235	0.238075
ENSG00000107719.8	PALD1	0.402711	0.0792282	1	-0.323483
ENSG00000142494.12	SLC47A1	1.27938	0.525342	0.00965	-0.75404
ENSG00000223572.8	CKMT1A	2.69809	1.99009	0.1034	-0.708002
ENSG00000131668.12	BARX1	1.13584	0.660255	0.15385	-0.475588
ENSG00000163131.9	CTSS	2.32552	2.35067	0.96555	0.0251481
ENSG00000162711.15	NLRP3	2.03887	2.77315	0.03305	0.734274
ENSG00000261324.2	RP11-174G6.5	0.390721	0.409917	1	0.0191961
ENSG00000125810.9	CD93	0.436693	0.331304	1	-0.105389
ENSG00000165806.18	CASP7	3.51464	3.06121	0.21625	-0.453432
ENSG00000167034.9	NKX3-1	1.65228	1.33126	0.31115	-0.321016
ENSG00000135905.17	DOCK10	3.28377	3.87696	0.10515	0.593185
ENSG00000056487.14	PHF21B	0.802599	0.833242	0.91765	0.0306429
ENSG00000185043.9	CIB1	3.31784	4.02299	0.09885	0.705154
ENSG00000102445.17	KIAA0226L	1.44736	1.08697	0.2809	-0.360388
ENSG00000260019.1	RP11-218F4.1	0.361192	0.432063	1	0.0708702
ENSG00000205339.8	IPO7	7.15992	6.98086	0.58155	-0.179062
ENSG00000225975.5	LINC01534	0.76527	1.42541	0.13295	0.660141
ENSG00000102230.12	PCYT1B	2.17018	1.73986	0.33505	-0.430324
ENSG00000198740.7	ZNF652	2.98437	3.74843	0.02495	0.76406
ENSG00000107140.14	TESK1	2.05601	2.80881	0.07965	0.752799
ENSG00000166501.11	PRKCB	2.90445	2.11055	0.01975	-0.7939
ENSG00000177125.5	ZBTB34	2.72362	2.40805	0.3175	-0.31557
ENSG00000230649.2	AC024084.1	0	0.571597	0.04155	0.571597
ENSG00000170703.14	TTLL6	0.518219	0.112309	0.0659	-0.40591
ENSG00000079308.15	TNS1	6.70634	5.74583	0.06135	-0.960511
ENSG00000166575.15	TMEM135	4.24839	6.45439	0.02635	2.206
ENSG00000073803.12	MAP3K13	4.75321	4.98146	0.61735	0.228251
ENSG00000165417.10	GTF2A1	3.65053	3.21351	0.1799	-0.437024
ENSG00000128059.7	PPAT	3.94259	4.67177	0.02995	0.729185
ENSG00000143375.13	CGN	2.23323	1.56818	0.04405	-0.665052
ENSG00000130226.15	DPP6	0.558114	0.1751	0.06045	-0.383013
ENSG00000179954.13	SSC5D	0.614897	0.0429614	0.03365	-0.571936
ENSG00000173698.16	GPR64	0.960429	0.606197	0.1207	-0.354232
ENSG00000255059.1	AP000620.1	0	0.846147	0.00735	0.846147
ENSG00000228797.2	FAM207BP	0	0.482718	0.0416	0.482718
ENSG00000214194.7	LINC00998	6.37149	6.54757	0.61495	0.176079
ENSG00000204837.3	RP11-204M4.2	0	0	1	0
ENSG00000224669.1	RP11-561N12.1	0	0	1	0
ENSG00000254261.1	RP11-18A15.1	0	0	1	0
ENSG00000270521.1	RP11-24C14.1	0	0.267096	1	0.267096
ENSG00000273056.1	RP11-77E14.2	0	0	1	0
ENSG00000223797.4	ENTPD3-AS1	0.724932	1.01327	0.45215	0.288337
ENSG00000115112.7	TFCP2L1	1.47163	0.901728	0.0252	-0.569907
ENSG00000185483.10	ROR1	2.38391	2.04887	0.33825	-0.335047
ENSG00000006831.9	ADIPOR2	5.74136	5.79128	0.87745	0.0499156
ENSG00000066583.10	ISOC1	3.59193	3.82217	0.5354	0.230239
ENSG00000175348.9	TMEM9B	4.6756	4.79973	0.73405	0.124133
ENSG00000260802.1	LINC00890	0.35374	0.46837	1	0.11463
ENSG00000133256.11	PDE6B	0.612085	0.272201	0.2155	-0.339884
ENSG00000137491.13	SLCO2B1	0.283759	0.374811	1	0.0910519
ENSG00000179542.14	SLITRK4	2.16843	2.77985	0.0966	0.611412
ENSG00000006432.14	MAP3K9	1.53528	1.25238	0.3059	-0.282902
ENSG00000104722.12	NEFM	2.08642	1.83776	0.60505	-0.248666
ENSG00000112473.15	SLC39A7	5.25568	5.29032	0.9233	0.0346466
ENSG00000164330.15	EBF1	0.807272	0.871323	0.8028	0.0640508
ENSG00000124374.8	PAIP2B	0.582431	0.325918	0.1217	-0.256512
ENSG00000121671.10	CRY2	1.78347	2.14488	0.2692	0.361402
ENSG00000164920.8	OSR2	0.433704	0.446346	1	0.0126422
ENSG00000164076.15	CAMKV	0.925602	0.712708	0.4467	-0.212894
ENSG00000140968.9	IRF8	0.560421	0.206839	0.1801	-0.353581
ENSG00000070831.14	CDC42	7.6172	8.20432	0.08235	0.587114
ENSG00000041982.13	TNC	2.61686	2.69141	0.8312	0.074548
ENSG00000091409.13	ITGA6	3.90948	5.23928	0.0058	1.3298
ENSG00000077522.11	ACTN2	1.42529	0.202295	0.0125	-1.223
ENSG00000157502.11	MUM1L1	4.30962	4.37311	0.8575	0.0634922
ENSG00000169047.5	IRS1	0.516439	0.474542	0.84695	-0.0418969
ENSG00000232310.5	RP11-557H15.4	0.49957	1.16221	0.09855	0.66264
ENSG00000133640.17	LRRIQ1	0.0452159	0.209806	1	0.164591
ENSG00000167461.10	RAB8A	5.90344	6.05731	0.6805	0.153868
ENSG00000136045.10	PWP1	6.46991	6.29913	0.6261	-0.170776
ENSG00000107104.17	KANK1	4.68334	4.99151	0.37105	0.308171
ENSG00000110237.3	ARHGEF17	2.33302	2.19477	0.7611	-0.138246
ENSG00000204128.5	C2orf72	2.50246	2.03313	0.172	-0.469334
ENSG00000162591.14	MEGF6	0.516467	0.109663	0.0998	-0.406804
ENSG00000227467.3	LINC01537	4.21319	4.43944	0.5207	0.226252
ENSG00000146090.14	RASGEF1C	0.704675	0.143237	0.04145	-0.561439
ENSG00000135144.6	DTX1	2.0296	1.27227	0.06455	-0.757327
ENSG00000136040.7	PLXNC1	5.03587	4.75442	0.42095	-0.281443
ENSG00000181790.9	BAI1	0.992869	0.451704	0.23045	-0.541165
ENSG00000135093.11	USP30	2.03702	2.55991	0.19475	0.522889
ENSG00000104112.7	SCG3	1.74971	1.07986	0.0467	-0.669847
ENSG00000178445.8	GLDC	2.23341	1.22429	0.03335	-1.00913
ENSG00000062282.13	DGAT2	2.06034	1.22748	0.0376	-0.832856
ENSG00000272414.4	FAM47E-STBD1	2.17815	1.04906	0.009	-1.12909
ENSG00000139567.11	ACVRL1	0.413701	0.0632842	1	-0.350417
ENSG00000122862.4	SRGN	3.7066	4.75224	0.01005	1.04564
ENSG00000126752.7	SSX1	1.33397	1.78349	0.2651	0.449523
ENSG00000140961.11	OSGIN1	2.57095	2.16047	0.4214	-0.410482
ENSG00000148411.6	NACC2	3.07961	3.13015	0.87285	0.0505466
ENSG00000251574.5	RP11-6N13.1	0	0	1	0
ENSG00000148154.8	UGCG	4.83543	5.19982	0.27565	0.364393
ENSG00000136111.11	TBC1D4	4.00768	3.95933	0.88135	-0.0483456
ENSG00000177614.8	PGBD5	0.933014	0.611297	0.3684	-0.321717
ENSG00000088882.7	CPXM1	3.85492	3.34127	0.1595	-0.513653
ENSG00000230812.4	LINC01358	0	0.447488	1	0.447488
ENSG00000128052.8	KDR	2.57058	2.78139	0.52555	0.210803
ENSG00000111276.9	CDKN1B	4.90217	5.61781	0.0349	0.715632
ENSG00000139641.11	ESYT1	4.81269	5.003	0.5877	0.190311
ENSG00000100439.9	ABHD4	1.52689	2.40412	0.0193	0.877236
ENSG00000138759.16	FRAS1	1.82607	2.39156	0.0469	0.565498
ENSG00000164120.12	HPGD	2.5972	1.91092	0.1496	-0.686274
ENSG00000135048.12	TMEM2	6.80958	6.25934	0.1134	-0.550241
ENSG00000198431.14	TXNRD1	6.14394	6.60198	0.2114	0.458039
ENSG00000151233.9	GXYLT1	3.60315	4.12337	0.19965	0.520223
ENSG00000183023.17	SLC8A1	0.462113	0.233799	1	-0.228315
ENSG00000135318.10	NT5E	5.70702	5.47745	0.54825	-0.229575
ENSG00000260337.3	RP11-386M24.6	0.365462	0.336718	1	-0.0287443
ENSG00000110756.16	HPS5	4.48161	4.96223	0.1504	0.480621
ENSG00000173193.12	PARP14	3.76672	3.81044	0.9006	0.0437207
ENSG00000164989.14	CCDC171	3.85357	3.27568	0.41335	-0.577889
ENSG00000261512.2	RP11-46D6.1	0.48268	0.649022	0.5074	0.166342
ENSG00000121653.10	MAPK8IP1	2.73196	2.2418	0.16425	-0.490163
ENSG00000243317.6	C7orf73	4.12341	4.61941	0.1645	0.496003
ENSG00000135525.17	MAP7	2.35533	3.00016	0.0723	0.644824
ENSG00000105699.15	LSR	1.96693	1.79975	0.70405	-0.167178
ENSG00000185033.13	SEMA4B	2.29725	1.69235	0.1629	-0.604896
ENSG00000153574.8	RPIA	4.1681	4.10774	0.87245	-0.0603664
ENSG00000123352.16	SPATS2	4.93783	5.53861	0.09625	0.600779
ENSG00000154127.8	UBASH3B	3.19507	3.03496	0.6109	-0.160117
ENSG00000133872.12	SARAF	5.79797	6.45887	0.0507	0.660902
ENSG00000101098.11	RIMS4	1.70252	1.03181	0.0214	-0.670713
ENSG00000148730.6	EIF4EBP2	5.186	4.15697	0.00215	-1.02903
ENSG00000111058.6	ACSS3	3.54122	3.40631	0.73615	-0.134905
ENSG00000104044.14	OCA2	5.70792	5.4333	0.40465	-0.274616
ENSG00000160211.14	G6PD	4.38332	4.55204	0.6639	0.168722
ENSG00000151151.5	IPMK	2.18909	2.26356	0.80845	0.0744695
ENSG00000138641.14	HERC3	3.85845	3.2759	0.2105	-0.582551
ENSG00000104472.8	CHRAC1	4.53638	5.15334	0.21175	0.616957
ENSG00000149927.16	DOC2A	1.2038	0.366851	0.0519	-0.836945
ENSG00000101367.8	MAPRE1	6.72003	7.64831	0.0061	0.928282
ENSG00000035862.11	TIMP2	6.60017	7.13418	0.11195	0.534011
ENSG00000100784.8	RPS6KA5	2.85035	3.40017	0.1948	0.549828
ENSG00000013297.9	CLDN11	1.05756	0.922785	0.6451	-0.134776
ENSG00000270983.1	RP11-137J7.3	0	0	1	0
ENSG00000188859.6	FAM78B	1.45818	0.913892	0.13485	-0.544285
ENSG00000114547.8	ROPN1B	3.37308	3.44766	0.8723	0.0745837
ENSG00000184160.7	ADRA2C	0.582747	0.37316	0.3166	-0.209586
ENSG00000112655.14	PTK7	3.94178	3.24401	0.0575	-0.697772
ENSG00000149115.12	TNKS1BP1	4.07972	3.45118	0.13855	-0.628537
ENSG00000180902.15	D2HGDH	1.12482	2.05202	0.0716	0.927191
ENSG00000254416.4	RP11-347E10.1	2.74075	3.0025	0.6072	0.261743
ENSG00000163531.14	NFASC	1.31906	0.951529	0.25595	-0.367528
ENSG00000250412.1	KLHL2P1	0	0	1	0
ENSG00000078369.16	GNB1	7.02267	7.63912	0.05965	0.616449
ENSG00000115216.12	NRBP1	5.18809	5.43276	0.4717	0.244663
ENSG00000114520.9	SNX4	4.81691	5.44106	0.0822	0.624147
ENSG00000104964.13	AES	5.78268	6.14113	0.319	0.358449
ENSG00000156875.12	HIAT1	3.67538	4.154	0.2559	0.478624
ENSG00000118242.14	MREG	4.57162	4.64751	0.86155	0.075888
ENSG00000052850.5	ALX4	0.517214	0.346536	0.2906	-0.170678
ENSG00000058804.11	NDC1	4.60874	4.66635	0.8615	0.0576034
ENSG00000237773.4	AC003075.4	0	0.446852	1	0.446852
ENSG00000130558.17	OLFM1	6.87342	6.32159	0.1258	-0.55183
ENSG00000183307.3	CECR6	1.26121	0.64268	0.0188	-0.618526
ENSG00000137193.12	PIM1	1.32898	1.64004	0.5341	0.311058
ENSG00000140450.8	ARRDC4	3.01769	2.65631	0.29045	-0.361379
ENSG00000100385.12	IL2RB	1.57849	0.74327	0.05815	-0.835219
ENSG00000197153.4	HIST1H3J	0	0.26349	1	0.26349
ENSG00000261801.4	LOXL1-AS1	1.40112	0.735436	0.08655	-0.665686
ENSG00000115896.14	PLCL1	0.694866	0.56127	0.57465	-0.133596
ENSG00000150977.10	RILPL2	2.09824	1.93503	0.5959	-0.163211
ENSG00000269608.1	CTB-167G5.3	0	1.10063	0.0042	1.10063
ENSG00000225022.1	UBE2D3P1	0	0.749476	0.02215	0.749476
ENSG00000267088.1	RP11-115N12.1	0	0.757636	0.02215	0.757636
ENSG00000227356.2	LINC00866	0	0.659613	0.0416	0.659613
ENSG00000227887.1	RPS26P13	0	0.744296	0.07945	0.744296
ENSG00000226107.1	AC004383.3	0	0	1	0
ENSG00000230311.2	TOMM20P4	0	0.235896	1	0.235896
ENSG00000268598.1	VN1R80P	0	0.397606	1	0.397606
ENSG00000280037.1	RP11-434P11.1	0	0.174601	1	0.174601
ENSG00000155530.2	LRGUK	0.85784	0.884195	0.92305	0.0263553
ENSG00000128268.11	MGAT3	1.71454	1.41904	0.37625	-0.295502
ENSG00000166165.11	CKB	3.69195	3.15925	0.2984	-0.532699
ENSG00000166317.10	SYNPO2L	1.07624	0.902933	0.58025	-0.173304
ENSG00000132386.9	SERPINF1	6.00219	6.1819	0.61335	0.17971
ENSG00000186642.14	PDE2A	0.470745	0.265094	1	-0.205652
ENSG00000078018.18	MAP2	0.306925	1.19843	0.0013	0.8915
ENSG00000149218.4	ENDOD1	4.34275	4.61739	0.40895	0.27464
ENSG00000122694.14	GLIPR2	2.98739	1.71646	0.00405	-1.27093
ENSG00000181773.6	GPR3	2.41187	2.72538	0.40885	0.313514
ENSG00000105467.7	SYNGR4	0.403206	0	1	-0.403206
ENSG00000136167.12	LCP1	1.396	1.656	0.4885	0.260002
ENSG00000231684.3	EIF1P3	0.847234	0	0.0564	-0.847234
ENSG00000234356.1	AC009945.4	1.0575	0	0.0564	-1.0575
ENSG00000278816.1	RP5-1116H23.4	1.01665	0	0.0564	-1.01665
ENSG00000227183.3	HDGFP1	1.48459	0.8084	0.3039	-0.676187
ENSG00000229109.1	RP11-439K3.1	0.509266	0.226873	0.3039	-0.282393
ENSG00000236764.4	COX7A2P2	1.50916	0.825183	0.3039	-0.683975
ENSG00000260366.1	CTD-2639E6.4	1.25128	0.653816	0.3039	-0.597461
ENSG00000273476.1	RP11-108L7.14	0.50168	0.586531	0.81765	0.0848517
ENSG00000225185.3	RP11-481K9.4	0.430462	0	1	-0.430462
ENSG00000271040.1	RP5-933K21.3	0.401653	0	1	-0.401653
ENSG00000122870.10	BICC1	1.21329	0.770497	0.0864	-0.442795
ENSG00000116785.12	CFHR3	0.437129	0.874211	0.1504	0.437082
ENSG00000177301.12	KCNA2	1.20532	0.539884	0.0691	-0.665439
ENSG00000081870.10	HSPB11	5.74818	5.7447	0.993	-0.00347743
ENSG00000198400.10	NTRK1	2.08402	3.45061	0.0015	1.36658
ENSG00000239831.1	RNF7P1	0.810136	0.387333	0.50175	-0.422803
ENSG00000152409.8	JMY	1.86749	1.32049	0.06345	-0.546999
ENSG00000137449.14	CPEB2	3.86444	4.20901	0.308	0.344565
ENSG00000101347.8	SAMHD1	1.85355	2.15002	0.3425	0.296471
ENSG00000148082.8	SHC3	1.09686	0.862036	0.32565	-0.234827
ENSG00000006459.9	KDM7A	2.20737	1.19743	0.00555	-1.00994
ENSG00000255647.3	CTD-2373J6.2	0	0	1	0
ENSG00000169291.8	SHE	2.19241	1.7853	0.1925	-0.407106
ENSG00000074047.19	GLI2	1.94733	1.44118	0.28095	-0.50615
ENSG00000081320.9	STK17B	3.7228	3.70604	0.96685	-0.0167606
ENSG00000134827.6	TCN1	1.08295	2.27985	0.01645	1.1969
ENSG00000133816.12	MICAL2	3.89758	3.30547	0.0936	-0.592109
ENSG00000185947.13	ZNF267	3.83104	4.39983	0.14845	0.568791
ENSG00000148200.15	NR6A1	2.56777	2.65646	0.83285	0.0886901
ENSG00000166979.11	EVA1C	1.06503	1.66044	0.2231	0.595417
ENSG00000196611.4	MMP1	4.8603	5.04605	0.6001	0.185748
ENSG00000143515.15	ATP8B2	4.34105	4.78871	0.2446	0.447658
ENSG00000231170.4	AC002451.3	1.45724	0.411832	0.0843	-1.04541
ENSG00000145919.9	BOD1	5.54121	5.59277	0.88745	0.0515596
ENSG00000139350.10	NEDD1	3.7156	4.27246	0.1196	0.556867
ENSG00000108389.8	MTMR4	4.07581	3.59472	0.1928	-0.481091
ENSG00000188636.3	LDOC1L	2.04931	2.78224	0.025	0.732927
ENSG00000156030.11	ELMSAN1	3.62492	3.2913	0.33135	-0.333618
ENSG00000134308.12	YWHAQ	7.59694	7.63313	0.9114	0.0361909
ENSG00000170396.7	ZNF804A	0.654341	0.522418	0.51855	-0.131923
ENSG00000163565.17	IFI16	7.72268	7.57378	0.70045	-0.148902
ENSG00000092148.11	HECTD1	5.10745	5.09611	0.97345	-0.0113393
ENSG00000170035.14	UBE2E3	4.75945	5.54891	0.03425	0.789459
ENSG00000185499.15	MUC1	0.589206	1.09789	0.14805	0.508687
ENSG00000188811.11	NHLRC3	4.04603	4.03571	0.9768	-0.0103164
ENSG00000134291.10	TMEM106C	5.67514	6.48267	0.0225	0.807524
ENSG00000189266.10	PNRC2	6.64265	6.65095	0.9811	0.00829297
ENSG00000254427.1	RP11-430H10.1	0	0.151682	1	0.151682
ENSG00000228486.8	LINC01125	1.28438	0.870921	0.10885	-0.413457
ENSG00000244349.1	HCG16	0	0.460144	1	0.460144
ENSG00000158714.9	SLAMF8	0.845162	0.370575	0.1606	-0.474587
ENSG00000196368.4	NUDT11	1.89294	1.32799	0.12455	-0.564953
ENSG00000198542.12	ITGBL1	1.12812	0.378468	0.0143	-0.749647
ENSG00000126259.18	KIRREL2	1.06469	0.482089	0.1024	-0.5826
ENSG00000153823.17	PID1	1.55062	1.70645	0.65645	0.155832
ENSG00000254726.2	MEX3A	2.92704	2.51321	0.25515	-0.413832
ENSG00000018408.13	WWTR1	5.03201	6.82845	5e-05	1.79644
ENSG00000165424.6	ZCCHC24	4.01751	4.28203	0.4228	0.26452
ENSG00000101307.14	SIRPB1	2.65217	2.53798	0.75625	-0.11419
ENSG00000164776.8	PHKG1	0.0336241	0.178734	1	0.14511
ENSG00000130755.11	GMFG	3.48428	2.32024	0.01855	-1.16404
ENSG00000100664.9	EIF5	6.161	6.82623	0.1407	0.66523
ENSG00000204304.10	PBX2	4.07506	4.22124	0.70905	0.146181
ENSG00000118473.20	SGIP1	4.95505	4.46405	0.27115	-0.491
ENSG00000122729.17	ACO1	4.4841	4.32543	0.6431	-0.15867
ENSG00000088756.11	ARHGAP28	2.98095	2.08689	0.02215	-0.894058
ENSG00000100558.7	PLEK2	1.11761	0.30059	0.05155	-0.817019
ENSG00000048828.15	FAM120A	5.68839	5.41371	0.43705	-0.274682
ENSG00000124422.10	USP22	5.55348	5.82374	0.4013	0.270262
ENSG00000100372.13	SLC25A17	4.47301	4.64928	0.62865	0.176274
ENSG00000175946.8	KLHL38	0.174377	0.422422	1	0.248045
ENSG00000221866.8	PLXNA4	0.559668	0.331725	0.25015	-0.227943
ENSG00000034053.13	APBA2	3.44644	2.58523	0.0941	-0.861211
ENSG00000237975.5	FLG-AS1	1.48189	1.23878	0.551	-0.243107
ENSG00000151320.9	AKAP6	1.45554	0.656219	0.1385	-0.79932
ENSG00000115844.9	DLX2	0.903147	1.13513	0.43875	0.231987
ENSG00000184979.9	USP18	1.79276	1.69258	0.7742	-0.100185
ENSG00000188807.11	TMEM201	2.87685	3.29018	0.2242	0.413323
ENSG00000144366.14	GULP1	3.43397	4.95627	0.002	1.5223
ENSG00000213300.5	HNRNPA3P6	1.98988	1.42754	0.2029	-0.562344
ENSG00000253490.4	AC145110.1	4.91511	3.96834	0.0066	-0.946775
ENSG00000126878.11	AIF1L	3.36884	2.55855	0.04955	-0.810293
ENSG00000128284.18	APOL3	0.556469	1.06227	0.1655	0.505805
ENSG00000124171.7	PARD6B	0.814008	1.17931	0.18375	0.365299
ENSG00000113300.10	CNOT6	3.68929	4.74435	0.02565	1.05507
ENSG00000102554.12	KLF5	3.5371	4.74799	0.0005	1.21089
ENSG00000008710.16	PKD1	1.85127	3.05924	0.0101	1.20796
ENSG00000133805.14	AMPD3	0.143307	0.513692	0.05545	0.370385
ENSG00000185432.11	METTL7A	1.5851	1.93359	0.2782	0.348494
ENSG00000178980.13	SEPW1	5.66422	6.15458	0.203	0.49036
ENSG00000280657.1	SMYD3	1.75876	0.00369438	0.11765	-1.75506
ENSG00000008735.13	MAPK8IP2	3.08041	2.72553	0.37405	-0.354883
ENSG00000165272.13	AQP3	0.415538	0.0958337	1	-0.319704
ENSG00000168615.10	ADAM9	4.47246	5.04023	0.0886	0.567769
ENSG00000024422.10	EHD2	1.56307	1.55879	0.991	-0.00428343
ENSG00000124116.17	WFDC3	0.654636	0.0761782	0.02205	-0.578458
ENSG00000170689.9	HOXB9	3.31796	3.50729	0.72175	0.189331
ENSG00000187664.8	HAPLN4	1.25103	0.754013	0.2033	-0.497022
ENSG00000249992.1	TMEM158	1.39046	2.12009	0.0637	0.729635
ENSG00000148925.9	BTBD10	3.68254	3.73014	0.894	0.0476004
ENSG00000170558.7	CDH2	2.99728	3.57045	0.0899	0.573173
ENSG00000167468.15	GPX4	6.30366	5.82706	0.1997	-0.476599
ENSG00000204397.6	CARD16	5.26579	5.72071	0.26415	0.454919
ENSG00000183155.4	RABIF	2.74524	3.25916	0.16575	0.513923
ENSG00000100077.13	ADRBK2	3.62016	2.22401	0.00285	-1.39616
ENSG00000112972.13	HMGCS1	6.70707	6.68278	0.94165	-0.0242852
ENSG00000271880.1	AGAP11	0.539928	0.435502	0.61395	-0.104426
ENSG00000145293.13	ENOPH1	4.77768	5.50242	0.05625	0.724745
ENSG00000179869.13	ABCA13	0.907301	1.20016	0.1876	0.292858
ENSG00000261051.1	RP11-274H2.5	0.495967	0.460232	0.86755	-0.0357353
ENSG00000086061.14	DNAJA1	7.05112	7.39529	0.28905	0.344164
ENSG00000023839.9	ABCC2	3.42459	3.72588	0.3602	0.301289
ENSG00000105887.10	MTPN	7.08918	7.65088	0.1033	0.561699
ENSG00000053501.11	USE1	3.79013	4.26359	0.28125	0.473465
ENSG00000134569.8	LRP4	3.87947	3.41545	0.23125	-0.464026
ENSG00000102879.14	CORO1A	0.628058	0.601629	0.92865	-0.0264288
ENSG00000169760.16	NLGN1	2.48275	2.43085	0.9178	-0.0519004
ENSG00000167749.10	KLK4	0.941527	0.17423	0.09325	-0.767297
ENSG00000171517.5	LPAR3	3.45013	3.06525	0.3048	-0.384872
ENSG00000161980.5	POLR3K	4.30353	4.43886	0.78605	0.135333
ENSG00000101040.18	ZMYND8	5.73538	5.81661	0.8225	0.0812284
ENSG00000255864.4	RP11-444D3.1	1.06385	1.43265	0.4662	0.368807
ENSG00000225082.2	DAP3P1	0	1.06805	0.0736	1.06805
ENSG00000274997.1	HIST1H2AH	0	0	1	0
ENSG00000167996.14	FTH1	12.7682	12.8191	0.8931	0.0509652
ENSG00000196683.9	TOMM7	6.06438	6.81835	0.0611	0.753976
ENSG00000115137.10	DNAJC27	1.29902	1.32159	0.94005	0.0225773
ENSG00000230082.1	PRRT3-AS1	2.39796	1.78475	0.29525	-0.613212
ENSG00000135917.12	SLC19A3	2.73221	2.4476	0.409	-0.284612
ENSG00000228793.1	RP1-223B1.1	2.24276	1.57558	0.17025	-0.667185
ENSG00000161021.10	MAML1	3.71169	3.68693	0.9388	-0.0247669
ENSG00000136521.11	NDUFB5	6.33323	6.33628	0.9923	0.00305289
ENSG00000139926.14	FRMD6	4.3565	4.34256	0.9669	-0.0139341
ENSG00000104903.4	LYL1	1.2769	0.999937	0.45115	-0.276965
ENSG00000117139.15	KDM5B	5.51903	5.43368	0.8002	-0.0853486
ENSG00000168209.4	DDIT4	7.23447	7.08931	0.66395	-0.145165
ENSG00000223308.1	RN7SKP101	0	0.792862	0.07705	0.792862
ENSG00000141622.12	RNF165	0.767975	0.264886	0.0308	-0.503089
ENSG00000132170.18	PPARG	1.39638	1.67488	0.44365	0.278497
ENSG00000186998.14	EMID1	0.423793	0.254814	1	-0.168979
ENSG00000198915.10	RASGEF1A	0.422988	0.0814913	1	-0.341496
ENSG00000173726.9	TOMM20	6.50133	6.93436	0.18195	0.433031
ENSG00000113645.12	WWC1	2.25577	2.27218	0.96525	0.0164089
ENSG00000142765.16	SYTL1	0.411977	0.0736822	1	-0.338295
ENSG00000111711.8	GOLT1B	5.03911	6.14303	0.00555	1.10392
ENSG00000027869.10	SH2D2A	1.71061	2.04319	0.6371	0.332577
ENSG00000100167.18	2021-09-03	3.24709	2.8383	0.2196	-0.40879
ENSG00000135604.9	STX11	1.15131	1.36258	0.5351	0.211269
ENSG00000154640.13	BTG3	5.27342	5.76014	0.1594	0.486725
ENSG00000155252.13	PI4K2A	2.92816	3.17311	0.4973	0.24495
ENSG00000178878.11	APOLD1	7.53969	7.30423	0.50335	-0.235466
ENSG00000155034.17	FBXL18	2.19288	2.28215	0.813	0.0892701
ENSG00000116761.10	CTH	3.33323	3.95274	0.09225	0.619512
ENSG00000148344.10	PTGES	2.34595	2.6283	0.45795	0.282358
ENSG00000134668.11	SPOCD1	1.35904	1.65214	0.46735	0.293099
ENSG00000164841.4	TMEM74	0.533225	0.301399	0.2657	-0.231826
ENSG00000198053.10	SIRPA	6.07662	5.60748	0.1672	-0.469136
ENSG00000174669.10	SLC29A2	1.17775	0.664896	0.1165	-0.512856
ENSG00000186660.14	ZFP91	6.25321	6.32997	0.812	0.0767636
ENSG00000109929.8	SC5D	5.6435	6.15055	0.1431	0.50705
ENSG00000173757.8	STAT5B	4.4176	4.05322	0.31705	-0.364372
ENSG00000117528.10	ABCD3	4.15505	4.63774	0.1601	0.482685
ENSG00000068831.17	RASGRP2	1.22847	0.474199	0.01945	-0.754269
ENSG00000276077.3	CH507-254M2.2	0.456305	0.146576	1	-0.309729
ENSG00000116852.13	KIF21B	1.549	1.36344	0.49845	-0.185563
ENSG00000043093.12	DCUN1D1	4.56488	5.42135	0.15075	0.856464
ENSG00000185986.11	SDHAP3	0.238189	0.651696	0.2166	0.413507
ENSG00000141540.9	TTYH2	4.22748	4.35939	0.6881	0.131908
ENSG00000116962.13	NID1	5.80387	5.9074	0.75235	0.103525
ENSG00000225774.2	SIRPAP1	0.690809	0.864346	0.54665	0.173537
ENSG00000204637.4	AC068538.2	0	1.19455	0.02215	1.19455
ENSG00000256103.2	RP1-96H9.5	0	0.761051	0.03705	0.761051
ENSG00000232858.1	RPL34P27	0	0.664913	0.07945	0.664913
ENSG00000214881.4	TMEM14D	0	0	1	0
ENSG00000232332.1	RP3-481A17.1	0	0	1	0
ENSG00000235175.1	RPL26P37	0	0.43323	1	0.43323
ENSG00000240366.1	RPL36AP45	0	0.456798	1	0.456798
ENSG00000253400.1	RP11-337A23.6	0	0.324847	1	0.324847
ENSG00000258016.1	HIGD1AP1	0	0	1	0
ENSG00000259022.2	DNAJC8P1	0	0	1	0
ENSG00000270248.1	CTC-471J1.10	0	0.266052	1	0.266052
ENSG00000272564.1	RP11-548P2.2	0	0	1	0
ENSG00000276188.1	RP11-173P15.10	0	0	1	0
ENSG00000277157.1	HIST1H4D	0	0	1	0
ENSG00000170379.18	TCAF2	0.687661	0.417126	0.18755	-0.270535
ENSG00000197837.3	HIST4H4	0.565712	0.717381	0.6265	0.151668
ENSG00000078237.5	C12orf5	4.40814	4.15297	0.5531	-0.255171
ENSG00000277352.1	KB-68A7.2	1.9834	1.40358	0.2684	-0.579813
ENSG00000175294.5	CATSPER1	0.476334	0.286323	1	-0.190011
ENSG00000115252.17	PDE1A	0.662648	0.0277592	0.051	-0.634888
ENSG00000151208.15	DLG5	0.946369	1.34262	0.26445	0.396248
ENSG00000158480.9	SPATA2	2.28698	3.17283	0.00975	0.88585
ENSG00000224271.4	RP11-191L9.4	0.140463	0.450408	1	0.309945
ENSG00000101000.4	PROCR	3.10867	2.30421	0.05375	-0.804466
ENSG00000225031.1	EIF4BP7	1.45176	1.15003	0.3937	-0.301729
ENSG00000083720.11	OXCT1	4.10407	3.38359	0.05555	-0.72048
ENSG00000169860.6	P2RY1	1.38528	1.05278	0.20335	-0.332499
ENSG00000197099.7	RP11-573D15.8	0.173805	0.180829	1	0.0070235
ENSG00000054598.6	FOXC1	2.61313	2.36856	0.4692	-0.24457
ENSG00000145391.12	SETD7	3.39937	3.50227	0.7479	0.102896
ENSG00000008869.10	HEATR5B	3.19446	3.39742	0.52545	0.202958
ENSG00000275385.1	CCL18	0.766435	0.688886	0.7975	-0.0775491
ENSG00000132334.15	PTPRE	1.07627	0.581504	0.16065	-0.494768
ENSG00000164045.10	CDC25A	4.33272	3.51063	0.02635	-0.822089
ENSG00000065923.8	SLC9A7	0.415033	0.658509	0.57405	0.243477
ENSG00000108947.4	EFNB3	1.40743	0.673972	0.0187	-0.733456
ENSG00000137075.16	RNF38	3.77368	4.27926	0.1273	0.505576
ENSG00000013288.7	MAN2B2	1.69369	1.70759	0.9628	0.0139012
ENSG00000122912.13	SLC25A16	3.14266	3.08891	0.90745	-0.0537503
ENSG00000083544.12	TDRD3	6.32794	6.17408	0.65165	-0.153854
ENSG00000162817.6	C1orf115	3.18894	3.28945	0.7671	0.100515
ENSG00000256235.1	SMIM3	0.658017	0.677681	0.9351	0.0196647
ENSG00000186648.13	LRRC16B	0.440944	0.132195	1	-0.308749
ENSG00000134109.9	EDEM1	5.15503	4.99644	0.6994	-0.158586
ENSG00000172578.10	KLHL6	1.20089	0.563143	0.01135	-0.637745
ENSG00000116128.8	BCL9	3.31275	3.5578	0.5714	0.245057
ENSG00000224032.5	EPB41L4A-AS1	3.18573	4.16154	0.2721	0.975811
ENSG00000111087.8	GLI1	0.84657	0.240516	0.32045	-0.606054
ENSG00000229956.8	ZRANB2-AS2	0.654713	0.885785	0.38245	0.231072
ENSG00000138750.13	NUP54	4.57035	4.67843	0.752	0.108073
ENSG00000160131.12	VMA21	4.62169	4.89498	0.3982	0.273289
ENSG00000175066.14	GK5	3.51062	3.98355	0.28405	0.47293
ENSG00000071054.14	MAP4K4	5.69663	5.73782	0.90275	0.041191
ENSG00000156983.14	BRPF1	2.31275	3.09775	0.0275	0.785003
ENSG00000142166.11	IFNAR1	3.78352	4.31277	0.1979	0.529255
ENSG00000146757.12	ZNF92	3.26805	3.64728	0.2792	0.379233
ENSG00000184232.7	OAF	4.74658	5.31281	0.10075	0.566229
ENSG00000269313.4	MAGIX	0.838524	0.509134	0.3645	-0.32939
ENSG00000123411.13	IKZF4	0.867908	1.55386	0.0199	0.685949
ENSG00000230943.1	RP11-367G18.1	0.507507	0	0.04855	-0.507507
ENSG00000121297.6	TSHZ3	2.01593	1.92139	0.77995	-0.094546
ENSG00000173848.17	NET1	4.00406	3.928	0.8207	-0.0760602
ENSG00000263528.6	IKBKE	2.25255	2.06747	0.70355	-0.185076
ENSG00000011454.15	RABGAP1	3.5556	3.76898	0.49805	0.213383
ENSG00000071246.9	VASH1	2.48195	2.28229	0.65545	-0.199656
ENSG00000273102.1	AP000569.9	0.589754	0	0.08445	-0.589754
ENSG00000130052.12	STARD8	2.18042	2.01401	0.5988	-0.166413
ENSG00000125730.15	C3	0.793471	0.537142	0.4898	-0.256329
ENSG00000153879.7	CEBPG	3.14196	4.03521	0.0098	0.893251
ENSG00000185127.6	C6orf120	4.25159	4.95123	0.1701	0.699643
ENSG00000022267.15	FHL1	1.96184	1.57303	0.2164	-0.388816
ENSG00000048392.10	RRM2B	4.45032	4.58128	0.7231	0.130958
ENSG00000237950.1	RP11-7O11.3	1.87483	0.775669	0.07285	-1.09916
ENSG00000146535.12	GNA12	4.69078	5.41727	0.03405	0.726488
ENSG00000132639.11	SNAP25	2.71588	1.74435	0.0588	-0.971528
ENSG00000179918.16	SEPHS2	5.9851	5.89331	0.78295	-0.0917905
ENSG00000227825.4	SLC9A7P1	0.55791	0.524521	0.87385	-0.0333889
ENSG00000107957.15	SH3PXD2A	3.62933	3.88016	0.4289	0.250823
ENSG00000173889.14	PHC3	3.20877	3.09403	0.7618	-0.114742
ENSG00000145779.7	TNFAIP8	3.19637	2.09875	0.02785	-1.09762
ENSG00000149131.14	SERPING1	1.76293	1.09359	0.1442	-0.669333
ENSG00000233806.6	LINC01237	0.1029	0.640367	0.0725	0.537467
ENSG00000166068.11	SPRED1	4.10458	4.7388	0.09435	0.63422
ENSG00000231989.3	PPP1R2P3	1.35066	1.02875	0.53	-0.321915
ENSG00000249751.3	ECSCR	0.590199	0	0.1545	-0.590199
ENSG00000227733.7	RP4-565E6.1	0.735292	0.319345	0.26175	-0.415947
ENSG00000100722.17	ZC3H14	4.65019	4.91739	0.46155	0.267203
ENSG00000160233.7	LRRC3	0.961763	0.743014	0.35165	-0.218748
ENSG00000111252.9	SH2B3	4.84935	5.37891	0.10615	0.529553
ENSG00000214654.6	RP11-27I1.4	1.24784	1.80376	0.2892	0.555922
ENSG00000130150.10	MOSPD2	3.70145	4.16617	0.19885	0.46472
ENSG00000101846.6	STS	2.33339	2.53512	0.5348	0.201731
ENSG00000108309.11	RUNDC3A	0.897879	0.70775	0.5809	-0.190128
ENSG00000101210.9	EEF1A2	2.86199	2.66184	0.5894	-0.20015
ENSG00000119522.14	DENND1A	3.52569	3.38921	0.76905	-0.136481
ENSG00000244687.10	UBE2V1	6.73375	7.37556	0.06535	0.641813
ENSG00000090054.12	SPTLC1	4.90044	5.26811	0.31165	0.367671
ENSG00000108861.7	DUSP3	5.90476	5.12981	0.01955	-0.774949
ENSG00000067840.11	PDZD4	2.74125	2.3599	0.38805	-0.38135
ENSG00000092978.9	GPATCH2	3.12495	3.22673	0.78125	0.101787
ENSG00000264668.1	ZFP41	0.000337293	0.000103654	1	-0.000233639
ENSG00000084090.12	STARD7	6.54063	6.45134	0.78185	-0.0892892
ENSG00000261115.4	TMEM178B	0.542333	1.18951	0.00965	0.647175
ENSG00000162378.11	ZYG11B	3.6077	3.40507	0.54205	-0.202624
ENSG00000153234.12	NR4A2	3.29515	4.99795	5e-05	1.70279
ENSG00000011465.15	DCN	0.176249	0.469359	1	0.29311
ENSG00000109819.7	PPARGC1A	2.70799	2.09997	0.1641	-0.608021
ENSG00000144642.19	RBMS3	1.2648	0.974181	0.4219	-0.290619
ENSG00000091592.14	NLRP1	0.494233	0.463131	0.88665	-0.0311026
ENSG00000259162.1	RP11-203M5.6	0	0	1	0
ENSG00000077498.8	TYR	8.07682	8.242	0.63585	0.165187
ENSG00000261341.4	CTD-2568A17.1	0.725773	0	0.0503	-0.725773
ENSG00000106789.11	CORO2A	0.754558	0.492264	0.188	-0.262294
ENSG00000115902.9	SLC1A4	6.16769	6.78246	0.0625	0.61477
ENSG00000166689.13	PLEKHA7	1.03934	0.480888	0.205	-0.558454
ENSG00000165533.17	TTC8	2.03055	1.96645	0.86905	-0.0641063
ENSG00000230648.1	RP3-406P24.3	0	0	1	0
ENSG00000235495.1	AC010987.5	0	0	1	0
ENSG00000065361.13	ERBB3	6.36248	6.2226	0.75535	-0.13988
ENSG00000006607.12	FARP2	5.8048	6.19284	0.41525	0.388046
ENSG00000276538.1	RP11-545G3.2	0	0	1	0
ENSG00000155363.17	MOV10	3.86591	3.85376	0.97765	-0.0121527
ENSG00000134716.8	CYP2J2	0.523547	0.31388	0.30255	-0.209667
ENSG00000278932.2	bP-21264C1.2	0.108238	1.68528	0.10315	1.57704
ENSG00000155254.11	MARVELD1	4.73888	4.43949	0.3989	-0.299386
ENSG00000266995.1	RP11-703I16.3	0	1.49012	0.03705	1.49012
ENSG00000277672.1	RP11-386G11.11	0	0.636346	0.03705	0.636346
ENSG00000124275.13	MTRR	4.44954	5.40671	0.06195	0.957165
ENSG00000234819.1	RP11-336N8.4	0	1.50156	0.07945	1.50156
ENSG00000249908.2	BRD9P2	0	1.48767	0.07945	1.48767
ENSG00000257426.1	RP11-554D14.3	0	2.83933	0.07945	2.83933
ENSG00000277702.1	CH17-13I23.3	0	1.92093	0.07945	1.92093
ENSG00000280331.1	RP11-545D22.1	0	2.87347	0.07945	2.87347
ENSG00000152484.12	USP12	4.71191	4.86636	0.6416	0.154446
ENSG00000223198.1	RNU2-22P	0	0	1	0
ENSG00000224302.1	RP11-302K17.3	0	0	1	0
ENSG00000224933.2	LINC01034	0	0	1	0
ENSG00000225116.1	RP11-137F15.1	0	0	1	0
ENSG00000225770.1	AC092933.3	0	0	1	0
ENSG00000228807.1	MRPS18CP6	0	0	1	0
ENSG00000229291.1	RP4-580N22.2	0	0	1	0
ENSG00000229646.2	RP11-330A16.1	0	0	1	0
ENSG00000231397.1	AC004941.5	0	0	1	0
ENSG00000239122.1	RNU2-11P	0	0	1	0
ENSG00000243659.1	RP11-4K3__A.3	0	0	1	0
ENSG00000249183.1	SUMO2P4	0	0	1	0
ENSG00000254780.1	RP11-793I11.1	0	0	1	0
ENSG00000258853.1	RP11-30G8.1	0	0	1	0
ENSG00000270966.1	RP11-62H7.3	0	0	1	0
ENSG00000271018.1	RP11-60E8.2	0	0	1	0
ENSG00000271163.1	RP4-607J2.1	0	0	1	0
ENSG00000271373.1	NANOGP3	0	0	1	0
ENSG00000271596.1	RP11-407N8.4	0	0	1	0
ENSG00000272440.1	RP11-379F4.6	0	0	1	0
ENSG00000273512.1	RP11-160C18.5	0	0	1	0
ENSG00000273763.1	RP11-420C9.1	0	0	1	0
ENSG00000182054.8	IDH2	4.52113	4.44148	0.83225	-0.0796427
ENSG00000251322.6	SHANK3	1.41261	1.01261	0.1102	-0.400002
ENSG00000152332.14	UHMK1	5.47701	4.58751	0.00585	-0.889504
ENSG00000235565.1	RP11-86H7.7	0.287295	0.514693	0.24535	0.227398
ENSG00000144455.12	SUMF1	2.29279	2.80902	0.2854	0.516228
ENSG00000228169.3	PPIAP19	2.32139	1.75062	0.3305	-0.570775
ENSG00000250959.2	GLUD1P3	0.347059	0.513097	0.62315	0.166038
ENSG00000041357.14	PSMA4	7.91252	8.29366	0.3014	0.381142
ENSG00000153246.10	PLA2R1	0.957905	0.595905	0.13425	-0.362
ENSG00000102181.18	CD99L2	4.17414	4.48954	0.3678	0.315394
ENSG00000138190.15	EXOC6	2.27759	2.64673	0.46425	0.369138
ENSG00000082153.16	BZW1	7.04972	7.33231	0.60735	0.282587
ENSG00000111424.9	VDR	1.23471	1.12068	0.70335	-0.114033
ENSG00000219438.7	FAM19A5	2.32642	3.61347	0.0008	1.28706
ENSG00000012174.10	MBTPS2	3.83544	3.77147	0.85415	-0.0639654
ENSG00000185585.18	OLFML2A	1.53445	1.20469	0.21395	-0.329765
ENSG00000168461.11	RAB31	4.11164	3.83113	0.3837	-0.280513
ENSG00000114166.7	KAT2B	3.98647	4.21812	0.49275	0.231657
ENSG00000187164.16	KIAA1598	5.30355	4.76801	0.1223	-0.535532
ENSG00000157404.14	KIT	5.59554	4.94741	0.05505	-0.648127
ENSG00000164418.18	GRIK2	0.372085	1.39061	0.01095	1.01852
ENSG00000158985.12	CDC42SE2	3.79662	4.23128	0.19235	0.43466
ENSG00000150687.10	PRSS23	1.96607	1.89383	0.87715	-0.0722366
ENSG00000187867.7	PALM3	0.599976	0.453019	0.6201	-0.146956
ENSG00000141433.11	ADCYAP1	2.8652	3.31088	0.27215	0.445677
ENSG00000183258.10	DDX41	5.31668	5.06902	0.652	-0.247659
ENSG00000154153.12	FAM134B	1.29548	1.27158	0.94205	-0.0238951
ENSG00000246090.5	RP11-696N14.1	0.172594	0.281987	1	0.109393
ENSG00000140006.10	WDR89	3.55148	3.25275	0.4394	-0.298726
ENSG00000077238.12	IL4R	3.03743	3.24026	0.56305	0.202828
ENSG00000116990.10	MYCL	0.758932	0.212749	0.0357	-0.546184
ENSG00000167378.7	IRGQ	2.98329	2.73021	0.5647	-0.253074
ENSG00000105538.7	RASIP1	0.479729	0.278106	1	-0.201623
ENSG00000186603.5	HPDL	2.95074	2.17503	0.0584	-0.77571
ENSG00000116885.17	OSCP1	1.5557	1.01988	0.1966	-0.535823
ENSG00000260966.1	RP11-690D19.3	1.33738	1.08476	0.35775	-0.252622
ENSG00000198682.11	PAPSS2	4.18242	4.35694	0.59925	0.174517
ENSG00000148926.8	ADM	1.93198	0.952914	0.00935	-0.979064
ENSG00000182952.4	HMGN4	5.78579	5.82843	0.90575	0.0426398
ENSG00000205085.7	FAM71F2	0.225282	0.135357	1	-0.0899256
ENSG00000112303.12	VNN2	0.403372	0.319492	1	-0.0838805
ENSG00000185760.14	KCNQ5	4.55815	4.79434	0.5062	0.236187
ENSG00000064270.11	ATP2C2	0.782633	0.689025	0.75145	-0.093608
ENSG00000100307.11	CBX7	1.02727	0.463342	0.0888	-0.563925
ENSG00000137693.12	YAP1	5.64552	5.60842	0.91515	-0.037107
ENSG00000059758.6	CDK17	4.19598	4.68601	0.1709	0.490036
ENSG00000277027.1	RNase_MRP	3.65655	2.62172	0.2149	-1.03483
ENSG00000219507.4	FTH1P8	3.65039	3.61833	0.94955	-0.0320528
ENSG00000151835.12	SACS	3.63128	3.54047	0.76815	-0.0908052
ENSG00000183688.4	FAM101B	4.50515	4.51658	0.97215	0.0114284
ENSG00000105499.12	PLA2G4C	0.691378	0.99912	0.36705	0.307743
ENSG00000169918.8	OTUD7A	1.38404	0.769206	0.2557	-0.614839
ENSG00000062725.8	APPBP2	4.45075	4.66934	0.5918	0.218589
ENSG00000031003.9	FAM13B	3.74278	4.60313	0.01345	0.860345
ENSG00000224810.1	RP11-538D16.2	2.50938	2.58096	0.8399	0.0715765
ENSG00000239883.7	PARPG1	0.689836	1.0657	0.31355	0.375861
ENSG00000196482.15	ESRRG	0.239893	0.297256	1	0.0573631
ENSG00000198346.9	ZNF813	2.76044	1.95966	0.01415	-0.800786
ENSG00000126550.7	HTN1	1.50244	2.19598	0.18715	0.69354
ENSG00000189186.9	DCAF8L2	0.105329	0.846055	0.02645	0.740726
ENSG00000101160.12	CTSZ	6.08285	6.10794	0.94	0.0250831
ENSG00000234810.1	RP11-466L17.1	1.12693	1.94468	0.01305	0.817745
ENSG00000132718.8	SYT11	2.03311	2.82272	0.01555	0.789609
ENSG00000166987.13	MBD6	2.99824	3.15089	0.76605	0.152649
ENSG00000159217.8	IGF2BP1	5.2401	4.7643	0.1357	-0.475801
ENSG00000168490.12	PHYHIP	0.382466	0.848202	0.1151	0.465736
ENSG00000205981.5	DNAJC19	3.91477	4.49065	0.25005	0.575882
ENSG00000173950.14	XXYLT1	3.4374	3.26864	0.6216	-0.168764
ENSG00000169429.9	CXCL8	1.15164	4.63562	5e-05	3.48398
ENSG00000163568.12	AIM2	0.87054	0.767611	0.7703	-0.102929
ENSG00000142459.7	EVI5L	0.950271	0.896518	0.85685	-0.053753
ENSG00000278931.1	bP-2189O9.2	0.206599	0.163524	1	-0.043075
ENSG00000110660.13	SLC35F2	4.83085	4.63925	0.6099	-0.191604
ENSG00000140526.15	ABHD2	4.02643	4.51139	0.1556	0.484958
ENSG00000111224.12	PARP11	2.13345	2.40876	0.63015	0.275304
ENSG00000189430.11	NCR1	0.995951	0.370841	0.07575	-0.625111
ENSG00000147174.10	ACRC	0.659407	0.908643	0.36435	0.249236
ENSG00000144152.11	FBLN7	0.761571	0.206016	0.0472	-0.555556
ENSG00000176406.19	RIMS2	0.71859	0.796833	0.71815	0.0782428
ENSG00000224165.4	DNAJC27-AS1	1.08083	0.0113137	0.09705	-1.06951
ENSG00000137364.4	TPMT	4.44682	4.94255	0.1474	0.495729
ENSG00000145088.7	EAF2	1.25953	2.33751	0.021	1.07798
ENSG00000125266.6	EFNB2	0.252321	0.6268	0.038	0.374479
ENSG00000183255.10	PTTG1IP	6.69029	6.70079	0.9736	0.0104951
ENSG00000112658.7	SRF	3.67909	3.99712	0.34645	0.318035
ENSG00000146282.16	RARS2	5.09659	5.38435	0.4013	0.287752
ENSG00000170100.12	ZNF778	2.45362	2.72848	0.5145	0.274865
ENSG00000138107.10	ACTR1A	4.49944	4.70429	0.5458	0.204848
ENSG00000197763.11	TXNRD3	3.31601	2.955	0.30675	-0.361011
ENSG00000143756.10	FBXO28	4.13931	4.05386	0.8474	-0.0854472
ENSG00000275066.3	SYNRG	2.18691	2.16222	0.9517	-0.024696
ENSG00000155858.5	LSM11	2.54615	2.45559	0.77305	-0.0905573
ENSG00000084093.14	REST	2.87005	3.15046	0.3738	0.280403
ENSG00000163689.17	C3orf67	3.34628	3.0903	0.5831	-0.255982
ENSG00000104361.8	NIPAL2	2.39192	2.3047	0.8191	-0.0872237
ENSG00000167325.13	RRM1	6.13612	6.2283	0.7789	0.0921798
ENSG00000109814.10	UGDH	4.70371	4.21743	0.258	-0.486277
ENSG00000115738.8	ID2	1.67445	2.27838	0.2181	0.60393
ENSG00000010310.7	GIPR	1.64776	0.84251	0.10255	-0.805251
ENSG00000165632.7	TAF3	1.98939	2.52109	0.0991	0.531704
ENSG00000255006.1	TCEB1P22	0.484937	0	0.0768	-0.484937
ENSG00000119414.10	PPP6C	4.04421	4.44302	0.23335	0.398813
ENSG00000133169.5	BEX1	1.6193	1.88563	0.56205	0.266325
ENSG00000277952.1	RP11-90D4.4	1.35827	0	0.06945	-1.35827
ENSG00000241217.3	RN7SL809P	1.39907	1.48682	0.87415	0.0877498
ENSG00000236124.1	HMGN2P23	0.790954	0.684651	0.4646	-0.106303
ENSG00000139372.13	TDG	3.64583	3.97729	0.37235	0.331461
ENSG00000254612.2	RP11-676M6.1	1.3264	2.14614	0.0984	0.819738
ENSG00000086717.17	PPEF1	1.94639	2.3678	0.4317	0.421409
ENSG00000169439.10	SDC2	1.13051	1.07613	0.90585	-0.0543743
ENSG00000175899.13	A2M	5.54783	5.85681	0.3439	0.308979
ENSG00000110042.6	DTX4	1.2816	0.6656	0.0468	-0.615997
ENSG00000145506.12	NKD2	0.77704	0.648499	0.7691	-0.12854
ENSG00000129422.12	MTUS1	4.9173	5.05388	0.68345	0.136587
ENSG00000226287.6	TMEM191A	0.470021	0.208124	1	-0.261897
ENSG00000238058.1	RP11-432J22.2	0	0.481117	0.03705	0.481117
ENSG00000261431.1	RP4-616B8.4	0	1.78174	0.03705	1.78174
ENSG00000224217.1	RP11-232D9.1	0	0.914176	0.0416	0.914176
ENSG00000260418.1	RP3-406A7.7	0	0.801911	0.0416	0.801911
ENSG00000262519.1	TXNP4	0	1.13624	0.0416	1.13624
ENSG00000226499.1	RP5-882O7.1	0	3.45989	0.07945	3.45989
ENSG00000235028.3	HMGN1P30	0	1.1564	0.07945	1.1564
ENSG00000213371.4	NAP1L1P3	0.876704	0.523934	0.32605	-0.352769
ENSG00000201558.1	RNVU1-6	0	0	1	0
ENSG00000204556.4	CTD-2514C3.1	0	0.361336	1	0.361336
ENSG00000221048.1	AC079781.1	0	0	1	0
ENSG00000224365.1	RP11-252P18.1	0	0	1	0
ENSG00000227586.5	RP11-162A23.5	0	0	1	0
ENSG00000228040.1	RP3-522D1.2	0	0	1	0
ENSG00000230305.2	AC004980.9	0	0	1	0
ENSG00000231228.4	CTD-2593A12.4	0	0	1	0
ENSG00000232065.1	LINC01063	0	0	1	0
ENSG00000237049.1	RPL34P1	0	0.359123	1	0.359123
ENSG00000240625.3	RN7SL403P	0	0	1	0
ENSG00000242034.1	RP11-1396O13.1	0	0.32301	1	0.32301
ENSG00000249256.2	ATP5LP3	0	0	1	0
ENSG00000265626.1	AC139085.2	0	0	1	0
ENSG00000267201.1	AC005624.2	0	0	1	0
ENSG00000270333.1	RP11-566F5.2	0	0	1	0
ENSG00000099949.17	LZTR1	3.53365	3.89802	0.4751	0.364374
ENSG00000152558.13	TMEM123	6.14545	7.45548	0.0233	1.31003
ENSG00000168137.14	SETD5	5.58961	5.85707	0.5093	0.267455
ENSG00000145990.9	GFOD1	2.04556	1.13965	0.0031	-0.905915
ENSG00000227002.2	SNRPEP10	0.757243	0	0.0735	-0.757243
ENSG00000255458.4	RP11-539G18.3	0.184322	0.237028	1	0.0527055
ENSG00000185963.12	BICD2	4.42343	3.96319	0.1667	-0.460243
ENSG00000125148.6	MT2A	3.40755	4.58962	0.0091	1.18207
ENSG00000137273.3	FOXF2	2.30893	1.60426	0.0643	-0.704675
ENSG00000224040.1	HMGN1P4	0.663532	0.568558	0.46065	-0.0949747
ENSG00000214021.14	TTLL3	1.07098	1.34973	0.5257	0.278748
ENSG00000140379.7	BCL2A1	6.45696	6.33939	0.73235	-0.11757
ENSG00000239983.1	RP11-79E3.1	0.431744	0.361336	1	-0.0704078
ENSG00000251482.1	AKIRIN2P1	0.434284	0.363573	1	-0.0707114
ENSG00000135749.17	PCNXL2	0.914675	0.919525	0.99125	0.00484918
ENSG00000074317.9	SNCB	2.57212	1.73727	0.07445	-0.834849
ENSG00000132185.15	FCRLA	3.27214	3.50329	0.53435	0.231145
ENSG00000266088.4	RP5-1028K7.2	0.428737	1.20834	0.05205	0.779605
ENSG00000151612.14	ZNF827	2.94724	2.72681	0.5911	-0.22043
ENSG00000138639.16	ARHGAP24	1.14493	1.33281	0.6324	0.187877
ENSG00000260841.1	CTC-205M6.5	0.824374	0.833872	0.9764	0.00949774
ENSG00000066032.17	CTNNA2	0.516032	0.520188	0.9881	0.00415558
ENSG00000143171.11	RXRG	3.5454	3.18338	0.3327	-0.362017
ENSG00000104626.13	ERI1	3.40285	4.12953	0.04305	0.726679
ENSG00000116106.10	EPHA4	2.74796	3.14736	0.33285	0.399398
ENSG00000250030.2	RP11-584P21.4	0	0.858536	0.07045	0.858536
ENSG00000162664.15	ZNF326	4.70974	4.35307	0.33665	-0.356668
ENSG00000166446.13	CDYL2	0.648832	0.34817	0.4934	-0.300662
ENSG00000130529.14	TRPM4	2.53367	2.35476	0.78645	-0.178913
ENSG00000167536.12	DHRS13	3.36371	2.69767	0.09855	-0.666041
ENSG00000121753.11	BAI2	0.83325	0.535658	0.24935	-0.297592
ENSG00000197746.12	PSAP	8.26937	8.44313	0.61415	0.173751
ENSG00000173253.13	DMRT2	0.460188	0.485209	0.90795	0.0250215
ENSG00000174804.3	FZD4	1.54319	2.03801	0.1535	0.494814
ENSG00000144843.10	ADPRH	3.38114	2.2613	0.00425	-1.11984
ENSG00000225663.6	FAM195B	3.5104	3.91175	0.35515	0.401344
ENSG00000163739.4	CXCL1	1.78526	2.90425	0.01465	1.119
ENSG00000166530.8	HSBP1P2	1.1724	0	0.0621	-1.1724
ENSG00000220370.1	RP3-399J4.2	1.21181	0	0.0621	-1.21181
ENSG00000225218.1	AP001628.6	0.690704	0	0.0621	-0.690704
ENSG00000228034.1	HMGN2P21	0.784023	0	0.0621	-0.784023
ENSG00000230621.1	AC080002.1	1.34249	0	0.0621	-1.34249
ENSG00000231165.3	TRBV26OR9-2	0.648059	0	0.0621	-0.648059
ENSG00000231967.1	RP11-12D24.6	1.39066	0	0.0621	-1.39066
ENSG00000233870.1	AC007881.4	1.95756	0	0.0621	-1.95756
ENSG00000235349.1	RP11-561N12.6	0.550697	0	0.0621	-0.550697
ENSG00000237629.1	UQCRHP2	0.674189	0	0.0621	-0.674189
ENSG00000243550.2	LINC01214	0.481854	0	0.0621	-0.481854
ENSG00000243607.3	RPL35AP26	0.528355	0	0.0621	-0.528355
ENSG00000250194.1	RP11-257I8.1	0.546862	0	0.0621	-0.546862
ENSG00000250703.1	CTD-2533K21.1	3.47492	0	0.0621	-3.47492
ENSG00000251155.2	RP11-384K6.4	1.98413	0	0.0621	-1.98413
ENSG00000258179.1	RP11-248E9.7	0.819686	0	0.0621	-0.819686
ENSG00000259424.1	RP11-35O15.1	0.484937	0	0.0621	-0.484937
ENSG00000259888.1	CTD-2540M10.1	0.648059	0	0.0621	-0.648059
ENSG00000269635.1	AC004257.1	0.738103	0	0.0621	-0.738103
ENSG00000273727.1	U1	2.79437	0	0.0621	-2.79437
ENSG00000275061.1	RP11-220H4.6	0.805115	0	0.0621	-0.805115
ENSG00000275126.1	HIST1H4L	0.562481	0	0.0621	-0.562481
ENSG00000214810.4	CYCSP55	0.566504	0.481117	0.4699	-0.0853874
ENSG00000226465.1	RP13-401N8.1	0.531971	0.450226	0.4699	-0.0817451
ENSG00000261722.1	RP11-679B19.2	0.481854	0.405625	0.4699	-0.0762284
ENSG00000227854.1	RP11-307O1.1	3.06267	2.84456	0.47035	-0.218109
ENSG00000275538.1	RNVU1-19	2.59379	2.39217	0.47035	-0.201625
ENSG00000213630.3	BOLA3P3	1.13484	1.5891	0.6571	0.454263
ENSG00000241464.3	RPL39P38	3.20953	3.89254	0.6571	0.683012
ENSG00000227624.2	SNRPEP3	0.744395	1.08486	0.66905	0.340465
ENSG00000243802.2	RP11-390K5.1	0.41002	0.618663	0.66905	0.208644
ENSG00000278847.1	RP11-414C23.1	0.400978	0.605549	0.66905	0.204571
ENSG00000240631.1	RPL30P12	0.431744	0	1	-0.431744
ENSG00000250808.1	RP11-531A21.4	0.405454	0	1	-0.405454
ENSG00000278075.1	RP11-248M19.1	0.442063	0	1	-0.442063
ENSG00000155629.13	PIK3AP1	2.53298	2.00526	0.12155	-0.527714
ENSG00000175445.13	LPL	4.39793	4.78679	0.24365	0.388869
ENSG00000026559.12	KCNG1	2.14956	1.64424	0.30515	-0.505318
ENSG00000065328.15	MCM10	3.22584	3.03409	0.60735	-0.191753
ENSG00000163637.10	PRICKLE2	1.50914	1.62914	0.6841	0.120004
ENSG00000152284.4	TCF7L1	2.45121	2.20153	0.4823	-0.249679
ENSG00000258918.1	RP11-219E7.4	0.436851	0	1	-0.436851
ENSG00000234782.3	TPT1P9	2.9526	2.58483	0.50785	-0.367767
ENSG00000264275.1	RN7SL753P	0.663532	0	0.06625	-0.663532
ENSG00000229140.7	CCDC26	0.333458	0.474018	1	0.140559
ENSG00000101255.9	TRIB3	4.27741	4.97952	0.0466	0.70211
ENSG00000136717.13	BIN1	4.14997	4.22896	0.83035	0.0789902
ENSG00000064309.13	CDON	3.5931	3.79108	0.6065	0.197982
ENSG00000235748.1	RP11-32D17.4	0	0.286742	1	0.286742
ENSG00000103490.13	PYCARD	4.02958	2.9507	0.0333	-1.07887
ENSG00000253154.1	CTA-392E5.1	0.843358	1.18159	0.5036	0.338234
ENSG00000105376.4	ICAM5	1.47265	1.28518	0.6507	-0.187477
ENSG00000130309.9	COLGALT1	6.06616	6.60285	0.11175	0.536688
ENSG00000008086.9	CDKL5	1.65037	1.98506	0.5127	0.334686
ENSG00000213700.3	RPL17P50	1.37149	1.10395	0.60745	-0.267539
ENSG00000118257.15	NRP2	5.37781	5.63212	0.5628	0.254306
ENSG00000244493.1	SLC9A9-AS2	0.507514	0	0.1362	-0.507514
ENSG00000138018.16	EPT1	4.34361	3.90894	0.1716	-0.434669
ENSG00000150712.9	MTMR12	3.65751	3.79106	0.7257	0.13355
ENSG00000150938.8	CRIM1	0.0449059	0.213469	1	0.168563
ENSG00000126785.11	RHOJ	2.7424	3.84169	0.0016	1.09929
ENSG00000170248.12	PDCD6IP	5.60556	6.2818	0.21325	0.676244
ENSG00000182220.12	ATP6AP2	6.33044	6.67247	0.28855	0.342028
ENSG00000257058.1	RP11-864I4.4	0.634244	0	0.11195	-0.634244
ENSG00000168778.10	TCTN2	2.6194	2.87864	0.46925	0.259239
ENSG00000161800.11	RACGAP1	5.77716	5.99873	0.52035	0.221571
ENSG00000167306.17	MYO5B	3.69619	4.04062	0.57235	0.344427
ENSG00000043591.5	ADRB1	0.893073	0.930759	0.89135	0.0376853
ENSG00000168646.11	AXIN2	0.685299	0.633561	0.8667	-0.0517374
ENSG00000105963.12	ADAP1	0.340508	1.30909	0.0775	0.968581
ENSG00000167635.10	ZNF146	5.73005	6.66125	0.04255	0.931198
ENSG00000072274.11	TFRC	7.1797	7.19974	0.9502	0.0200409
ENSG00000277203.1	F8A1	3.18751	2.74038	0.4995	-0.447128
ENSG00000225210.4	DUXAP10	1.07616	1.77695	0.0903	0.700784
ENSG00000167680.14	SEMA6B	0.485273	0.717304	0.3128	0.232031
ENSG00000158604.13	TMED4	5.83274	5.918	0.8065	0.0852664
ENSG00000268350.6	FAM156A	0.626325	0.206178	0.0252	-0.420147
ENSG00000165626.15	BEND7	2.40677	1.78289	0.272	-0.623883
ENSG00000164237.7	CMBL	4.63729	4.37692	0.44475	-0.260369
ENSG00000233388.2	RP4-569D19.5	0.164071	0	1	-0.164071
ENSG00000183309.10	ZNF623	0.623538	0.388402	0.25785	-0.235136
ENSG00000226415.1	TPI1P1	2.22252	1.7398	0.3248	-0.48272
ENSG00000153898.11	MCOLN2	1.81305	1.50838	0.44365	-0.30467
ENSG00000258284.1	POLR2KP1	3.42792	0	0.1088	-3.42792
ENSG00000213160.8	KLHL23	2.5737	2.47129	0.78805	-0.102415
ENSG00000279496.1	CTC-251I16.1	1.78403	2.25864	0.2759	0.474608
ENSG00000198729.4	PPP1R14C	0.844882	0.629285	0.4156	-0.215597
ENSG00000068697.6	LAPTM4A	6.28815	6.33132	0.9023	0.0431755
ENSG00000189057.9	FAM111B	3.31828	3.51286	0.581	0.194581
ENSG00000158292.6	GPR153	3.18137	2.5386	0.06255	-0.642773
ENSG00000151150.19	ANK3	0.729192	0.512843	0.4294	-0.216349
ENSG00000019186.8	CYP24A1	0.415232	0.121849	1	-0.293383
ENSG00000163349.20	HIPK1	4.3316	3.59493	0.0224	-0.736674
ENSG00000117643.13	MAN1C1	1.62913	1.223	0.222	-0.40613
ENSG00000148468.15	FAM171A1	0.99272	1.13187	0.61065	0.139153
ENSG00000162073.12	PAQR4	3.80763	3.48047	0.4283	-0.327161
ENSG00000171791.11	BCL2	3.35018	2.72588	0.0766	-0.624296
ENSG00000147117.7	ZNF157	0.427359	0.202767	1	-0.224592
ENSG00000205978.5	NYNRIN	0.81131	0.269614	0.0491	-0.541696
ENSG00000183696.12	UPP1	5.46342	5.51241	0.89995	0.0489936
ENSG00000161243.7	FBXO27	0.845304	0.564819	0.4101	-0.280485
ENSG00000102057.8	KCND1	1.0796	1.00466	0.84175	-0.0749404
ENSG00000112238.11	PRDM13	0.550102	0.394172	0.4099	-0.15593
ENSG00000161653.9	NAGS	0.6546	0.492136	0.4863	-0.162463
ENSG00000126353.3	CCR7	0.65158	0.239139	0.0618	-0.412441
ENSG00000148426.11	PROSER2	1.69994	1.54142	0.64445	-0.158522
ENSG00000177854.7	TMEM187	2.43948	1.32733	0.04035	-1.11215
ENSG00000103647.11	CORO2B	3.85418	2.79137	0.002	-1.0628
ENSG00000254585.2	MAGEL2	0.852966	0.775523	0.7437	-0.0774422
ENSG00000100065.13	CARD10	1.29448	1.23302	0.88225	-0.0614596
ENSG00000189060.5	H1F0	4.4584	4.25546	0.57255	-0.202939
ENSG00000273230.1	RP11-1246C19.1	0.384615	0.584907	0.31595	0.200292
ENSG00000242242.4	PVRL3-AS1	0	0.147015	1	0.147015
ENSG00000004777.17	ARHGAP33	1.29289	1.08894	0.73685	-0.203958
ENSG00000134215.14	VAV3	0.767237	0.548461	0.4804	-0.218776
ENSG00000086062.11	B4GALT1	5.27723	6.22224	0.00475	0.945009
ENSG00000163590.12	PPM1L	2.2197	2.03047	0.61215	-0.189232
ENSG00000184304.13	PRKD1	1.93993	1.71439	0.48785	-0.225547
ENSG00000142102.14	ATHL1	1.97436	1.54783	0.2256	-0.426527
ENSG00000105967.14	TFEC	0.253068	0.632612	0.1796	0.379543
ENSG00000164649.18	CDCA7L	6.33444	6.11788	0.5706	-0.216563
ENSG00000189410.10	SH2D5	0.723903	0.619748	0.69245	-0.104155
ENSG00000148704.11	VAX1	0.330729	0.501062	0.3941	0.170333
ENSG00000101493.9	ZNF516	3.40497	3.3231	0.81375	-0.0818664
ENSG00000281445.1	PCBP2-OT1	0	0	1	0
ENSG00000079999.12	KEAP1	4.31436	4.52575	0.59365	0.211394
ENSG00000172830.11	SSH3	2.47265	1.69096	0.08875	-0.781687
ENSG00000166681.12	NGFRAP1	7.10532	7.40346	0.39355	0.298133
ENSG00000170540.13	ARL6IP1	6.44646	7.19832	0.13005	0.751859
ENSG00000117519.14	CNN3	6.46513	6.73245	0.44	0.267317
ENSG00000131620.16	ANO1	0.987749	1.31345	0.34175	0.325705
ENSG00000138593.7	SECISBP2L	4.53166	4.45732	0.8161	-0.0743374
ENSG00000166272.15	WBP1L	2.8509	2.77203	0.817	-0.0788662
ENSG00000119777.17	TMEM214	4.97999	4.93077	0.90365	-0.0492183
ENSG00000089682.15	RBM41	3.22044	2.81797	0.28065	-0.402473
ENSG00000260565.5	CTD-2270P14.1	1.55949	2.01545	0.18815	0.455963
ENSG00000223427.1	AC016716.1	0.561088	0.29297	0.5759	-0.268117
ENSG00000100299.16	ARSA	2.27266	2.57145	0.4508	0.298789
ENSG00000137575.10	SDCBP	8.46284	8.43635	0.93825	-0.0264842
ENSG00000264364.2	DYNLL2	3.55025	3.57408	0.9394	0.0238292
ENSG00000153060.6	TEKT5	1.60081	0.987791	0.19455	-0.613016
ENSG00000197044.9	ZNF441	2.11162	1.97387	0.69555	-0.137751
ENSG00000145416.12	2021-03-01	0.225201	1.03946	0.0299	0.81426
ENSG00000218980.2	FTH1P15	0	0.619599	0.22775	0.619599
ENSG00000047365.10	ARAP2	1.54645	0.885274	0.1188	-0.661174
ENSG00000185475.7	TMEM179B	4.41181	4.25078	0.7881	-0.161033
ENSG00000162105.15	SHANK2	0.55398	0.506241	0.87815	-0.0477383
ENSG00000222019.6	URAHP	0.565865	0.222458	0.3507	-0.343407
ENSG00000147324.9	MFHAS1	3.1625	3.15085	0.97615	-0.011648
ENSG00000198825.10	INPP5F	4.54724	4.75255	0.54425	0.205311
ENSG00000100227.16	POLDIP3	4.44604	4.39113	0.87585	-0.054916
ENSG00000177807.6	KCNJ10	0.803355	0.632239	0.5239	-0.171116
ENSG00000120137.6	PANK3	5.48878	4.92152	0.09375	-0.567256
ENSG00000153214.8	TMEM87B	4.27027	4.40809	0.71905	0.137826
ENSG00000137809.15	ITGA11	0.500287	1.38536	0.05815	0.885072
ENSG00000130940.13	CASZ1	0.642323	0.503365	0.5392	-0.138958
ENSG00000146463.10	ZMYM4	5.55074	5.22967	0.5196	-0.321068
ENSG00000139645.9	ANKRD52	4.4694	4.66842	0.53795	0.199016
ENSG00000157510.12	AFAP1L1	4.06138	3.52087	0.1366	-0.540504
ENSG00000055211.11	GINM1	3.81644	4.35196	0.1373	0.535525
ENSG00000087842.9	PIR	6.87146	6.31845	0.1071	-0.553017
ENSG00000140479.15	PCSK6	1.47361	1.02726	0.1441	-0.44635
ENSG00000090339.7	ICAM1	4.88311	5.33112	0.22545	0.448009
ENSG00000093217.8	XYLB	3.69128	3.86758	0.67985	0.176303
ENSG00000003989.15	SLC7A2	5.09734	4.20333	0.00685	-0.89401
ENSG00000235698.1	PA2G4P2	0.551342	0.1495	0.13505	-0.401842
ENSG00000156603.13	MED19	3.5172	4.10545	0.1582	0.588252
ENSG00000163485.14	ADORA1	0.401943	0.445547	1	0.0436038
ENSG00000121207.10	LRAT	0.872058	0.324266	0.05585	-0.547792
ENSG00000168505.6	GBX2	1.51424	1.10268	0.28145	-0.41156
ENSG00000234869.1	RP3-439F8.1	0.447622	0.330087	1	-0.117535
ENSG00000116985.9	BMP8B	3.75901	3.7915	0.9414	0.0324949
ENSG00000205363.5	C15orf59	0.690461	0.25043	0.1524	-0.44003
ENSG00000131459.11	GFPT2	2.45884	1.39757	0.0377	-1.06127
ENSG00000091436.15	pk	3.33393	3.97662	0.0767	0.642694
ENSG00000237828.1	PA2G4P1	0.765833	0.285766	0.11825	-0.480068
ENSG00000121005.7	CRISPLD1	4.08395	4.48362	0.4486	0.399669
ENSG00000143772.8	ITPKB	5.77598	5.69868	0.81975	-0.0772979
ENSG00000123407.3	HOXC12	1.85606	1.71028	0.6576	-0.145783
ENSG00000013375.14	PGM3	4.45107	5.79002	0.0212	1.33895
ENSG00000214189.7	ZNF788	1.71894	2.02587	0.4803	0.306926
ENSG00000196666.4	FAM180B	0.733012	0.416297	0.26415	-0.316714
ENSG00000232391.1	RANP2	3.61879	2.3826	0.22525	-1.23619
ENSG00000120756.11	PLS1	2.6648	2.33508	0.3585	-0.329716
ENSG00000087074.7	PPP1R15A	5.03912	5.77386	0.03085	0.734748
ENSG00000079156.15	OSBPL6	1.50188	1.68604	0.5914	0.184166
ENSG00000215895.4	RP11-334L9.1	0.176472	0.360352	1	0.18388
ENSG00000144476.5	ACKR3	0.814226	0.47444	0.33285	-0.339786
ENSG00000183853.16	KIRREL	5.45469	5.39374	0.86035	-0.0609537
ENSG00000226564.1	FTH1P20	4.00511	4.17121	0.72335	0.166094
ENSG00000214338.9	SOGA3	0.616059	0.595256	0.953	-0.020803
ENSG00000092439.12	TRPM7	4.96543	5.58182	0.0538	0.616395
ENSG00000233757.5	AC092835.2	1.05942	0.883296	0.57945	-0.176121
ENSG00000184489.10	PTP4A3	2.65131	1.86485	0.04185	-0.786459
ENSG00000066322.11	ELOVL1	5.37114	5.55226	0.6106	0.181123
ENSG00000144354.12	CDCA7	4.70577	4.50133	0.55495	-0.204443
ENSG00000176182.5	MYPOP	2.02329	2.0153	0.98565	-0.00799666
ENSG00000136010.12	ALDH1L2	2.8072	2.69941	0.75305	-0.107793
ENSG00000111913.14	FAM65B	3.16716	2.32068	0.03045	-0.846475
ENSG00000158966.12	CACHD1	3.03444	2.42499	0.06275	-0.609448
ENSG00000264164.1	RP11-640N20.6	0	0	1	0
ENSG00000132669.11	RIN2	2.70419	2.69012	0.9653	-0.0140749
ENSG00000158552.11	ZFAND2B	2.59106	2.27963	0.4613	-0.311428
ENSG00000253552.6	HOXA-AS2	0.99101	0.947147	0.9505	-0.0438631
ENSG00000234062.6	RP11-308D16.2	0.685074	0.396667	0.30175	-0.288408
ENSG00000011028.12	MRC2	0.763464	0.658254	0.70905	-0.10521
ENSG00000102524.10	TNFSF13B	2.63261	3.45326	0.0207	0.820655
ENSG00000261259.1	RP11-19N8.2	0	0	1	0
ENSG00000206120.10	EGFEM1P	0.486964	0.826856	0.308	0.339892
ENSG00000212643.2	ZRSR1	0.522475	0	0.12085	-0.522475
ENSG00000256073.3	URB1-AS1	2.32117	1.53502	0.1064	-0.786151
ENSG00000180574.3	EIF2S3L	1.38371	1.03574	0.33755	-0.347976
ENSG00000214776.8	RP11-726G1.1	1.22651	1.25998	0.89215	0.0334628
ENSG00000258704.4	SRP54-AS1	0	0.524465	0.13935	0.524465
ENSG00000130702.12	LAMA5	0.801592	0.4279	0.3166	-0.373692
ENSG00000155974.10	GRIP1	0.656018	0.329427	0.34775	-0.326591
ENSG00000159720.10	ATP6V0D1	4.43259	4.55927	0.71915	0.12668
ENSG00000070269.12	TMEM260	2.551	3.11255	0.1224	0.561547
ENSG00000261812.4	TUBB8P7	0.193151	0.31224	1	0.119089
ENSG00000258512.1	LINC00239	0	0.234228	1	0.234228
ENSG00000145040.3	UCN2	4.23614	3.28742	0.18325	-0.948721
ENSG00000164414.15	SLC35A1	4.36869	4.73667	0.30755	0.367978
ENSG00000272772.1	CTD-2410N18.5	0	0.809297	0.11525	0.809297
ENSG00000249042.4	CTD-2015H6.3	0.408376	0.876992	0.3277	0.468616
ENSG00000089248.6	ERP29	5.82914	6.05161	0.5158	0.222463
ENSG00000162980.15	ARL5A	4.58287	5.75274	0.037	1.16987
ENSG00000213390.9	ARHGAP19	3.26166	2.36006	0.01015	-0.901608
ENSG00000122126.14	OCRL	3.81065	4.30213	0.14205	0.49148
ENSG00000100206.8	DMC1	0.488996	0.0270405	0.09215	-0.461956
ENSG00000103051.17	COG4	4.07117	4.07714	0.98575	0.00596986
ENSG00000198829.6	SUCNR1	0.924748	1.51769	0.04235	0.592946
ENSG00000231752.4	EMBP1	0.259256	0.926658	0.04335	0.667403
ENSG00000108018.14	SORCS1	0.234717	0.619614	0.0794	0.384897
ENSG00000145246.12	ATP10D	1.15702	1.83835	0.0776	0.681326
ENSG00000159164.8	SV2A	3.17187	2.33811	0.01465	-0.833759
ENSG00000173068.16	BNC2	3.7878	4.435	0.1373	0.647197
ENSG00000237911.2	SRP68P3	0.455586	0	1	-0.455586
ENSG00000139687.12	RB1	5.62871	5.77845	0.65845	0.149744
ENSG00000035664.10	DAPK2	0.613003	0.224656	0.07485	-0.388346
ENSG00000125753.12	VASP	5.60287	5.70122	0.7673	0.0983438
ENSG00000152128.13	TMEM163	1.25093	1.17445	0.82025	-0.0764801
ENSG00000073350.12	LLGL2	1.5376	1.36695	0.67085	-0.170653
ENSG00000224164.1	RP3-369A17.4	0	0.152739	1	0.152739
ENSG00000164828.16	SUN1	5.34356	5.79224	0.2198	0.448674
ENSG00000268861.4	CTD-2207O23.3	0.857599	0	0.1271	-0.857599
ENSG00000143258.14	USP21	3.51206	3.72393	0.63765	0.211867
ENSG00000121766.13	ZCCHC17	6.38452	6.30251	0.81795	-0.0820105
ENSG00000119326.13	CTNNAL1	5.14192	5.09749	0.9084	-0.0444263
ENSG00000131873.5	CHSY1	5.15405	5.19427	0.9114	0.0402158
ENSG00000012124.13	CD22	2.24199	1.1157	0.0035	-1.12629
ENSG00000135636.12	DYSF	0.624472	0.414943	0.32715	-0.209529
ENSG00000183508.4	FAM46C	0.581288	0.265452	0.0508	-0.315835
ENSG00000203783.4	PRR9	0.666672	0.4364	0.43145	-0.230272
ENSG00000188130.12	MAPK12	3.54262	3.30561	0.56375	-0.237007
ENSG00000134987.10	WDR36	4.86843	4.44483	0.2162	-0.423609
ENSG00000174136.10	RGMB	2.59844	2.62934	0.92705	0.0309012
ENSG00000259479.5	SORD2P	1.09136	0.36539	0.04985	-0.725971
ENSG00000278419.1	RP11-298E9.7	0	0.316752	1	0.316752
ENSG00000106993.10	CDC37L1	2.10542	2.99592	0.03495	0.890507
ENSG00000137845.13	ADAM10	7.50964	7.87743	0.50875	0.367791
ENSG00000207445.1	SNORD15B	0	0	1	0
ENSG00000167074.13	TEF	0.946994	1.05125	0.7018	0.104259
ENSG00000214653.4	HNRNPA3P3	0.583039	0.303098	0.2964	-0.279941
ENSG00000255529.6	POLR2M	4.39342	4.06057	0.4208	-0.332857
ENSG00000203930.9	LINC00632	1.50741	1.99306	0.30595	0.485644
ENSG00000051341.12	POLQ	3.48639	3.50669	0.95075	0.0202982
ENSG00000165879.8	FRAT1	0.532274	0.796918	0.2871	0.264644
ENSG00000264384.2	RN7SL431P	0.591816	0.876504	0.6991	0.284688
ENSG00000264558.1	RP11-138C9.1	0	0.698393	0.12975	0.698393
ENSG00000100814.16	CCNB1IP1	4.83931	4.82489	0.9707	-0.0144246
ENSG00000136810.11	TXN	7.65089	7.76965	0.7292	0.118766
ENSG00000123136.13	DDX39A	5.94334	6.19899	0.46195	0.255656
ENSG00000231194.1	FARP1-AS1	0	0	1	0
ENSG00000217716.3	RPS10P3	1.14257	1.33262	0.72305	0.190046
ENSG00000250722.4	SEPP1	0.261438	0.38168	1	0.120242
ENSG00000163297.15	ANTXR2	2.32116	2.30656	0.9761	-0.0146036
ENSG00000149541.8	B3GAT3	3.51962	2.68973	0.0473	-0.829884
ENSG00000260917.1	RP11-57H14.4	1.52791	1.16118	0.2261	-0.366726
ENSG00000237575.4	PYY2	0.14644	0.370473	1	0.224033
ENSG00000151414.13	NEK7	5.02705	4.14902	0.0083	-0.878032
ENSG00000113048.15	MRPS27	6.24103	4.67932	0.06305	-1.56171
ENSG00000277215.1	SPANXA2-OT1	0.550039	1.17266	0.0573	0.622622
ENSG00000080824.17	HSP90AA1	9.2377	9.02335	0.53685	-0.214346
ENSG00000101888.10	NXT2	2.86456	3.484	0.12705	0.619436
ENSG00000164574.14	GALNT10	2.57393	3.02805	0.4093	0.454119
ENSG00000250432.4	RP11-834C11.5	0	0.264766	1	0.264766
ENSG00000175741.5	RWDD4P2	1.47508	1.20607	0.6273	-0.269017
ENSG00000196329.9	GIMAP5	0.975959	0.407038	0.04975	-0.56892
ENSG00000117335.17	CD46	6.15975	6.24308	0.81175	0.0833322
ENSG00000064687.11	ABCA7	0.498142	1.01387	0.1461	0.515728
ENSG00000277938.1	RP5-965G21.3	0.317878	0.113886	1	-0.203993
ENSG00000071553.15	ATP6AP1	4.60269	5.09042	0.16245	0.487733
ENSG00000259495.2	RP11-210M15.2	0.738672	0.674476	0.8066	-0.0641959
ENSG00000101605.11	MYOM1	0.556252	0.696758	0.5866	0.140506
ENSG00000134986.12	NREP	4.05032	2.95413	0.0729	-1.09619
ENSG00000237212.1	RP11-569G13.2	0.416376	0.176925	1	-0.239451
ENSG00000269929.1	RP11-2B6.2	0.924547	1.59233	0.0763	0.667779
ENSG00000079482.12	OPHN1	4.34747	4.83593	0.4595	0.48846
ENSG00000123106.9	CCDC91	5.07537	4.70281	0.46155	-0.372567
ENSG00000226520.1	KIRREL-IT1	0.467817	0.266393	1	-0.201424
ENSG00000162231.12	NXF1	4.56608	4.82299	0.4568	0.256906
ENSG00000230314.5	ELOVL2-AS1	0	0.595535	0.1257	0.595535
ENSG00000235508.3	RPS2P7	0.871631	0.464819	0.2535	-0.406812
ENSG00000254759.1	NAP1L1P1	0.72342	0.673428	0.876	-0.0499917
ENSG00000198162.11	MAN1A2	4.33358	4.51024	0.60305	0.176659
ENSG00000164024.10	METAP1	4.67379	4.68721	0.967	0.0134237
ENSG00000102034.15	ELF4	2.04913	1.65998	0.2389	-0.389145
ENSG00000198382.7	UVRAG	4.06297	4.41733	0.3524	0.354365
ENSG00000130766.4	SESN2	1.93241	2.84969	0.0106	0.91728
ENSG00000204291.9	COL15A1	2.80661	3.12081	0.3482	0.314197
ENSG00000242163.1	RP11-299L17.1	0	0.7088	0.1759	0.7088
ENSG00000217801.8	RP11-465B22.3	3.80084	3.60844	0.7034	-0.192395
ENSG00000139508.13	SLC46A3	1.80024	1.77826	0.9485	-0.0219844
ENSG00000249590.6	RP4-539M6.19	0.691016	0.193111	0.4192	-0.497905
ENSG00000204516.8	MICB	1.06569	1.33086	0.51675	0.265167
ENSG00000128917.6	DLL4	0.203813	0.492664	0.0909	0.288852
ENSG00000183864.4	TOB2	4.08667	4.35963	0.4183	0.27296
ENSG00000065833.8	ME1	5.39273	5.35818	0.9174	-0.0345513
ENSG00000164626.8	KCNK5	1.16107	0.690457	0.08095	-0.470611
ENSG00000140795.11	MYLK3	1.46787	1.37536	0.73025	-0.0925122
ENSG00000161920.8	MED11	2.86091	2.54106	0.5026	-0.319841
ENSG00000105202.6	FBL	7.64489	7.46615	0.68145	-0.178733
ENSG00000272721.4	RP11-778D9.12	0.462032	0	1	-0.462032
ENSG00000197046.10	SIGLEC15	0.724148	0.496716	0.34665	-0.227432
ENSG00000185100.9	ADSSL1	0.166151	0.186964	1	0.0208134
ENSG00000116151.12	MORN1	1.85724	1.80299	0.90095	-0.0542531
ENSG00000103742.10	IGDCC4	3.18065	2.82715	0.29085	-0.353499
ENSG00000005884.16	ITGA3	1.65257	2.2138	0.19505	0.561225
ENSG00000209582.1	SNORA48	0	0	1	0
ENSG00000231776.4	RP1-90L14.1	1.26228	0.942113	0.5869	-0.320164
ENSG00000140367.10	UBE2Q2	5.30464	5.38513	0.8131	0.0804956
ENSG00000146416.15	AIG1	1.42061	0.73341	0.13875	-0.687202
ENSG00000280081.2	MGC39584	3.58588	2.95123	0.19375	-0.634643
ENSG00000184937.11	WT1	2.80785	2.34452	0.19485	-0.463338
ENSG00000153029.13	MR1	1.8518	2.15644	0.5434	0.304632
ENSG00000166025.16	AMOTL1	4.04524	3.96959	0.82975	-0.0756494
ENSG00000078098.12	FAP	2.04534	2.51777	0.2222	0.472433
ENSG00000100867.13	DHRS2	0.772767	0.718523	0.839	-0.054244
ENSG00000272316.1	XXbac-BPGBPG55C20.2	0.541977	0.385459	0.35905	-0.156518
ENSG00000164172.17	MOCS2	5.17597	5.34289	0.6564	0.166917
ENSG00000139155.7	SLCO1C1	1.26336	1.22569	0.9356	-0.0376705
ENSG00000189423.10	USP32P3	0.902066	0.377742	0.1126	-0.524324
ENSG00000197363.8	ZNF517	0.384568	0.821848	0.0789	0.43728
ENSG00000198642.6	KLHL9	4.02028	4.1649	0.6662	0.144619
ENSG00000138587.5	MNS1	2.93129	3.26758	0.44205	0.336293
ENSG00000099954.17	CECR2	2.6492	2.50309	0.64435	-0.146113
ENSG00000146197.8	SCUBE3	3.34048	3.78627	0.16585	0.445794
ENSG00000135392.14	DNAJC14	4.43781	4.01198	0.5102	-0.425835
ENSG00000181035.12	SLC25A42	2.46894	1.57632	0.048	-0.892619
ENSG00000137285.9	TUBB2B	4.85064	4.30067	0.2678	-0.549979
ENSG00000082397.14	EPB41L3	4.69891	4.47052	0.52315	-0.228389
ENSG00000065717.13	TLE2	0.917439	0.702686	0.5073	-0.214753
ENSG00000089505.16	CMTM1	0.536081	0.490784	0.8691	-0.0452971
ENSG00000182307.11	C8orf33	4.36716	4.9195	0.14175	0.552341
ENSG00000084710.12	EFR3B	2.40769	2.18976	0.47235	-0.217928
ENSG00000230148.7	HOXB-AS1	0.53239	0	0.13915	-0.53239
ENSG00000236762.1	RP11-159H3.1	0.466693	1.14619	0.1725	0.679493
ENSG00000120694.18	HSPH1	6.88433	6.9796	0.7765	0.0952731
ENSG00000271707.1	ATP1B3P1	0.298817	0.508305	0.4937	0.209488
ENSG00000235354.1	CTA-276O3.4	0	0	1	0
ENSG00000116260.15	QSOX1	3.72252	3.93932	0.5618	0.2168
ENSG00000105928.12	DFNA5	3.50655	3.41384	0.80315	-0.0927093
ENSG00000184602.5	SNN	2.71616	3.34764	0.20635	0.631472
ENSG00000120215.8	MLANA	8.83912	8.24057	0.1526	-0.598547
ENSG00000243071.1	RP11-613M5.2	1.39958	0.906991	0.40485	-0.492585
ENSG00000115271.9	GCA	1.77013	2.34244	0.14665	0.572317
ENSG00000164932.11	CTHRC1	3.00999	3.29047	0.47955	0.280485
ENSG00000279266.1	RP11-371I20.2	0.253701	0.162829	1	-0.0908725
ENSG00000086589.10	RBM22	4.48588	4.83369	0.3351	0.347812
ENSG00000189366.8	ALG1L	0	0	1	0
ENSG00000171446.6	KRT27	0.944448	0.843503	0.80105	-0.100945
ENSG00000153044.8	CENPH	4.36801	3.89249	0.205	-0.475519
ENSG00000102870.5	ZNF629	2.55301	2.57295	0.9467	0.0199413
ENSG00000277610.1	RNVU1-20	0	3.37285	0.22695	3.37285
ENSG00000141503.14	MINK1	2.43952	2.50147	0.8508	0.0619527
ENSG00000104332.10	SFRP1	5.74607	6.03004	0.3959	0.283969
ENSG00000084636.16	COL16A1	1.16864	0.893035	0.6584	-0.2756
ENSG00000008277.13	ADAM22	0.843013	0.436603	0.2179	-0.406409
ENSG00000163823.3	CCR1	0.281872	0.574691	0.12815	0.292819
ENSG00000213236.3	YWHAZP2	1.79193	1.90078	0.82415	0.108845
ENSG00000165983.13	PTER	4.71836	4.21302	0.1989	-0.505341
ENSG00000136643.10	RPS6KC1	4.01162	4.16277	0.6573	0.151145
ENSG00000164105.3	SAP30	4.02982	3.62259	0.33355	-0.407224
ENSG00000214954.7	LRRC69	1.54231	0.244641	0.0421	-1.29767
ENSG00000051382.7	PIK3CB	5.82454	5.22272	0.21765	-0.601826
ENSG00000126767.16	ELK1	4.80568	4.7676	0.91665	-0.0380827
ENSG00000182541.16	LIMK2	3.29568	3.51225	0.5799	0.216575
ENSG00000169282.16	KCNAB1	1.16013	0.745656	0.26075	-0.41447
ENSG00000054965.9	FAM168A	4.02261	4.30662	0.40585	0.284012
ENSG00000101751.9	POLI	3.6346	3.14825	0.28185	-0.486356
ENSG00000259248.4	USP3-AS1	0.193914	0.234523	1	0.0406091
ENSG00000021574.10	SPAST	3.27996	2.55771	0.05065	-0.72225
ENSG00000133606.9	MKRN1	5.51994	5.12388	0.2948	-0.396064
ENSG00000204580.10	DDR1	2.88406	3.47198	0.19005	0.587924
ENSG00000091986.14	CCDC80	2.08657	1.56672	0.38505	-0.519855
ENSG00000206892.1	RNU6-42P	0	7.50138	0.14985	7.50138
ENSG00000260273.1	RP11-425D10.10	0.645668	0.221934	0.19975	-0.423734
ENSG00000075089.8	ACTR6	4.5288	4.82777	0.40305	0.298977
ENSG00000013588.5	GPRC5A	3.93874	3.69634	0.67615	-0.242399
ENSG00000262454.1	RP11-65J21.3	0.591686	0.479138	0.82895	-0.112548
ENSG00000199545.1	RNA5SP195	0	0	1	0
ENSG00000070047.10	PHRF1	2.52357	2.67475	0.6435	0.151187
ENSG00000243738.3	RN7SL181P	0	0	1	0
ENSG00000071794.14	HLTF	5.34013	5.50768	0.61795	0.167549
ENSG00000249141.1	RP11-514O12.4	0	0.536382	0.152	0.536382
ENSG00000227751.1	RP1-20B21.4	0	0	1	0
ENSG00000163009.7	C2orf48	0.837712	0.399506	0.2356	-0.438207
ENSG00000264047.2	RN7SL455P	0	0	1	0
ENSG00000139200.12	PIANP	0.888655	0.047469	0.04025	-0.841186
ENSG00000069956.10	MAPK6	5.24222	6.31827	0.02475	1.07606
ENSG00000061794.11	MRPS35	5.37746	5.88553	0.14895	0.508073
ENSG00000205838.11	TTC23L	0.491031	0.113584	0.25015	-0.377447
ENSG00000123560.12	PLP1	7.41929	6.51247	0.009	-0.906824
ENSG00000232320.6	AC009299.5	0	0.829876	0.14625	0.829876
ENSG00000255495.1	AC145124.2	0.93907	0.904618	0.914	-0.0344519
ENSG00000074696.11	PTPLAD1	6.10528	6.17517	0.83465	0.0698933
ENSG00000178999.11	AURKB	5.76252	5.36641	0.26735	-0.396106
ENSG00000164620.7	RELL2	2.62974	2.38055	0.59855	-0.249195
ENSG00000160285.13	LSS	4.11863	4.49297	0.38155	0.374335
ENSG00000249846.5	RP11-77P16.4	0	0.0717651	1	0.0717651
ENSG00000215221.2	UBA52P6	0	0.958833	0.1338	0.958833
ENSG00000159176.12	CSRP1	5.79087	5.86262	0.8531	0.0717465
ENSG00000265972.4	TXNIP	4.23746	4.08211	0.6431	-0.155342
ENSG00000131773.12	KHDRBS3	2.46281	3.64513	0.00795	1.18231
ENSG00000160862.11	AZGP1	2.13765	1.74334	0.3924	-0.394312
ENSG00000230204.1	FTH1P5	1.29139	1.72523	0.4353	0.433839
ENSG00000160551.8	TAOK1	3.91572	4.12271	0.50325	0.206984
ENSG00000116514.15	RNF19B	3.57183	3.54451	0.9433	-0.0273244
ENSG00000186472.18	PCLO	1.9058	2.47343	0.3258	0.567632
ENSG00000243538.1	CTB-55B8.1	0.444712	0	1	-0.444712
ENSG00000186889.8	TMEM17	1.22156	1.11672	0.75835	-0.104844
ENSG00000104067.15	TJP1	1.40251	1.25871	0.7299	-0.143803
ENSG00000153006.13	SREK1IP1	3.51891	4.36376	0.09855	0.844847
ENSG00000213033.4	AURKAPS1	0	1.05972	0.16485	1.05972
ENSG00000204991.9	SPIRE2	2.73759	2.10603	0.16135	-0.631565
ENSG00000225026.1	AC091492.2	1.64034	0.665924	0.33205	-0.974419
ENSG00000173473.9	SMARCC1	6.16279	5.97833	0.56345	-0.184464
ENSG00000244357.3	RN7SL145P	0	0	1	0
ENSG00000104731.12	KLHDC4	3.65065	4.09479	0.28135	0.444135
ENSG00000100138.12	NHP2L1	5.4472	6.23363	0.2077	0.786436
ENSG00000188467.9	SLC24A5	7.19746	6.83357	0.2989	-0.363889
ENSG00000119938.8	PPP1R3C	4.3402	3.80047	0.13605	-0.539734
ENSG00000073792.14	IGF2BP2	6.35692	6.49451	0.6605	0.13759
ENSG00000085998.12	POMGNT1	4.86184	5.01828	0.64795	0.156442
ENSG00000112210.10	RAB23	2.70388	4.10644	0.08875	1.40256
ENSG00000188662.6	HILS1	1.86687	2.65108	0.099	0.784211
ENSG00000009780.14	FAM76A	2.4667	2.7448	0.47255	0.278103
ENSG00000163703.16	CRELD1	2.5968	2.88971	0.5383	0.292905
ENSG00000256238.1	RP11-473N11.2	0.667623	0.80422	0.53545	0.136597
ENSG00000196154.10	S100A4	2.23632	2.5025	0.63365	0.266183
ENSG00000164187.6	LMBRD2	1.8554	1.74828	0.7211	-0.107123
ENSG00000222898.1	RN7SKP97	0	0	1	0
ENSG00000232040.2	ZBED9	0.420416	0.419735	1	-0.000680375
ENSG00000243453.1	COX7BP1	0	0	1	0
ENSG00000142549.9	IGLON5	2.73139	2.60734	0.7249	-0.124052
ENSG00000200959.1	SNORA74A	0	1.53071	0.1542	1.53071
ENSG00000131378.12	RFTN1	1.80132	1.64343	0.7424	-0.157897
ENSG00000233705.5	SLC26A4-AS1	0.29167	0.496272	0.4445	0.204603
ENSG00000188186.9	LAMTOR4	5.49995	5.81507	0.5153	0.315111
ENSG00000223953.4	C1QTNF5	1.3361	0.909684	0.24215	-0.426417
ENSG00000113083.11	LOX	3.81642	4.36408	0.30935	0.54766
ENSG00000181450.16	ZNF678	1.67799	2.40681	0.1131	0.728821
ENSG00000276645.1	Metazoa_SRP	0.453019	0	1	-0.453019
ENSG00000201998.1	SNORA23	2.09528	0	0.14675	-2.09528
ENSG00000026652.12	AGPAT4	1.59177	1.52513	0.86	-0.0666386
ENSG00000108691.8	CCL2	0.122828	1.26385	0.05055	1.14102
ENSG00000265415.1	CTD-2510F5.4	0.528355	0	0.16245	-0.528355
ENSG00000274055.1	CDKN2B-AS_3	0	0	1	0
ENSG00000107789.14	MINPP1	3.9979	4.26565	0.4755	0.267749
ENSG00000158528.10	PPP1R9A	1.1883	1.19782	0.97515	0.00952173
ENSG00000143321.17	HDGF	7.55685	7.69803	0.71275	0.14118
ENSG00000148848.13	ADAM12	0.166474	0.585467	0.0353	0.418994
ENSG00000243988.1	RPS24P17	0.95162	0.249002	0.3054	-0.702618
ENSG00000184838.13	PRR16	0.448507	0.581631	0.61315	0.133124
ENSG00000278535.3	DHRS11	1.22969	0.89201	0.32665	-0.337676
ENSG00000162148.9	PPP1R32	0.0514417	0.11189	1	0.0604483
ENSG00000124839.11	RAB17	4.3775	4.69317	0.4191	0.315676
ENSG00000127528.5	KLF2	1.0439	1.13985	0.80165	0.0959449
ENSG00000085365.16	SCAMP1	4.01779	3.98317	0.9295	-0.0346214
ENSG00000240808.1	CTD-3236F5.1	0.663532	0	0.1565	-0.663532
ENSG00000176142.11	TMEM39A	4.20614	4.72761	0.15095	0.521467
ENSG00000274180.1	NATD1	0.713853	1.00633	0.2341	0.292473
ENSG00000117525.12	F3	0.948213	0.683799	0.5218	-0.264414
ENSG00000118113.10	MMP8	5.67285	5.68732	0.9656	0.0144659
ENSG00000130829.16	DUSP9	2.35817	1.83487	0.14885	-0.523293
ENSG00000088992.16	TESC	0.416233	0.267748	1	-0.148485
ENSG00000165240.16	ATP7A	3.39911	3.30013	0.77415	-0.0989758
ENSG00000165810.15	BTNL9	1.08154	0.800172	0.40305	-0.281372
ENSG00000167011.7	NAT16	1.46675	1.30359	0.77055	-0.163159
ENSG00000149531.13	FRG1B	3.15026	3.70347	0.21825	0.553205
ENSG00000242889.3	RN7SL449P	0	0	1	0
ENSG00000177106.13	EPS8L2	1.1791	0.623472	0.1658	-0.555625
ENSG00000131323.13	TRAF3	3.24694	3.25146	0.9899	0.00451393
ENSG00000180035.9	ZNF48	1.17597	1.7856	0.1148	0.609636
ENSG00000177453.6	NIM1K	0.693622	0.525738	0.58455	-0.167884
ENSG00000201457.1	SNORA55	0	0	1	0
ENSG00000176444.17	CLK2	4.10001	3.38306	0.06965	-0.71695
ENSG00000223942.1	RP11-252P19.2	0	0.628829	0.16465	0.628829
ENSG00000112697.14	TMEM30A	5.32772	5.61345	0.39045	0.285727
ENSG00000186918.12	ZNF395	4.16239	3.43827	0.03535	-0.724114
ENSG00000183576.11	SETD3	3.98068	4.32414	0.34765	0.343458
ENSG00000204568.10	MRPS18B	5.72555	5.43539	0.63555	-0.290158
ENSG00000128596.15	CCDC136	2.99005	1.9854	0.07575	-1.00465
ENSG00000165923.14	AGBL2	0.141936	0.102108	1	-0.039828
ENSG00000157353.15	FUK	1.21838	1.4316	0.56555	0.213212
ENSG00000274265.3	CH17-189H20.1	2.06876	2.45863	0.502	0.389872
ENSG00000177830.16	CHID1	5.19271	5.49676	0.4246	0.304056
ENSG00000105993.13	DNAJB6	6.04092	6.25471	0.5841	0.213794
ENSG00000135424.14	ITGA7	3.11523	2.98692	0.80285	-0.128302
ENSG00000111328.5	CDK2AP1	7.99575	8.36286	0.3597	0.36711
ENSG00000081087.13	OSTM1	6.04439	6.22863	0.7507	0.184237
ENSG00000204764.11	RANBP17	2.00923	2.37445	0.39565	0.365224
ENSG00000253541.1	SEPT10P1	0.472635	0.339503	1	-0.133132
ENSG00000169991.9	IFFO2	4.13152	4.01471	0.7601	-0.116803
ENSG00000257261.4	RP11-96H19.1	0.571375	0.578121	0.964	0.0067465
ENSG00000119689.13	DLST	4.73838	4.89165	0.65455	0.153268
ENSG00000105063.17	PPP6R1	4.80642	4.9224	0.72885	0.115986
ENSG00000165355.7	FBXO33	2.91385	2.83463	0.81215	-0.0792222
ENSG00000214944.8	ARHGEF28	2.62399	2.5842	0.91765	-0.0397885
ENSG00000108960.6	MMD	2.10504	2.74316	0.0793	0.638122
ENSG00000273350.1	RP4-539M6.20	0	0	1	0
ENSG00000085063.13	CD59	7.3806	7.69629	0.378	0.315693
ENSG00000212607.1	SNORA45B	4.63271	0	0.15585	-4.63271
ENSG00000236947.4	RP11-98G7.1	0.722832	0.269003	0.29685	-0.453829
ENSG00000253974.4	NRG1-IT1	0.523274	0	0.15425	-0.523274
ENSG00000236349.1	SUCLG2P2	0.420754	0.375886	1	-0.0448683
ENSG00000087152.14	ATXN7L3	3.66979	4.46313	0.20545	0.793339
ENSG00000113583.7	C5orf15	5.48961	5.79916	0.3655	0.309553
ENSG00000105880.4	DLX5	0.875209	0.74368	0.64905	-0.13153
ENSG00000233461.4	RP11-295G20.2	3.82558	3.70358	0.817	-0.122005
ENSG00000064601.15	CTSA	5.87863	5.80558	0.8493	-0.0730559
ENSG00000234449.2	RP11-706O15.3	1.5329	1.21937	0.3507	-0.313531
ENSG00000130024.13	PHF10	5.2565	4.39498	0.10685	-0.861524
ENSG00000116044.14	NFE2L2	5.33655	6.02609	0.218	0.689536
ENSG00000163577.6	EIF5A2	3.012	3.19495	0.65975	0.182952
ENSG00000200274.1	RNU4-32P	0	0	1	0
ENSG00000206597.1	SNORA57	0	4.01606	0.2284	4.01606
ENSG00000126821.7	SGPP1	2.29102	2.47696	0.58775	0.18594
ENSG00000189283.8	FHIT	1.44608	1.05384	0.46445	-0.392235
ENSG00000164808.15	SPIDR	4.85239	4.55756	0.6062	-0.29483
ENSG00000225392.1	AC016700.4	0.563283	0	0.1693	-0.563283
ENSG00000149499.10	EML3	3.70858	3.20271	0.2354	-0.505872
ENSG00000152953.11	STK32B	1.64159	1.61804	0.94055	-0.023551
ENSG00000224687.1	RASAL2-AS1	0.658888	0.735133	0.7781	0.0762453
ENSG00000099860.7	GADD45B	2.209	2.01479	0.6536	-0.194211
ENSG00000229512.1	AC068580.5	0	0.808958	0.16355	0.808958
ENSG00000166128.11	RAB8B	6.22569	5.91458	0.6272	-0.311108
ENSG00000049323.14	LTBP1	1.30183	1.77599	0.1561	0.474163
ENSG00000270694.1	RP11-535E8.2	1.55095	0	0.1818	-1.55095
ENSG00000125746.13	EML2	4.63526	4.13908	0.23125	-0.496179
ENSG00000135047.13	CTSL	7.58673	7.47594	0.7401	-0.110791
ENSG00000104643.8	MTMR9	3.00721	3.01322	0.9849	0.00601656
ENSG00000260318.1	COX6CP1	0	0	1	0
ENSG00000245534.5	RORA-AS1	0.0988145	0.368787	1	0.269973
ENSG00000261036.1	RP11-574H6.1	0.843358	0.708526	0.77505	-0.134832
ENSG00000270090.4	RP11-529E10.7	0.460059	0.472897	1	0.0128385
ENSG00000272764.1	RP11-318E3.9	0.744407	0	0.15175	-0.744407
ENSG00000163874.8	ZC3H12A	0.774615	0.751936	0.94015	-0.0226788
ENSG00000115232.12	ITGA4	4.79189	5.07104	0.38985	0.279155
ENSG00000139579.11	NABP2	4.56982	4.82661	0.4787	0.25679
ENSG00000276564.1	CTA-276F8.1	0.456964	0.385185	1	-0.0717791
ENSG00000253586.1	RP11-723D22.2	0	0	1	0
ENSG00000143341.10	HMCN1	4.29786	3.84961	0.3956	-0.44825
ENSG00000248309.4	MEF2C-AS1	1.48406	1.28527	0.7579	-0.198789
ENSG00000273313.1	RBAKDN	0	0	1	0
ENSG00000100320.21	RBFOX2	4.60947	4.34599	0.5217	-0.263486
ENSG00000154589.5	LY96	3.62486	3.83576	0.6709	0.210901
ENSG00000111846.14	GCNT2	4.45194	4.51298	0.8682	0.0610426
ENSG00000130707.16	ASS1	1.00973	0.925993	0.779	-0.0837415
ENSG00000109674.3	NEIL3	2.27702	2.76579	0.18	0.488767
ENSG00000178974.8	FBXO34	2.59963	3.07315	0.16395	0.473519
ENSG00000280237.1	MIR4697HG	0.567998	0.517064	0.7763	-0.050934
ENSG00000163975.10	MFI2	5.43567	5.2399	0.5888	-0.195774
ENSG00000184986.9	TMEM121	0.394733	0.57633	0.4595	0.181597
ENSG00000143401.13	ANP32E	6.25175	6.28905	0.90715	0.0372974
ENSG00000143368.9	SF3B4	5.93093	6.20381	0.5014	0.272879
ENSG00000072195.13	SPEG	1.2205	0.276624	0.01145	-0.943873
ENSG00000155099.6	TMEM55A	4.25356	4.24043	0.97815	-0.0131294
ENSG00000021300.12	PLEKHB1	3.8095	3.46543	0.32265	-0.344071
ENSG00000127366.5	TAS2R5	0.835607	0.25316	0.0821	-0.582447
ENSG00000184205.13	TSPYL2	3.34051	4.3104	0.00915	0.969893
ENSG00000196233.10	LCOR	3.6272	4.26769	0.19465	0.640487
ENSG00000231234.2	SKP1P1	1.1575	0.768717	0.5911	-0.388786
ENSG00000108604.14	SMARCD2	5.14087	4.30553	0.01395	-0.835347
ENSG00000163935.12	SFMBT1	2.7491	2.90123	0.72145	0.152129
ENSG00000165030.3	NFIL3	4.26469	4.42473	0.6629	0.160033
ENSG00000082438.14	COBLL1	2.15646	2.31419	0.61345	0.157731
ENSG00000269590.1	CTD-2192J16.24	0.566004	0	0.1774	-0.566004
ENSG00000275325.3	RP11-26F2.1	0.0761376	0.277616	1	0.201478
ENSG00000266402.3	RP11-329L6.2	2.49204	7.77317	0.25925	5.28112
ENSG00000184486.8	POU3F2	1.95834	2.30114	0.2986	0.342802
ENSG00000145332.12	KLHL8	3.1892	3.19714	0.98035	0.00793574
ENSG00000005812.9	FBXL3	3.97442	4.55919	0.15225	0.584767
ENSG00000166340.13	TPP1	5.44243	5.55615	0.71935	0.113718
ENSG00000273059.1	XXyac-YX155B6.7	0	0	1	0
ENSG00000212135.1	SNORD67	7.01753	0	0.1581	-7.01753
ENSG00000111911.6	HINT3	2.87005	2.88733	0.96175	0.0172793
ENSG00000070018.7	LRP6	3.47725	4.48016	0.01015	1.00291
ENSG00000237310.1	GS1-124K5.4	0.266106	0.995863	0.1581	0.729756
ENSG00000143155.11	TIPRL	5.94273	5.44549	0.1422	-0.497243
ENSG00000228709.1	AP001065.15	4.16942	3.0613	0.01525	-1.10812
ENSG00000105171.8	POP4	6.19189	6.34995	0.7184	0.158057
ENSG00000240137.4	ERICH6-AS1	1.29447	0.635942	0.21655	-0.658529
ENSG00000163516.12	ANKZF1	4.80837	3.86272	0.01795	-0.945656
ENSG00000234160.1	RP11-613M10.6	2.35852	1.97374	0.6482	-0.384779
ENSG00000169855.18	ROBO1	4.15666	5.34017	0.0262	1.1835
ENSG00000104331.7	IMPAD1	5.12264	5.41896	0.36925	0.296312
ENSG00000133056.12	PIK3C2B	3.34952	2.96306	0.4953	-0.386464
ENSG00000110400.9	PVRL1	2.1308	2.73455	0.1132	0.603751
ENSG00000125744.10	RTN2	3.44473	3.48103	0.9368	0.036297
ENSG00000178162.7	FAR2P2	1.47295	0.757698	0.15945	-0.715247
ENSG00000072803.16	FBXW11	4.99512	5.33157	0.3579	0.336451
ENSG00000144426.17	NBEAL1	2.30841	2.38408	0.80445	0.0756698
ENSG00000178773.13	CPNE7	0.916376	1.15618	0.6242	0.239801
ENSG00000164109.12	MAD2L1	6.10336	6.18598	0.83975	0.0826185
ENSG00000112981.4	NME5	0.505661	0.618127	0.71	0.112466
ENSG00000114796.14	KLHL24	5.09765	4.34653	0.0454	-0.751117
ENSG00000188573.7	FBLL1	0.765024	0.726634	0.8959	-0.0383896
ENSG00000095932.6	SMIM24	1.79702	1.82193	0.96155	0.0249094
ENSG00000249937.4	RP11-454P21.1	0.642697	1.11425	0.3437	0.471557
ENSG00000224183.1	SDHDP6	0.628731	0.196481	0.52705	-0.43225
ENSG00000165338.15	HECTD2	1.15413	1.33707	0.56265	0.182936
ENSG00000171867.15	PRNP	7.11799	8.13783	0.0024	1.01985
ENSG00000160199.13	PKNOX1	2.66465	2.52625	0.70745	-0.1384
ENSG00000279673.1	RP11-185E8.2	1.49313	2.02805	0.18105	0.534918
ENSG00000175575.11	PAAF1	4.22918	4.61907	0.5712	0.389892
ENSG00000152102.16	FAM168B	5.37468	5.78905	0.2308	0.414367
ENSG00000109854.12	HTATIP2	6.11938	6.24349	0.7422	0.124105
ENSG00000185436.10	IFNLR1	2.11247	2.27385	0.61415	0.16138
ENSG00000223361.5	FTH1P10	3.63957	3.83577	0.6895	0.196205
ENSG00000235369.1	RPL36AP15	0	0	1	0
ENSG00000023902.12	PLEKHO1	4.59679	4.60999	0.9716	0.0132052
ENSG00000236255.1	AC009404.2	0.622127	0.633801	0.97295	0.011674
ENSG00000207449.1	RNU6-19P	0	0	1	0
ENSG00000105464.3	GRIN2D	0.743508	0.339456	0.03745	-0.404053
ENSG00000166250.10	CLMP	3.37383	3.30105	0.84185	-0.0727785
ENSG00000121064.11	SCPEP1	5.40867	5.31769	0.8034	-0.0909799
ENSG00000196378.10	ZNF34	2.08677	1.76035	0.4408	-0.326417
ENSG00000156504.15	FAM122B	4.70645	4.8189	0.7741	0.112443
ENSG00000259041.1	RP11-167B3.1	2.5499	2.37055	0.7806	-0.179354
ENSG00000225106.1	RP11-429E11.2	4.1656	3.53074	0.1333	-0.634853
ENSG00000111727.10	HCFC2	2.42139	2.71837	0.4196	0.296976
ENSG00000168710.16	AHCYL1	6.13399	6.33295	0.5388	0.198959
ENSG00000133083.13	DCLK1	4.72233	4.50157	0.5525	-0.220757
ENSG00000262468.4	LINC01569	0.240666	0.269323	1	0.0286568
ENSG00000101972.17	STAG2	6.33894	6.88327	0.15235	0.544325
ENSG00000109062.8	SLC9A3R1	3.27944	3.06457	0.585	-0.214874
ENSG00000080511.3	RDH8	0.510646	1.07204	0.125	0.561398
ENSG00000198879.10	SFMBT2	1.47275	1.85319	0.1897	0.380438
ENSG00000251443.1	RP11-113I22.1	0.843358	1.33452	0.4947	0.491164
ENSG00000158352.14	SHROOM4	1.66969	1.41639	0.42515	-0.253308
ENSG00000125629.13	INSIG2	4.87579	4.50262	0.3395	-0.373178
ENSG00000198718.11	FAM179B	1.97834	2.32965	0.4062	0.35131
ENSG00000169258.6	GPRIN1	3.23387	3.03481	0.5596	-0.199054
ENSG00000220867.1	HSPE1P26	0.750775	1.43333	0.60715	0.682553
ENSG00000114439.17	BBX	5.26038	4.75826	0.1498	-0.502128
ENSG00000115159.14	GPD2	5.74889	5.90065	0.7414	0.151762
ENSG00000215349.2	MRPL3P1	0.225153	0.388192	1	0.163039
ENSG00000256667.5	KLRAP1	1.65645	1.41315	0.55325	-0.243296
ENSG00000274068.1	RP11-475E11.9	0	0.151842	1	0.151842
ENSG00000264290.1	RP11-68I3.4	0.471685	0	1	-0.471685
ENSG00000141542.9	RAB40B	1.77057	1.83974	0.8412	0.0691708
ENSG00000107164.15	FUBP3	4.68431	4.75551	0.83675	0.071199
ENSG00000137601.14	NEK1	2.65623	2.84379	0.57015	0.187556
ENSG00000163328.12	GPR155	1.44556	1.59063	0.6528	0.145074
ENSG00000250343.1	CTC-255N20.1	0.717334	0.0789367	0.0759	-0.638397
ENSG00000235742.1	RP11-5G18.2	0	2.83947	0.1832	2.83947
ENSG00000100290.2	BIK	0.644557	0.316672	0.28815	-0.327885
ENSG00000117266.14	CDK18	3.20909	2.4508	0.0504	-0.75829
ENSG00000255517.5	CTD-3074O7.5	0.251133	0.759888	0.3159	0.508755
ENSG00000188243.11	COMMD6	6.17924	6.34016	0.7108	0.160922
ENSG00000258282.2	BTF3P2	0.772848	0	0.0106	-0.772848
ENSG00000200087.1	SNORA73B	0	1.41382	0.1922	1.41382
ENSG00000273669.1	RP11-405M12.4	0.506196	0.221829	0.3882	-0.284367
ENSG00000248925.1	CTD-2083E4.6	0.70005	0.805441	0.851	0.105391
ENSG00000219553.2	RP1-281H8.3	0.452701	0.284641	1	-0.16806
ENSG00000226134.1	RP11-120E13.1	0.478847	0.108	1	-0.370847
ENSG00000109927.8	TECTA	0.240167	0.414078	1	0.173912
ENSG00000106462.9	EZH2	4.62121	5.25802	0.06915	0.636804
ENSG00000106609.15	TMEM248	4.89989	5.43036	0.13135	0.530468
ENSG00000047621.10	C12orf4	3.89818	4.02112	0.7551	0.122936
ENSG00000272121.1	RP4-555D20.4	0.810758	0.276083	0.1106	-0.534675
ENSG00000267127.5	RP11-795F19.5	0.876513	0.15096	0.1991	-0.725553
ENSG00000133243.7	BTBD2	2.63308	2.4072	0.5114	-0.225877
ENSG00000115520.7	COQ10B	4.34823	4.65508	0.41395	0.306857
ENSG00000187994.12	RINL	2.84258	2.36209	0.24945	-0.480492
ENSG00000099246.15	RAB18	5.28554	4.74532	0.3283	-0.540221
ENSG00000225131.2	PSME2P2	0.569069	1.29339	0.1148	0.724319
ENSG00000232472.1	EEF1B2P3	2.69643	2.34828	0.6519	-0.348154
ENSG00000135074.14	ADAM19	0.264395	0.628767	0.03645	0.364372
ENSG00000109572.12	CLCN3	4.77192	4.95804	0.58875	0.186118
ENSG00000130305.15	NSUN5	3.23044	3.34907	0.75515	0.118625
ENSG00000176393.9	RNPEP	5.44854	5.02891	0.2185	-0.419636
ENSG00000197172.9	MAGEA6	0.409383	0.550871	0.5218	0.141488
ENSG00000117602.10	RCAN3	4.49881	4.95915	0.19765	0.460341
ENSG00000085978.20	ATG16L1	3.43546	3.58399	0.65475	0.148524
ENSG00000164061.4	BSN	0.667102	0.481315	0.3012	-0.185786
ENSG00000215386.9	MIR99AHG	0.898249	2.43878	0.022	1.54053
ENSG00000261599.4	HERC2P8	0.202386	0.410085	1	0.207699
ENSG00000177565.14	TBL1XR1	5.75609	6.04974	0.39055	0.293645
ENSG00000244535.1	RP1-181J22.1	0.447412	0	1	-0.447412
ENSG00000278530.3	CHMP1B2P	1.01657	0.759815	0.2765	-0.256753
ENSG00000240106.2	RN7SL146P	0.628804	0	0.1854	-0.628804
ENSG00000107165.11	TYRP1	9.33683	9.05614	0.5072	-0.280691
ENSG00000206159.9	GYG2P1	1.22908	0.822734	0.361	-0.406349
ENSG00000230397.1	SPTLC1P1	0	0	1	0
ENSG00000183955.11	SETD8	4.99999	4.72629	0.49935	-0.273695
ENSG00000196118.10	C16orf93	0.650095	1.13582	0.37585	0.485723
ENSG00000207493.1	SNORA46	0	0	1	0
ENSG00000172572.6	PDE3A	6.18629	5.66309	0.1432	-0.523209
ENSG00000111897.6	SERINC1	5.20948	5.73069	0.1227	0.521205
ENSG00000106299.7	WASL	4.83233	5.5325	0.04095	0.700168
ENSG00000040487.11	PQLC2	2.56107	2.88674	0.4415	0.325663
ENSG00000084112.13	SSH1	5.31674	5.49987	0.6175	0.183126
ENSG00000100116.15	GCAT	3.07525	2.46154	0.1797	-0.613704
ENSG00000154553.12	PDLIM3	4.47295	5.64929	0.0013	1.17634
ENSG00000233155.1	HMGA1P8	2.18214	2.32055	0.86455	0.138406
ENSG00000276573.1	RP11-128N14.5	0	0	1	0
ENSG00000078177.12	N4BP2	2.39355	2.0621	0.2785	-0.331453
ENSG00000266160.2	RN7SL612P	1.07899	0	0.18515	-1.07899
ENSG00000168826.14	ZBTB49	1.72972	1.4712	0.6316	-0.25852
ENSG00000169635.8	HIC2	2.2089	2.38025	0.57525	0.171355
ENSG00000238795.1	SCARNA12	0	0.809773	0.19565	0.809773
ENSG00000067836.11	ROGDI	2.11267	1.26649	0.09295	-0.846174
ENSG00000261959.1	RP11-893F2.14	0.853038	1.38714	0.26065	0.534104
ENSG00000248905.7	FMN1	4.91415	4.90617	0.98155	-0.00797921
ENSG00000240990.8	HOXA11-AS	0.416769	0.104647	1	-0.312122
ENSG00000197774.11	EME2	1.13881	1.60926	0.30285	0.470455
ENSG00000165617.13	DACT1	1.13847	1.13372	0.98935	-0.00474585
ENSG00000271532.1	RP11-426K3.1	0	0	1	0
ENSG00000269119.1	HNRNPA1P52	0.52786	0.260678	0.33885	-0.267182
ENSG00000067704.9	IARS2	6.68222	6.39995	0.3967	-0.282268
ENSG00000161328.10	LRRC56	0.492987	0.220646	0.1822	-0.272342
ENSG00000274475.1	Metazoa_SRP	0.618828	0	0.1848	-0.618828
ENSG00000177508.11	IRX3	3.33274	3.03861	0.6762	-0.294129
ENSG00000247596.7	TWF2	4.51529	4.20399	0.3859	-0.311298
ENSG00000261578.1	RP11-21L23.2	0.372772	0.692824	0.1075	0.320053
ENSG00000196821.8	C6orf106	6.1824	6.15797	0.9454	-0.0244229
ENSG00000277118.1	Metazoa_SRP	0	0	1	0
ENSG00000267228.5	IER3IP1	0	0.817087	0.19	0.817087
ENSG00000130176.6	CNN1	0.486074	0.195777	0.18705	-0.290297
ENSG00000135842.15	FAM129A	0.495969	0.79351	0.20425	0.29754
ENSG00000230359.4	TPI1P2	0.334476	0.753167	0.25685	0.418692
ENSG00000204267.12	TAP2	3.76963	3.50923	0.68555	-0.260407
ENSG00000174871.9	CNIH2	0.0698542	0.616891	0.15195	0.547037
ENSG00000114770.15	ABCC5	4.8755	4.78997	0.8021	-0.0855207
ENSG00000233483.2	CTD-2020K17.4	0	0.288317	1	0.288317
ENSG00000118855.17	MFSD1	5.31537	5.34606	0.93135	0.0306893
ENSG00000137992.13	DBT	1.80213	1.47851	0.4143	-0.323616
ENSG00000151694.11	ADAM17	4.29365	4.49187	0.58895	0.198222
ENSG00000241549.7	GUSBP2	0.724442	0.887525	0.6114	0.163083
ENSG00000103257.7	SLC7A5	7.33269	7.23052	0.76745	-0.10217
ENSG00000185896.10	LAMP1	6.43777	6.19799	0.4737	-0.239787
ENSG00000090013.8	BLVRB	3.24493	3.22202	0.95865	-0.0229088
ENSG00000138413.12	IDH1	6.82845	5.18543	5e-05	-1.64302
ENSG00000117475.12	BLZF1	3.79052	3.9482	0.68805	0.157677
ENSG00000214432.8	AC068831.10	0.175781	0.265533	1	0.0897516
ENSG00000136153.18	LMO7	3.50028	3.74489	0.6002	0.244614
ENSG00000113369.7	ARRDC3	2.2961	2.84945	0.12245	0.553348
ENSG00000104880.16	ARHGEF18	3.38988	3.6427	0.50725	0.252826
ENSG00000182636.5	NDN	3.22305	3.11243	0.7644	-0.11062
ENSG00000230076.1	AC016708.2	0	0.803225	0.2076	0.803225
ENSG00000125703.13	ATG4C	3.47958	3.65191	0.69385	0.172333
ENSG00000115107.18	STEAP3	2.45276	1.64997	0.0164	-0.802787
ENSG00000142632.15	ARHGEF19	1.18998	1.19947	0.98075	0.00949815
ENSG00000100968.12	NFATC4	0.995085	0.909408	0.76375	-0.0856775
ENSG00000154222.13	CC2D1B	3.88554	3.94366	0.9203	0.0581235
ENSG00000171860.4	C3AR1	0.683124	1.20246	0.09085	0.519331
ENSG00000188786.9	MTF1	2.53638	2.97453	0.1633	0.438154
ENSG00000170456.13	DENND5B	2.43398	2.71203	0.42965	0.278055
ENSG00000168280.15	KIF5C	0.452627	0.456162	1	0.00353459
ENSG00000117676.12	RPS6KA1	3.21265	3.13795	0.82085	-0.0747041
ENSG00000171302.15	CANT1	4.34423	4.9435	0.0724	0.599267
ENSG00000267062.1	CTD-2659N19.10	0.633197	0	0.19745	-0.633197
ENSG00000232679.1	RP11-400N13.3	1.7958	1.27524	0.32965	-0.520557
ENSG00000168067.10	MAP4K2	2.21648	2.40421	0.65765	0.187729
ENSG00000105339.9	DENND3	1.32127	0.977695	0.432	-0.343575
ENSG00000151292.16	CSNK1G3	4.71288	4.65643	0.8884	-0.0564429
ENSG00000178904.17	DPY19L3	3.98484	3.94217	0.90315	-0.0426681
ENSG00000091136.12	LAMB1	6.29369	6.30475	0.9768	0.011067
ENSG00000259429.4	UBE2Q2P2	1.7379	1.49311	0.75615	-0.244789
ENSG00000110442.10	COMMD9	4.15861	4.34774	0.68605	0.189132
ENSG00000230715.3	RP11-274B21.4	2.28633	1.41866	0.2041	-0.867672
ENSG00000254331.1	CKS1BP7	0	1.54442	0.19095	1.54442
ENSG00000087258.12	GNAO1	3.65074	3.62197	0.96575	-0.0287718
ENSG00000185219.14	ZNF445	2.86199	2.80422	0.8571	-0.0577622
ENSG00000111962.7	UST	2.38025	1.87416	0.21055	-0.506088
ENSG00000158457.5	TSPAN33	2.29242	2.74359	0.2351	0.451168
ENSG00000135976.15	ANKRD36	1.33611	1.75093	0.24625	0.414826
ENSG00000108984.12	MAP2K6	2.95153	2.77151	0.64695	-0.180016
ENSG00000143494.14	VASH2	0.502598	0.7078	0.46705	0.205201
ENSG00000175183.8	CSRP2	3.46685	3.50002	0.93855	0.0331755
ENSG00000182983.13	ZNF662	0.629364	0.14583	0.2876	-0.483534
ENSG00000105229.5	PIAS4	2.36212	2.8191	0.36535	0.456976
ENSG00000182481.7	KPNA2	7.68405	7.73173	0.88165	0.0476788
ENSG00000183401.10	CCDC159	1.50822	1.88735	0.59505	0.379138
ENSG00000240823.3	RN7SL23P	0.750776	0	0.1882	-0.750776
ENSG00000117226.10	GBP3	0.319654	0.601862	0.31305	0.282208
ENSG00000237004.3	ZNRF2P1	0	0	1	0
ENSG00000185155.10	MIXL1	0.500319	0.211638	0.2187	-0.288681
ENSG00000181722.14	ZBTB20	1.65245	1.22109	0.4425	-0.431365
ENSG00000137073.19	UBAP2	4.41355	4.23572	0.6482	-0.177834
ENSG00000081014.9	AP4E1	3.62321	3.30747	0.3493	-0.315739
ENSG00000143590.12	EFNA3	1.62107	0.937674	0.1781	-0.683395
ENSG00000260884.1	AC009120.5	0.402881	0	1	-0.402881
ENSG00000159871.13	LYPD5	0.220767	0.285976	1	0.0652092
ENSG00000144451.17	SPAG16	2.70275	2.44974	0.54735	-0.253012
ENSG00000162490.6	DRAXIN	0.416187	0.343943	1	-0.0722436
ENSG00000167964.11	RAB26	0.5075	0.139911	0.0757	-0.36759
ENSG00000136869.13	TLR4	1.57834	2.20557	0.05955	0.627231
ENSG00000066084.11	DIP2B	4.62773	4.69154	0.8443	0.0638104
ENSG00000126107.13	HECTD3	3.7545	3.96666	0.5896	0.212158
ENSG00000126062.3	TMEM115	3.23558	3.6442	0.35825	0.408621
ENSG00000162734.11	PEA15	7.37837	7.51709	0.74655	0.138714
ENSG00000196917.5	HCAR1	1.57518	1.25295	0.2673	-0.322228
ENSG00000205105.6	COX17P1	0	0	1	0
ENSG00000254791.1	FAR1-IT1	0	0.330471	1	0.330471
ENSG00000159348.11	CYB5R1	4.45493	4.39678	0.8704	-0.0581566
ENSG00000163346.15	PBXIP1	2.78454	3.13817	0.40995	0.35363
ENSG00000146147.13	MLIP	0.917898	1.30322	0.3502	0.385322
ENSG00000171680.19	PLEKHG5	1.04858	0.701309	0.33425	-0.347269
ENSG00000272842.1	RP11-513M16.7	0.500311	0.286742	0.723	-0.213569
ENSG00000277966.1	HOXA11-AS1_4	0.895708	0	0.1738	-0.895708
ENSG00000090905.16	TNRC6A	4.09701	4.62848	0.12365	0.531464
ENSG00000101096.18	NFATC2	3.4941	3.71448	0.4953	0.220381
ENSG00000157426.12	AASDH	2.56692	1.84622	0.091	-0.720704
ENSG00000125741.4	OPA3	3.14685	2.82744	0.33255	-0.319417
ENSG00000170876.7	TMEM43	4.74114	5.00483	0.5831	0.263696
ENSG00000271816.1	BMS1P4	0.935254	0.157983	0.2483	-0.777271
ENSG00000186314.10	PRELID2	3.4298	2.99869	0.3488	-0.431112
ENSG00000152217.15	SETBP1	0.974977	1.15065	0.44125	0.175674
ENSG00000135119.13	RNFT2	1.02242	1.52479	0.2082	0.502361
ENSG00000197705.8	KLHL14	0.559012	0.40574	0.4055	-0.153272
ENSG00000161381.12	PLXDC1	0.45414	0.388622	1	-0.0655185
ENSG00000268942.2	CKS1BP3	0	0.948327	0.2056	0.948327
ENSG00000205786.7	LINC01531	3.08785	2.68947	0.4704	-0.398378
ENSG00000199785.1	SNORA52	0	0	1	0
ENSG00000131016.15	AKAP12	4.62737	4.76362	0.68045	0.136256
ENSG00000273162.1	RP11-108L7.15	0.447145	0.891159	0.19795	0.444014
ENSG00000140057.7	AK7	1.0571	1.24149	0.6552	0.184396
ENSG00000119900.7	OGFRL1	2.11338	2.48212	0.23265	0.368739
ENSG00000154760.12	SLFN13	0.305106	0.55389	0.38485	0.248785
ENSG00000198203.8	SULT1C2	0.774841	0.595735	0.60495	-0.179106
ENSG00000236086.4	HMGN2P28	0	0	1	0
ENSG00000104814.11	MAP4K1	1.47551	0.94525	0.2929	-0.53026
ENSG00000250305.7	KIAA1456	2.19224	1.19701	0.0127	-0.995229
ENSG00000268995.1	VN1R82P	1.11099	0	0.1979	-1.11099
ENSG00000233131.1	AC096649.1	0	0.288292	1	0.288292
ENSG00000256269.5	HMBS	4.68475	4.45219	0.6206	-0.232558
ENSG00000224631.4	RP11-51O6.1	4.90223	5.07009	0.69715	0.16786
ENSG00000137094.13	DNAJB5	1.6431	1.36789	0.46765	-0.275208
ENSG00000234322.1	ST13P18	0.699555	0.616686	0.7945	-0.0828691
ENSG00000253320.4	KB-1507C5.2	0.735439	0.805144	0.90235	0.0697049
ENSG00000161677.10	JOSD2	1.64002	1.80284	0.7109	0.162819
ENSG00000228407.2	RP4-800M22.1	0	0	1	0
ENSG00000141401.10	IMPA2	3.87981	3.81975	0.8803	-0.0600637
ENSG00000230641.1	USP12-AS2	0.725773	0	0.07045	-0.725773
ENSG00000163947.10	ARHGEF3	3.42002	3.10461	0.35815	-0.315403
ENSG00000167550.9	RHEBL1	2.5897	1.70824	0.04865	-0.881461
ENSG00000164164.14	OTUD4	3.60766	4.19331	0.29185	0.585653
ENSG00000174529.7	TMEM81	1.70114	1.37783	0.42135	-0.323312
ENSG00000065802.10	ASB1	3.25186	3.02504	0.57255	-0.226821
ENSG00000267302.4	RP11-178C3.2	0	0.3025	1	0.3025
ENSG00000240718.3	RN7SL851P	0.600519	0	0.19025	-0.600519
ENSG00000145063.13	AC062028.1	0.72846	0.319262	0.2729	-0.409199
ENSG00000244567.1	AC096772.6	1.0956	1.96532	0.04105	0.869715
ENSG00000261485.1	PAN3-AS1	0.91478	0.886361	0.93895	-0.0284191
ENSG00000274275.1	RP11-326K13.5	0	0.434472	1	0.434472
ENSG00000213699.7	SLC35F6	3.50467	3.46905	0.9327	-0.0356188
ENSG00000256683.5	ZNF350	2.67071	2.64852	0.9525	-0.0221906
ENSG00000166341.7	DCHS1	0.771671	0.7771	0.97785	0.00542931
ENSG00000076706.13	MCAM	7.12007	7.72204	0.0663	0.60197
ENSG00000240098.3	RN7SL351P	0	0	1	0
ENSG00000119661.13	DNAL1	2.19938	3.46754	0.0643	1.26816
ENSG00000143850.11	PLEKHA6	3.39425	2.59732	0.60215	-0.796932
ENSG00000253797.2	UTP14C	3.62792	4.0977	0.24035	0.469773
ENSG00000253173.3	RP11-152C15.1	1.8544	0.958833	0.2304	-0.895566
ENSG00000242692.1	RPS27AP1	1.43191	1.04213	0.49315	-0.389779
ENSG00000114554.10	PLXNA1	3.93557	4.15309	0.49855	0.217519
ENSG00000257346.1	RP11-386G11.8	0.750775	0.64791	0.67155	-0.102865
ENSG00000182512.4	GLRX5	4.69991	4.82467	0.7603	0.124764
ENSG00000268643.1	AC006486.9	0	0	1	0
ENSG00000272829.1	XXbac-B135H6.18	0.855948	0.28537	0.54705	-0.570578
ENSG00000135605.11	TEC	0.907871	0.966323	0.8622	0.0584514
ENSG00000163344.5	PMVK	3.24284	3.33158	0.823	0.088742
ENSG00000258825.1	AL133168.3	0.488322	0	0.19125	-0.488322
ENSG00000139044.9	B4GALNT3	1.51934	1.40014	0.72965	-0.119196
ENSG00000099282.8	TSPAN15	0.465202	0.370068	1	-0.0951341
ENSG00000129355.6	CDKN2D	2.69246	4.0094	0.00285	1.31694
ENSG00000251164.1	HULC	0.505503	0	0.1207	-0.505503
ENSG00000135245.9	HILPDA	4.74482	4.24727	0.4776	-0.497556
ENSG00000166887.14	VPS39	4.28809	4.40927	0.73885	0.121176
ENSG00000212747.4	FAM127C	2.87106	2.00197	0.02615	-0.869093
ENSG00000147654.13	EBAG9	4.23003	4.72398	0.20105	0.493958
ENSG00000279838.1	RP4-635A23.6	1.71271	1.45097	0.47505	-0.261739
ENSG00000134970.13	TMED7	5.68863	6.45948	0.03955	0.770844
ENSG00000197381.14	ADARB1	2.95102	3.10934	0.71005	0.158314
ENSG00000010818.7	HIVEP2	2.9845	3.36825	0.288	0.383748
ENSG00000274364.1	RP3-324O17.7	0	0	1	0
ENSG00000281350.1	Metazoa_SRP	0.834679	0	0.19765	-0.834679
ENSG00000244313.3	RP11-425L10.1	2.13752	2.68679	0.4233	0.549269
ENSG00000196739.13	COL27A1	2.08444	1.82662	0.46655	-0.257811
ENSG00000005513.9	SOX8	1.41462	1.40647	0.9786	-0.00815133
ENSG00000125398.5	SOX9	2.27636	2.00176	0.4131	-0.274598
ENSG00000260350.1	RP11-152P23.2	0	0.241257	1	0.241257
ENSG00000260368.1	RP11-521I2.3	0.580389	1.11266	0.1305	0.532271
ENSG00000177469.12	PTRF	4.73756	4.89264	0.6504	0.155081
ENSG00000100601.8	ALKBH1	2.31746	2.66919	0.35465	0.351735
ENSG00000175040.5	CHST2	2.29331	3.0658	0.0214	0.772483
ENSG00000175662.16	TOM1L2	2.33369	2.54311	0.5962	0.209419
ENSG00000212916.4	MAP10	0.424309	0.363911	1	-0.0603983
ENSG00000260861.5	RP4-576H24.4	0	0	1	0
ENSG00000229820.2	RP1-308E4.1	0.625697	0.286805	0.59735	-0.338891
ENSG00000004846.15	ABCB5	3.9555	3.4924	0.2546	-0.463094
ENSG00000143320.7	CRABP2	0.725745	0.406751	0.2739	-0.318994
ENSG00000236942.1	RP11-6B6.3	0.431793	0.361403	1	-0.0703896
ENSG00000207034.1	Y_RNA	0	0	1	0
ENSG00000270048.1	RP11-214K3.22	0.835398	0	0.1971	-0.835398
ENSG00000179152.17	TCAIM	3.72831	3.55654	0.69215	-0.171773
ENSG00000269821.1	KCNQ1OT1	1.151	1.61906	0.02665	0.468061
ENSG00000224004.2	ATP5C1P1	0.184203	0.14658	1	-0.0376232
ENSG00000229765.2	RP11-339A7.1	0.239534	1.10937	0.1374	0.86984
ENSG00000137574.9	TGS1	3.52069	3.94148	0.32395	0.420796
ENSG00000132294.12	EFR3A	5.13385	5.29705	0.61735	0.163197
ENSG00000235272.1	FAM103A2P	0	0.646491	0.2164	0.646491
ENSG00000085719.10	CPNE3	5.2156	5.16205	0.8981	-0.053548
ENSG00000213964.3	CHCHD4P4	0	0.428424	1	0.428424
ENSG00000100749.6	VRK1	5.02843	5.00173	0.9391	-0.0266974
ENSG00000179361.16	ARID3B	2.97529	2.61053	0.30365	-0.364757
ENSG00000238072.1	RP11-305M3.2	0.874101	0	0.20575	-0.874101
ENSG00000157514.15	TSC22D3	3.29493	3.27801	0.96195	-0.0169165
ENSG00000087253.10	LPCAT2	3.08969	3.0498	0.9139	-0.0398865
ENSG00000119599.15	DCAF4	3.96384	3.55614	0.432	-0.407709
ENSG00000228089.1	PNKDP1	0.537598	0	0.2225	-0.537598
ENSG00000145901.13	TNIP1	4.27816	4.11561	0.62995	-0.162548
ENSG00000207501.1	RNVU1-14	3.33024	0	0.21355	-3.33024
ENSG00000156232.7	WHAMM	1.80804	2.38735	0.1874	0.579306
ENSG00000245552.5	RP11-712B9.2	0.437518	1.31269	0.1691	0.875171
ENSG00000247315.3	ZCCHC3	5.05061	4.79403	0.4457	-0.256585
ENSG00000169714.15	CNBP	8.31884	8.32697	0.97965	0.0081322
ENSG00000229195.1	AC009495.4	3.2693	2.81199	0.5615	-0.457308
ENSG00000224189.5	HAGLR	3.72858	3.42006	0.49545	-0.308527
ENSG00000101199.11	ARFGAP1	6.03131	6.16177	0.74135	0.130459
ENSG00000083857.12	FAT1	2.95196	3.77338	0.0077	0.821426
ENSG00000259931.2	CTD-2323K18.2	0.777212	0.672051	0.66555	-0.105162
ENSG00000009830.10	POMT2	3.68352	3.23303	0.45885	-0.450488
ENSG00000066923.16	STAG3	1.15321	0.673316	0.1668	-0.479893
ENSG00000277916.1	uc_338	0	0	1	0
ENSG00000244026.5	FAM86DP	2.49857	2.39294	0.8152	-0.105632
ENSG00000183726.9	TMEM50A	6.23001	6.64959	0.3759	0.419576
ENSG00000162613.15	FUBP1	5.58014	5.44191	0.7153	-0.138231
ENSG00000126709.13	IFI6	3.76561	3.92758	0.6997	0.161975
ENSG00000157637.11	SLC38A10	3.93035	4.18488	0.48755	0.254534
ENSG00000251396.5	LINC01301	0.287225	0.693455	0.1984	0.40623
ENSG00000118762.6	PKD2	3.60554	3.42122	0.60635	-0.184318
ENSG00000251050.1	RP11-168A11.4	0	0.477512	1	0.477512
ENSG00000065600.11	TMEM206	3.59988	2.90949	0.0562	-0.69039
ENSG00000152804.9	HHEX	3.16395	3.29182	0.7411	0.127871
ENSG00000227337.1	AC139452.2	1.21456	0.682838	0.34475	-0.531722
ENSG00000270095.1	RP11-214K3.18	0	1.25705	0.1972	1.25705
ENSG00000214293.7	APTR	1.9281	2.57835	0.24175	0.650249
ENSG00000132563.14	REEP2	0.70102	0.430148	0.28545	-0.270872
ENSG00000116741.7	RGS2	2.20402	2.75702	0.17865	0.552994
ENSG00000147162.12	OGT	5.69415	5.93812	0.4718	0.243976
ENSG00000269713.6	NBPF9	3.4011	3.44868	0.89325	0.0475702
ENSG00000239884.3	RN7SL608P	0	0	1	0
ENSG00000117155.15	SSX2IP	2.58158	3.31294	0.05765	0.731362
ENSG00000114126.16	TFDP2	4.1636	4.31714	0.764	0.15355
ENSG00000275710.1	RP11-257O5.4	0	1.37686	0.2139	1.37686
ENSG00000138035.13	PNPT1	4.49465	4.7474	0.46395	0.252752
ENSG00000248977.1	RP11-395I6.1	0	0	1	0
ENSG00000162599.14	NFIA	1.90876	2.83518	0.01515	0.926423
ENSG00000102805.12	CLN5	3.81623	4.07796	0.66685	0.26173
ENSG00000104695.11	PPP2CB	5.75925	6.05741	0.4038	0.298164
ENSG00000104537.15	ANXA13	0.241156	0.117943	1	-0.123213
ENSG00000123689.5	G0S2	0.513371	0.964547	0.23045	0.451176
ENSG00000182973.17	CNOT10	4.10074	4.11106	0.97555	0.0103141
ENSG00000169967.15	MAP3K2	3.71185	3.62809	0.81775	-0.083762
ENSG00000231357.1	AC006028.11	0	0	1	0
ENSG00000266554.1	LINC01443	3.08904	3.14748	0.87295	0.0584356
ENSG00000239542.3	RN7SL399P	0	0	1	0
ENSG00000157554.17	ERG	1.1969	0.933445	0.4531	-0.263458
ENSG00000269807.1	AC007292.4	0.421843	0	1	-0.421843
ENSG00000259967.1	RP11-2E17.2	0	0	1	0
ENSG00000243173.3	RN7SL861P	0.690961	0	0.20635	-0.690961
ENSG00000225667.1	LINC00505	1.02824	0	0.02555	-1.02824
ENSG00000236792.1	RP11-142L4.2	0.711801	0	0.02555	-0.711801
ENSG00000248479.1	RP11-807H7.2	0.892921	0	0.02555	-0.892921
ENSG00000270813.2	NANOGNBP3	0.493963	0	0.02555	-0.493963
ENSG00000261600.1	RP11-575H3.1	0.54501	0.166141	0.18975	-0.378869
ENSG00000228398.3	HMGN2P25	1.68527	2.22867	0.5967	0.543399
ENSG00000121089.4	NACA3P	0.4078	0.60131	0.60925	0.19351
ENSG00000276030.1	CTD-2027I19.3	0.908534	0.560445	0.62155	-0.348089
ENSG00000227850.1	SEPT2P1	3.50475	2.77265	0.623	-0.732093
ENSG00000109272.3	PF4V1	0.554266	0.458214	0.8048	-0.0960517
ENSG00000261353.1	CTA-14H9.5	1.0909	0.944047	0.82975	-0.146854
ENSG00000187244.9	BCAM	0.784078	0.790096	0.98445	0.00601712
ENSG00000169375.14	SIN3A	4.53508	4.55806	0.9491	0.0229769
ENSG00000272100.1	RP11-155O18.6	0	0	1	0
ENSG00000259460.1	RP11-128A17.1	0	0.208954	1	0.208954
ENSG00000241157.1	RP11-3K24.1	0	0.625858	0.22	0.625858
ENSG00000183876.8	ARSI	2.07005	1.35028	0.0387	-0.719764
ENSG00000111231.7	GPN3	4.83886	5.04491	0.6152	0.206045
ENSG00000112893.8	MAN2A1	3.61925	3.13057	0.14385	-0.48868
ENSG00000130283.8	GDF1	0.778008	0.188359	0.16165	-0.589649
ENSG00000233203.5	RP11-67L3.4	0	0.702669	0.2014	0.702669
ENSG00000128989.9	ARPP19	6.44508	6.65994	0.53065	0.214861
ENSG00000125845.6	BMP2	0.920845	1.74016	0.0118	0.819314
ENSG00000245248.6	USP2-AS1	1.26614	0.711292	0.2067	-0.554847
ENSG00000123636.16	BAZ2B	3.79464	3.96926	0.75425	0.174616
ENSG00000148660.19	CAMK2G	1.9947	2.1063	0.7584	0.111606
ENSG00000180667.9	YOD1	4.01306	3.27075	0.0666	-0.742306
ENSG00000107864.13	CPEB3	0.960615	0.602307	0.1174	-0.358308
ENSG00000234040.3	RP11-254B13.4	0.931243	0	0.1874	-0.931243
ENSG00000124201.13	ZNFX1	3.44417	3.8948	0.4415	0.450627
ENSG00000140403.11	DNAJA4	4.85616	4.64567	0.67665	-0.210486
ENSG00000034677.10	RNF19A	5.65091	5.29792	0.306	-0.352984
ENSG00000139438.5	FAM222A	1.10457	1.28686	0.5821	0.182286
ENSG00000124191.16	TOX2	0.66409	0.457566	0.39625	-0.206525
ENSG00000162999.11	DUSP19	1.68163	1.02163	0.0791	-0.66
ENSG00000226950.5	DANCR	3.75046	4.41141	0.1204	0.660956
ENSG00000250961.1	CTD-2023N9.1	1.3182	0.804298	0.21815	-0.513903
ENSG00000159592.9	GPBP1L1	5.96907	5.55384	0.4723	-0.41523
ENSG00000204272.9	LINC01420	3.47676	4.55733	0.0146	1.08057
ENSG00000132912.11	DCTN4	4.8786	5.08912	0.5152	0.210518
ENSG00000221767.1	MIR1307	0	0	1	0
ENSG00000143079.13	CTTNBP2NL	3.51559	3.77375	0.5764	0.258167
ENSG00000106682.13	EIF4H	7.09237	7.12065	0.9309	0.0282866
ENSG00000277050.1	RP11-102G14.1	0	0	1	0
ENSG00000182118.5	FAM89A	5.32608	4.93658	0.2713	-0.389504
ENSG00000151893.13	CACUL1	3.73857	4.15129	0.281	0.412717
ENSG00000005100.11	DHX33	4.34549	3.80938	0.4256	-0.536105
ENSG00000189164.13	ZNF527	1.95898	2.05618	0.80855	0.0972014
ENSG00000244004.1	RP11-1396O13.2	0.114362	0.256878	1	0.142516
ENSG00000251313.1	RP11-747H12.5	0.11416	0.256438	1	0.142279
ENSG00000105738.9	SIPA1L3	3.39932	3.34212	0.9096	-0.057202
ENSG00000232519.2	RP11-29H23.4	1.29673	0	0.21295	-1.29673
ENSG00000274029.1	RP11-340F14.6	1.0573	0.891799	0.70935	-0.165498
ENSG00000243675.1	RP11-379F4.1	0	0	1	0
ENSG00000106392.9	C1GALT1	4.29682	5.41483	0.0365	1.118
ENSG00000113448.15	PDE4D	4.1738	4.54639	0.2753	0.372589
ENSG00000234779.1	RP11-62F24.2	0	0.243383	1	0.243383
ENSG00000200997.1	RNU1-85P	0	0	1	0
ENSG00000169914.5	OTUD3	3.31279	3.11318	0.60585	-0.199605
ENSG00000251184.1	RP11-101E3.5	0.994089	0	0.20355	-0.994089
ENSG00000267449.1	RP11-264B14.2	0	0	1	0
ENSG00000077009.12	NMRK2	0.598059	0.21667	0.2822	-0.38139
ENSG00000259713.1	RP11-429B14.1	0.418212	0.181983	1	-0.236229
ENSG00000132681.15	ATP1A4	0.500014	0.153686	0.18665	-0.346328
ENSG00000112186.10	CAP2	3.32836	2.87548	0.2161	-0.452872
ENSG00000231675.1	AC005042.3	0	0	1	0
ENSG00000117748.8	RPA2	4.81369	5.28295	0.1866	0.469254
ENSG00000180221.6	TPT1P10	0	0.185236	1	0.185236
ENSG00000159247.11	TUBBP5	0.373852	0.588155	0.35665	0.214303
ENSG00000178385.12	PLEKHM3	1.38864	1.84514	0.18375	0.456503
ENSG00000100441.8	KHNYN	3.23823	3.06641	0.68705	-0.171824
ENSG00000083444.15	PLOD1	6.09789	6.08791	0.9745	-0.00998266
ENSG00000188223.9	AC002398.9	0.406887	0.306246	1	-0.100641
ENSG00000138075.10	ABCG5	0.936388	1.08326	0.6092	0.146873
ENSG00000157657.13	ZNF618	3.35347	3.59388	0.52365	0.240411
ENSG00000232882.1	PHKA1P1	0.764604	0.127403	0.08465	-0.637202
ENSG00000272468.1	RP1-86C11.7	0.861254	0.14829	0.08465	-0.712964
ENSG00000198380.11	GFPT1	5.09101	5.42985	0.29055	0.33884
ENSG00000172086.7	KRCC1	3.60986	2.91128	0.0644	-0.69858
ENSG00000260279.2	AC137932.5	0	0	1	0
ENSG00000143437.19	ARNT	4.93008	5.08559	0.7231	0.155506
ENSG00000254452.1	RP11-867G23.4	0.49285	0	0.2059	-0.49285
ENSG00000141577.12	CEP131	2.65565	2.29509	0.34085	-0.360569
ENSG00000241945.6	PWP2	0.267143	0.235427	1	-0.0317158
ENSG00000099330.7	OCEL1	3.25489	2.85817	0.45425	-0.396726
ENSG00000142634.11	EFHD2	4.76021	5.22269	0.1791	0.462482
ENSG00000198959.10	TGM2	2.34211	1.72027	0.46435	-0.621838
ENSG00000147231.12	CXorf57	0.624287	0.387912	0.3763	-0.236375
ENSG00000263968.2	RN7SL381P	0.623549	0.532416	0.66005	-0.0911328
ENSG00000130475.13	FCHO1	1.77755	1.79293	0.9658	0.0153822
ENSG00000271983.1	RP11-28H5.2	0	0	1	0
ENSG00000182446.12	NPLOC4	5.08114	5.62934	0.2734	0.548206
ENSG00000124243.16	BCAS4	0.526254	0.658625	0.70345	0.13237
ENSG00000124145.6	SDC4	3.76634	3.42579	0.34265	-0.340555
ENSG00000237424.1	FOXD2-AS1	0.886512	0.964851	0.79035	0.0783391
ENSG00000227470.1	AC073415.2	0	0	1	0
[truncated: 58,481 more rows]

## Sheet: MEL526 LINC01198_Cuffdiff
Supplementary Table3. Differential expression and pathway analysis of lncRNA regulated genes
This table contains the details of Cuffdiff and GSEA pathway analysis results using genes with different expression after lncRNA activation.
Sheet 3. Differential expression analysis in LINC01198 activation MEL-526 cells.
Row
Each row indicates an individual gene in Cuffdiff results.
Column
ENSGID - The gene id.
Gene - The name of each gene.
control_exp1 - The expression level of each gene in non-targeting control sample.
activation_exp2 - The expression level of each gene in LINC01198 activated sample.
Cuffdiff_Pvalue - The p-value for each gene from Cuffdiff analysis.
Log2FC - The log2-transformed fold change of each gene.
ENSGID	gene	control_exp1	activation_exp2	Cuffdiff_Pvalue	Log2FC
ENSG00000070669.15	ASNS	6.94567	4.79148	5e-05	-2.15419
ENSG00000115461.4	IGFBP5	5.25108	2.81772	5e-05	-2.43336
ENSG00000128965.10	CHAC1	5.83924	3.67036	5e-05	-2.16888
ENSG00000132386.9	SERPINF1	7.29077	4.97754	5e-05	-2.31324
ENSG00000189058.7	APOD	6.94594	4.43795	5e-05	-2.50799
ENSG00000196611.4	MMP1	7.87977	10.2392	5e-05	2.35947
ENSG00000197632.7	SERPINB2	6.39936	8.52995	5e-05	2.1306
ENSG00000149294.15	NCAM1	3.64692	1.83538	0.00025	-1.81154
ENSG00000172716.15	SLFN11	2.06901	4.01668	0.00025	1.94768
ENSG00000130766.4	SESN2	4.81598	3.09115	0.00035	-1.72483
ENSG00000145703.14	IQGAP2	6.6258	4.31038	0.00105	-2.31543
ENSG00000166741.6	NNMT	8.12087	6.56989	0.0014	-1.55098
ENSG00000151012.12	SLC7A11	5.05851	3.78151	0.002	-1.277
ENSG00000163736.3	PPBP	3.81432	1.84799	0.0044	-1.96633
ENSG00000060982.13	BCAT1	4.91643	3.73801	0.0105	-1.17842
ENSG00000265972.4	TXNIP	6.19476	5.18917	0.01585	-1.00558
ENSG00000188257.9	PLA2G2A	1.69047	0.158297	0.0265	-1.53217
ENSG00000262406.2	MMP12	1.36382	2.45859	0.02845	1.09478
ENSG00000124102.4	PI3	4.60861	3.54813	0.0825	-1.06049
ENSG00000179674.3	ARL14	0.907682	1.7081	0.08545	0.800417
ENSG00000130303.11	BST2	6.61627	5.8766	0.09525	-0.739672
ENSG00000176907.4	C8orf4	1.24908	0.611033	0.1093	-0.638043
ENSG00000169429.9	CXCL8	9.30519	9.99127	0.12045	0.68608
ENSG00000103313.10	MEFV	0.624347	0.271556	0.12355	-0.352791
ENSG00000126709.13	IFI6	7.91491	7.32219	0.15885	-0.592722
ENSG00000167459.15	LINC00905	1.33145	0.578077	0.1883	-0.75337
ENSG00000135750.13	KCNK1	0.464436	0.843432	0.2064	0.378995
ENSG00000132530.15	XAF1	2.82459	3.33359	0.2339	0.508999
ENSG00000175899.13	A2M	6.64301	7.10825	0.2491	0.465242
ENSG00000125538.10	IL1B	6.95854	7.37644	0.30275	0.417897
ENSG00000181333.11	HEPHL1	0.733744	0.518005	0.4019	-0.215739
ENSG00000173702.6	MUC13	1.84057	2.25044	0.42395	0.409869
ENSG00000184588.16	PDE4B	7.1458	7.41011	0.5059	0.264312
ENSG00000136244.10	IL6	3.05953	2.66344	0.5112	-0.396096
ENSG00000163739.4	CXCL1	6.52264	6.26013	0.54445	-0.262511
ENSG00000124882.3	EREG	0.850874	0.687818	0.5672	-0.163056
ENSG00000166396.11	SERPINB7	1.05581	1.22561	0.6666	0.169801
ENSG00000270882.2	HIST2H4A	1.27018	1.46065	0.6954	0.190472
ENSG00000165949.11	IFI27	1.63467	1.46507	0.7707	-0.169602
ENSG00000023445.12	BIRC3	4.46046	4.5332	0.85665	0.0727412
ENSG00000159216.17	RUNX1	4.07811	4.00664	0.874	-0.0714754
ENSG00000198125.11	MB	0.523353	0.512169	0.9595	-0.011184
ENSG00000142871.14	CYR61	4.97604	6.61331	5e-05	1.63727
ENSG00000004799.7	PDK4	6.11994	7.00273	0.0292	0.882782
ENSG00000073756.10	PTGS2	4.08525	4.49189	0.3321	0.406645
ENSG00000142089.14	IFITM3	8.89225	8.55372	0.39975	-0.338533
ENSG00000125571.8	IL37	1.75105	1.87847	0.8314	0.127418
ENSG00000170369.3	CST2	7.04754	3.17313	5e-05	-3.87441
ENSG00000101255.9	TRIB3	6.05027	4.67492	0.00095	-1.37535
ENSG00000113494.15	PRLR	0.533096	0.11812	0.01245	-0.414976
ENSG00000122641.9	INHBA	4.41331	5.49738	0.03955	1.08407
ENSG00000163220.10	S100A9	2.24478	0.957082	0.06615	-1.2877
ENSG00000232023.2	AC009410.1	1.81209	2.87419	0.09835	1.0621
ENSG00000124731.11	TREM1	1.2102	0.616292	0.23405	-0.59391
ENSG00000148516.20	ZEB1	0.390498	0.479401	0.6613	0.0889031
ENSG00000115008.5	IL1A	0.637515	0.552369	0.7606	-0.0851455
ENSG00000185630.17	PBX1	2.83193	2.77089	0.905	-0.0610355
ENSG00000144824.18	PHLDB2	5.97419	4.97537	0.0149	-0.998816
ENSG00000117152.12	RGS4	0.473648	1.18113	0.07125	0.707487
ENSG00000181617.5	FDCSP	1.99076	1.0439	0.14255	-0.946858
ENSG00000140450.8	ARRDC4	5.24098	3.27956	5e-05	-1.96141
ENSG00000105499.12	PLA2G4C	1.86233	2.08658	0.6236	0.224251
ENSG00000128342.4	LIF	4.12373	4.35471	0.62795	0.230974
ENSG00000100302.6	RASD2	0.432282	1.44934	0.005	1.01706
ENSG00000179071.4	CCDC89	0.625619	0.165139	0.09855	-0.46048
ENSG00000155897.8	ADCY8	3.61218	1.32105	0.0001	-2.29112
ENSG00000110090.11	CPT1A	3.16415	4.51604	0.00125	1.35189
ENSG00000262655.3	SPON1	2.902	1.52259	0.00155	-1.37941
ENSG00000131203.11	IDO1	3.97599	4.95092	0.03725	0.974933
ENSG00000152207.6	CYSLTR2	5.8714	4.17338	5e-05	-1.69802
ENSG00000173281.4	PPP1R3B	4.51673	3.0981	0.00135	-1.41862
ENSG00000228430.7	RP11-15B24.5	0.497766	0.12565	0.0361	-0.372116
ENSG00000140937.12	CDH11	0.672874	0.247903	0.15285	-0.424971
ENSG00000124107.5	SLPI	1.62603	1.87669	0.68125	0.250664
ENSG00000121895.7	TMEM156	0.783352	0.935244	0.74525	0.151892
ENSG00000095752.5	IL11	3.60481	5.33409	0.00015	1.72928
ENSG00000116761.10	CTH	5.96068	4.38193	0.00015	-1.57874
ENSG00000078098.12	FAP	3.61449	3.19602	0.3643	-0.418465
ENSG00000214548.13	MEG3	1.2168	0.894113	0.40475	-0.322683
ENSG00000176046.8	NUPR1	7.42858	4.49349	0.0002	-2.93509
ENSG00000129824.14	RPS4Y1	6.91643	5.77226	0.01355	-1.14417
ENSG00000113448.15	PDE4D	5.51172	5.51378	0.99585	0.00206024
ENSG00000005981.11	ASB4	5.11212	3.49448	5e-05	-1.61764
ENSG00000128567.15	PODXL	2.95588	2.0741	0.06225	-0.881777
ENSG00000120738.7	EGR1	4.21938	4.05728	0.69955	-0.162101
ENSG00000144619.13	CNTN4	0.651929	0.0143901	0.0001	-0.637539
ENSG00000130592.12	LSP1	0.844259	0	0.00015	-0.844259
ENSG00000157404.14	KIT	4.90506	3.23258	0.00025	-1.67248
ENSG00000204365.4	C10orf126	0.392002	0.0465954	0.119	-0.345407
ENSG00000174567.7	GOLT1A	0.804661	1.40996	0.2011	0.605295
ENSG00000103888.14	CEMIP	6.09438	6.48372	0.37845	0.389348
ENSG00000125730.15	C3	3.28672	2.19625	0.12115	-1.09047
ENSG00000181019.11	NQO1	6.70799	8.54722	0.00015	1.83922
ENSG00000110203.7	FOLR3	0.792113	1.31004	0.2563	0.51793
ENSG00000172349.15	IL16	1.93034	1.9971	0.89515	0.0667645
ENSG00000113916.16	BCL6	3.70863	3.87549	0.706	0.166857
ENSG00000157168.17	NRG1	3.46768	4.79449	0.0666	1.3268
ENSG00000221963.5	APOL6	2.96993	2.65615	0.4105	-0.313773
ENSG00000115339.12	GALNT3	2.80464	1.89967	0.0496	-0.904969
ENSG00000112715.19	VEGFA	6.84256	6.43444	0.38625	-0.408124
ENSG00000136048.12	DRAM1	4.65049	4.90114	0.5284	0.250653
ENSG00000231817.6	LINC01198	2.71212	6.15443	5e-05	3.4423
ENSG00000173432.9	SAA1	1.42465	0.261035	0.055	-1.16361
ENSG00000067048.15	DDX3Y	4.32147	3.51219	0.0937	-0.809285
ENSG00000145431.9	PDGFC	0.436557	0.157556	0.15595	-0.279001
ENSG00000169439.10	SDC2	4.0757	4.13908	0.92245	0.0633728
ENSG00000123243.13	ITIH5	4.32299	4.24011	0.85215	-0.0828799
ENSG00000224592.4	RP5-884C9.2	1.04792	0	5e-05	-1.04792
ENSG00000134827.6	TCN1	4.1614	1.39483	5e-05	-2.76657
ENSG00000189057.9	FAM111B	2.83208	4.21701	0.0032	1.38493
ENSG00000130707.16	ASS1	2.76689	2.00833	0.11695	-0.758555
ENSG00000072818.10	ACAP1	0.789062	0.616609	0.7643	-0.172453
ENSG00000152463.13	OLAH	0.40026	0.464461	0.8198	0.064201
ENSG00000086991.11	NOX4	4.6191	2.75778	0.00015	-1.86132
ENSG00000104332.10	SFRP1	5.49766	5.1853	0.4381	-0.312353
ENSG00000089169.13	RPH3A	0.550355	0.112655	0.0023	-0.4377
ENSG00000131002.10	TXLNGY	3.87114	2.83121	0.05455	-1.03993
ENSG00000012048.18	BRCA1	3.76332	4.11528	0.38915	0.351967
ENSG00000180573.9	HIST1H2AC	5.47386	5.76961	0.48815	0.295748
ENSG00000130513.6	GDF15	7.49482	6.11116	0.00095	-1.38366
ENSG00000170345.8	FOS	5.14145	4.29194	0.0506	-0.849511
ENSG00000090339.7	ICAM1	6.79678	6.34495	0.28645	-0.45183
ENSG00000137573.12	SULF1	0.0849089	0.175273	1	0.090364
ENSG00000149633.10	KIAA1755	2.79049	1.0006	0.018	-1.78989
ENSG00000116962.13	NID1	3.97533	3.37383	0.14295	-0.601498
ENSG00000139112.9	GABARAPL1	5.31204	5.33141	0.96075	0.0193707
ENSG00000134294.12	SLC38A2	7.46699	6.75446	0.06725	-0.712526
ENSG00000185477.4	GPRIN3	1.79518	1.46381	0.2973	-0.33137
ENSG00000157502.11	MUM1L1	3.92319	2.83394	0.0178	-1.08925
ENSG00000146592.15	CREB5	2.09908	1.21121	0.0713	-0.887871
ENSG00000115009.10	CCL20	4.60012	3.77427	0.1328	-0.825851
ENSG00000176208.7	ATAD5	1.98635	2.5673	0.1479	0.580953
ENSG00000164761.7	TNFRSF11B	2.9739	2.76889	0.70305	-0.205014
ENSG00000054356.12	PTPRN	1.25907	1.32749	0.8507	0.0684244
ENSG00000128165.8	ADM2	2.40077	0.965757	0.00065	-1.43501
ENSG00000188153.11	COL4A5	0.401074	0.0120201	0.01665	-0.389054
ENSG00000119801.11	YPEL5	5.14269	4.991	0.71715	-0.151686
ENSG00000162409.9	PRKAA2	1.67664	0.671319	0.00165	-1.00532
ENSG00000172572.6	PDE3A	6.21473	4.80755	0.00205	-1.40718
ENSG00000168411.12	RFWD3	4.14908	4.90711	0.05405	0.758031
ENSG00000154319.13	FAM167A	1.71853	1.40542	0.40145	-0.313105
ENSG00000243649.7	CFB	0.89368	0.446021	0.30755	-0.447659
ENSG00000019582.13	CD74	4.25856	5.06066	0.09605	0.802105
ENSG00000153879.7	CEBPG	5.43044	4.3019	0.0067	-1.12854
ENSG00000166278.13	C2	3.91832	2.74064	0.0148	-1.17767
ENSG00000006459.9	KDM7A	2.95461	2.36328	0.1808	-0.59133
ENSG00000146674.13	IGFBP3	3.06087	3.54824	0.2776	0.487372
ENSG00000120885.18	CLU	1.6451	2.2433	0.44205	0.598201
ENSG00000111452.11	GPR133	0.572088	0.692509	0.6417	0.120421
ENSG00000150893.10	FREM2	0.743786	1.25039	0.0525	0.506599
ENSG00000169242.10	EFNA1	3.67304	3.27733	0.4483	-0.395705
ENSG00000003989.15	SLC7A2	5.97104	4.77035	0.00385	-1.20069
ENSG00000242265.4	PEG10	5.37072	5.34509	0.94585	-0.0256241
ENSG00000166123.12	GPT2	3.71092	2.27341	0.0024	-1.43751
ENSG00000109339.17	MAPK10	0.965801	0.204133	0.00095	-0.761667
ENSG00000123689.5	G0S2	4.57066	2.60214	0.00205	-1.96852
ENSG00000177106.13	EPS8L2	0.524538	0.692719	0.54405	0.168181
ENSG00000134363.10	FST	2.78189	4.73284	0.0007	1.95095
ENSG00000138669.8	PRKG2	1.48754	1.05687	0.2379	-0.430675
ENSG00000162892.14	IL24	4.99961	6.33781	0.0035	1.33821
ENSG00000107317.10	PTGDS	0.391855	0.138867	0.17535	-0.252988
ENSG00000132185.15	FCRLA	4.66379	3.61789	0.022	-1.04591
ENSG00000011426.9	ANLN	5.08242	5.92665	0.04445	0.84423
ENSG00000258947.5	TUBB3	4.72503	6.04389	0.022	1.31886
ENSG00000137177.17	KIF13A	3.89643	3.14635	0.0909	-0.750078
ENSG00000266714.5	MYO15B	0.821428	1.25957	0.355	0.438146
ENSG00000161544.8	CYGB	4.48184	4.6016	0.78965	0.11976
ENSG00000159200.16	RCAN1	8.60361	9.2689	0.1242	0.665286
ENSG00000164045.10	CDC25A	3.1669	4.30201	0.0161	1.13511
ENSG00000169760.16	NLGN1	1.58449	2.14458	0.26165	0.560087
ENSG00000125398.5	SOX9	1.93932	2.42948	0.25965	0.490165
ENSG00000280165.1	PCDH20	1.78824	0.665163	0.00645	-1.12308
ENSG00000048740.16	CELF2	3.39458	2.99357	0.35955	-0.401011
ENSG00000176890.14	TYMS	6.24053	6.71161	0.33345	0.471075
ENSG00000106772.16	PRUNE2	6.06911	5.36685	0.11665	-0.702261
ENSG00000184515.9	BEX5	0.743307	2.40893	0.0073	1.66562
ENSG00000159403.14	C1R	3.37538	2.53059	0.0627	-0.844786
ENSG00000003436.13	TFPI	3.5843	2.81172	0.22225	-0.772586
ENSG00000128422.14	KRT17	0.434842	0.532817	0.7498	0.0979744
ENSG00000165029.14	ABCA1	3.71843	2.53854	0.0021	-1.17989
ENSG00000135525.17	MAP7	3.70004	2.21587	0.00185	-1.48417
ENSG00000162733.15	DDR2	5.66291	4.58411	0.01035	-1.0788
ENSG00000114757.17	PEX5L	0.655671	0.130711	0.03725	-0.52496
ENSG00000184557.4	SOCS3	3.94794	3.09422	0.0493	-0.853713
ENSG00000064300.7	NGFR	3.73855	5.23479	0.0003	1.49624
ENSG00000168280.15	KIF5C	1.47091	0.91609	0.0898	-0.554817
ENSG00000120708.15	TGFBI	4.52971	4.16489	0.47855	-0.364818
ENSG00000221869.4	CEBPD	2.72902	1.64197	0.03245	-1.08705
ENSG00000116285.11	ERRFI1	5.06039	5.75486	0.08885	0.694467
ENSG00000137959.14	IFI44L	2.32887	3.09555	0.273	0.766683
ENSG00000151790.7	TDO2	0.411725	0.428027	0.9559	0.0163021
ENSG00000102554.12	KLF5	4.515	5.26273	0.0689	0.747734
ENSG00000105270.13	CLIP3	2.35619	2.35857	0.9951	0.00238179
ENSG00000112972.13	HMGCS1	3.71447	3.9201	0.62815	0.205637
ENSG00000130226.15	DPP6	1.32685	0.440104	0.0127	-0.886744
ENSG00000187244.9	BCAM	2.88956	2.45617	0.31605	-0.433385
ENSG00000101003.9	GINS1	3.60098	4.21533	0.1373	0.614346
ENSG00000104419.13	NDRG1	4.22325	4.42452	0.62375	0.201266
ENSG00000100297.14	MCM5	3.91636	4.59513	0.15785	0.678772
ENSG00000178538.8	CA8	2.94355	3.5103	0.23345	0.566754
ENSG00000123496.6	IL13RA2	0.390416	1.62682	0.00965	1.2364
ENSG00000140945.14	CDH13	1.07927	2.22248	0.0467	1.14321
ENSG00000132182.10	NUP210	2.68074	2.21258	0.22065	-0.468167
ENSG00000121966.6	CXCR4	3.8293	2.46403	0.00715	-1.36527
ENSG00000147408.13	CSGALNACT1	3.13512	1.86406	0.0056	-1.27106
ENSG00000198046.10	ZNF667	3.35106	2.31489	0.0951	-1.03617
ENSG00000130203.8	APOE	7.70646	6.00699	0.00025	-1.69947
ENSG00000141682.11	PMAIP1	5.75445	4.98234	0.0792	-0.772108
ENSG00000069399.11	BCL3	2.14986	1.74192	0.3701	-0.407949
ENSG00000163734.4	CXCL3	4.36271	4.17801	0.71095	-0.184703
ENSG00000124225.14	PMEPA1	5.21024	5.83729	0.13405	0.627049
ENSG00000104043.13	ATP8B4	0.988315	0.860028	0.71175	-0.128287
ENSG00000141639.10	MAPK4	4.57488	3.65999	0.0206	-0.914884
ENSG00000157680.14	DGKI	0.842817	1.95388	0.0225	1.11106
ENSG00000134602.14	STK26	3.07407	3.94205	0.0572	0.867983
ENSG00000161671.15	EMC10	4.55426	3.91696	0.1678	-0.6373
ENSG00000124762.12	CDKN1A	3.86996	5.2645	0.0017	1.39454
ENSG00000101384.10	JAG1	3.25475	2.47434	0.04415	-0.780409
ENSG00000162772.15	ATF3	4.09813	4.43255	0.47855	0.334412
ENSG00000168484.11	SFTPC	0	0	1	0
ENSG00000130720.11	FIBCD1	0.894445	0	0.0042	-0.894445
ENSG00000156970.11	BUB1B	4.81576	5.04398	0.5903	0.228223
ENSG00000153208.15	MERTK	4.13606	2.98842	0.00605	-1.14764
ENSG00000092470.10	WDR76	3.5145	4.22656	0.12535	0.712061
ENSG00000177409.10	SAMD9L	1.93607	2.23318	0.4719	0.297112
ENSG00000170689.9	HOXB9	5.75642	4.47951	0.02035	-1.27691
ENSG00000092853.12	CLSPN	3.85206	4.89518	0.03825	1.04312
ENSG00000115594.10	IL1R1	2.20118	2.4557	0.5356	0.254523
ENSG00000012822.14	CALCOCO1	4.67996	4.84982	0.75575	0.169855
ENSG00000164430.14	MB21D1	1.88021	2.78379	0.0437	0.90358
ENSG00000099204.17	ABLIM1	2.13963	2.15724	0.96405	0.0176078
ENSG00000163499.10	CRYBA2	0	0	1	0
ENSG00000196482.15	ESRRG	0.688889	0.311231	0.09805	-0.377658
ENSG00000141433.11	ADCYAP1	1.37746	1.55034	0.70895	0.172882
ENSG00000065911.10	MTHFD2	7.69144	6.22796	0.0133	-1.46349
ENSG00000276043.3	UHRF1	3.32102	4.05813	0.0953	0.737111
ENSG00000204789.4	ZNF204P	2.83074	2.38315	0.33075	-0.447594
ENSG00000160179.17	ABCG1	1.07978	0.845152	0.49905	-0.234632
ENSG00000101096.18	NFATC2	1.71019	3.37501	5e-05	1.66482
ENSG00000116106.10	EPHA4	3.07647	1.58296	0.00015	-1.4935
ENSG00000143546.8	S100A8	0.847703	0.594103	0.59235	-0.253599
ENSG00000118503.13	TNFAIP3	6.15758	5.89497	0.5891	-0.262614
ENSG00000104368.16	PLAT	5.70506	5.6207	0.8325	-0.0843591
ENSG00000163412.11	EIF4E3	2.28295	1.42473	0.0588	-0.858219
ENSG00000186480.11	INSIG1	3.23035	3.92497	0.16195	0.694625
ENSG00000117399.12	CDC20	5.23866	6.03737	0.06545	0.798716
ENSG00000148773.11	MKI67	4.20968	4.78074	0.1398	0.571061
ENSG00000104205.11	SGK3	3.05413	2.77138	0.52535	-0.282757
ENSG00000176749.7	CDK5R1	2.55773	2.57301	0.9706	0.0152773
ENSG00000187094.10	CCK	0.407066	1.432	0.0375	1.02493
ENSG00000198901.12	PRC1	5.93961	6.20102	0.55245	0.261415
ENSG00000163568.12	AIM2	2.92728	3.1127	0.69675	0.185423
ENSG00000172216.5	CEBPB	5.33605	4.75838	0.1835	-0.577677
ENSG00000167670.14	CHAF1A	4.46248	5.07711	0.2314	0.614637
ENSG00000163395.15	IGFN1	0.70477	1.55657	0.00645	0.851801
ENSG00000163376.10	KBTBD8	1.18164	2.68936	0.00045	1.50772
ENSG00000162458.11	FBLIM1	3.5859	3.49435	0.8262	-0.0915483
ENSG00000107165.11	TYRP1	10.2497	9.28195	0.0766	-0.967781
ENSG00000184459.7	BPIFC	0.490002	0.0512593	0.09645	-0.438743
ENSG00000105976.13	MET	4.46013	3.91772	0.17225	-0.542408
ENSG00000124613.7	ZNF391	3.01668	2.40017	0.18055	-0.616505
ENSG00000166446.13	CDYL2	1.93847	1.07507	0.2117	-0.863393
ENSG00000135698.8	MPHOSPH6	4.81632	5.57197	0.0875	0.755653
ENSG00000143344.14	RGL1	4.98658	3.4005	0.0004	-1.58608
ENSG00000128510.9	CPA4	1.20414	2.16122	0.13195	0.957079
ENSG00000162989.4	KCNJ3	0.471691	0.00949409	0.17775	-0.462197
ENSG00000214140.9	PRCD	0.943291	1.35174	0.6046	0.40845
ENSG00000179583.16	CIITA	1.05262	1.14758	0.8584	0.0949557
ENSG00000006747.13	SCIN	0.653777	1.36566	0.04465	0.711882
ENSG00000155850.7	SLC26A2	6.50532	5.64473	0.0645	-0.860592
ENSG00000110492.14	MDK	5.44448	4.57132	0.0812	-0.873153
ENSG00000074181.7	NOTCH3	2.08607	1.51898	0.10315	-0.567092
ENSG00000153956.14	CACNA2D1	1.6117	1.60268	0.9826	-0.00901628
ENSG00000102265.10	TIMP1	7.60242	7.59547	0.9855	-0.00695039
ENSG00000251574.5	RP11-6N13.1	0.616413	0.555512	0.91295	-0.0609013
ENSG00000136002.15	ARHGEF4	2.6042	2.34242	0.5738	-0.261784
ENSG00000088826.16	SMOX	4.10082	3.54241	0.228	-0.558411
ENSG00000255090.4	MIR100HG	4.24295	6.08488	0.2655	1.84193
ENSG00000125089.15	SH3TC1	3.85808	2.63894	0.03255	-1.21914
ENSG00000132170.18	PPARG	1.93597	0.585418	0.0031	-1.35055
ENSG00000163235.14	TGFA	1.9195	2.17026	0.5386	0.250755
ENSG00000054983.15	GALC	1.68419	1.48141	0.5906	-0.202787
ENSG00000133169.5	BEX1	5.18628	5.30234	0.80465	0.116058
ENSG00000057657.13	PRDM1	1.33302	2.30652	0.01975	0.973508
ENSG00000095794.18	CREM	7.17376	6.28004	0.0377	-0.893718
ENSG00000145632.13	PLK2	5.99396	5.35699	0.10095	-0.636968
ENSG00000122133.15	PAEP	3.50587	1.30909	0.002	-2.19677
ENSG00000177606.6	JUN	2.94238	2.93138	0.97975	-0.0109989
ENSG00000114796.14	KLHL24	5.17926	4.10714	0.01965	-1.07212
ENSG00000162267.11	ITIH3	0.0487141	0.402204	0.025	0.35349
ENSG00000072858.9	SIDT1	0.427039	0.253675	0.4149	-0.173364
ENSG00000196263.6	ZNF471	1.44423	1.302	0.69665	-0.142229
ENSG00000135744.7	AGT	2.7184	1.67049	0.02845	-1.04791
ENSG00000012817.14	KDM5D	2.60717	1.51044	0.06965	-1.09673
ENSG00000164442.9	CITED2	4.30283	6.06131	0.0001	1.75848
ENSG00000112530.10	PACRG	0.388106	0.149051	0.3513	-0.239055
ENSG00000026751.15	SLAMF7	3.15565	2.79419	0.43225	-0.361459
ENSG00000103018.15	CYB5B	5.44942	6.23326	0.09835	0.78384
ENSG00000176049.14	JAKMIP2	2.07419	0.520612	0.00195	-1.55357
ENSG00000251372.4	LINC00499	0.579388	0.605738	0.93795	0.0263503
ENSG00000234229.6	LINC01505	0.623271	0.0444122	0.1397	-0.578859
ENSG00000182272.10	B4GALNT4	2.57097	1.47259	0.04235	-1.09838
ENSG00000165312.6	OTUD1	3.23249	2.38584	0.0665	-0.846648
ENSG00000143369.13	ECM1	5.8369	5.21755	0.15985	-0.61935
ENSG00000254338.1	MAFA-AS1	1.5728	1.2861	0.6764	-0.286697
ENSG00000279583.1	RP11-368N21.5	0.543448	0.45578	0.77745	-0.0876685
ENSG00000186340.13	THBS2	7.19003	5.87064	0.00175	-1.3194
ENSG00000249645.1	RP11-552M14.1	1.04024	0.129977	0.25505	-0.910264
ENSG00000164400.5	CSF2	0.665947	1.20778	0.28475	0.541834
ENSG00000131747.13	TOP2A	6.11302	6.06569	0.90515	-0.0473283
ENSG00000130816.13	DNMT1	5.79599	6.01162	0.59545	0.215635
ENSG00000135749.17	PCNXL2	2.24767	1.58819	0.22095	-0.659479
ENSG00000071991.7	CDH19	6.57588	6.11827	0.34305	-0.457606
ENSG00000128040.9	SPINK2	0.558224	0	0.00215	-0.558224
ENSG00000177426.19	TGIF1	6.79518	6.27191	0.28015	-0.523269
ENSG00000187955.10	COL14A1	1.82805	1.14145	0.0647	-0.686602
ENSG00000007312.11	CD79B	2.05202	1.51857	0.39815	-0.533449
ENSG00000179542.14	SLITRK4	2.522	2.09365	0.3585	-0.428344
ENSG00000132359.12	RAP1GAP2	2.07265	1.91058	0.6628	-0.162065
ENSG00000253490.4	AC145110.1	4.83576	2.94835	5e-05	-1.88742
ENSG00000101098.11	RIMS4	2.95386	2.19639	0.06	-0.757468
ENSG00000135919.11	SERPINE2	9.28042	9.14169	0.74935	-0.13873
ENSG00000261609.3	GAN	1.18751	1.51031	0.2912	0.322806
ENSG00000136261.13	BZW2	6.30102	6.45138	0.71955	0.150363
ENSG00000137571.9	SLCO5A1	0.547536	0.234658	0.0841	-0.312877
ENSG00000113369.7	ARRDC3	3.23137	2.91545	0.4528	-0.315914
ENSG00000122862.4	SRGN	5.04759	5.26071	0.641	0.213124
ENSG00000197971.13	MBP	6.98239	7.45928	0.27	0.476887
ENSG00000107249.20	GLIS3	0.563212	0.600371	0.89035	0.0371588
ENSG00000182195.7	LDOC1	2.4494	1.80169	0.23115	-0.647712
ENSG00000137965.9	IFI44	3.15839	3.72113	0.31595	0.56274
ENSG00000152932.7	RAB3C	2.19366	1.31354	0.4577	-0.880119
ENSG00000165480.14	SKA3	2.58365	3.21117	0.16835	0.627514
ENSG00000112852.6	PCDHB2	1.58753	0.963747	0.22575	-0.623781
ENSG00000146083.10	RNF44	3.72892	2.97096	0.06235	-0.75796
ENSG00000149050.8	ZNF214	1.3156	1.18454	0.78535	-0.13106
ENSG00000198604.9	BAZ1A	3.68566	4.5163	0.035	0.830639
ENSG00000105011.7	ASF1B	3.21591	3.62867	0.3661	0.412759
ENSG00000138119.15	MYOF	4.57176	7.22105	5e-05	2.64928
ENSG00000263280.1	LA16c-325D7.2	0.747643	0.182357	0.20015	-0.565286
ENSG00000248360.6	LINC00504	5.28675	3.7077	0.00095	-1.57905
ENSG00000166450.11	PRTG	2.71258	2.78218	0.85625	0.0695976
ENSG00000231164.1	RPL7P56	0	0.379663	0.0127	0.379663
ENSG00000255734.1	HNRNPABP1	0	0.0814821	1	0.0814821
ENSG00000175155.7	YPEL2	3.49665	2.47929	0.0226	-1.01737
ENSG00000149131.14	SERPING1	3.77086	3.35526	0.43035	-0.415603
ENSG00000168079.15	SCARA5	3.39388	3.02956	0.39685	-0.364327
ENSG00000156140.7	ADAMTS3	1.06599	1.42708	0.35065	0.361088
ENSG00000133639.4	BTG1	5.52707	5.38524	0.72635	-0.141829
ENSG00000140105.16	WARS	10.102	10.0947	0.98865	-0.00729074
ENSG00000205213.12	LGR4	2.68257	2.4923	0.63365	-0.19027
ENSG00000181104.6	F2R	4.96933	4.04016	0.11005	-0.929161
ENSG00000137331.11	IER3	3.15888	2.71221	0.3825	-0.446667
ENSG00000152409.8	JMY	3.14092	2.67856	0.2305	-0.462368
ENSG00000185507.18	IRF7	1.18353	1.48223	0.4848	0.298703
ENSG00000231131.5	LINC01468	0.383334	0.891005	0.15985	0.507671
ENSG00000240225.9	ZNF542P	3.9554	3.95342	0.99665	-0.00197294
ENSG00000104856.12	RELB	2.49022	2.41658	0.87445	-0.0736353
ENSG00000154734.13	ADAMTS1	4.58584	6.21921	0.00015	1.63337
ENSG00000124145.6	SDC4	5.11611	5.29835	0.65735	0.182236
ENSG00000258733.4	CTD-2341M24.1	0.401297	0.176449	0.3581	-0.224848
ENSG00000224367.5	OACYLP	0.40554	0.722977	0.431	0.317437
ENSG00000006327.12	TNFRSF12A	4.8111	6.34453	0.00135	1.53343
ENSG00000132274.14	TRIM22	0.709959	1.48999	0.2357	0.780031
ENSG00000244459.2	RP11-1398P2.1	0.817658	0.422543	0.38965	-0.395115
ENSG00000251003.6	ZFPM2-AS1	4.53943	4.04586	0.39895	-0.49357
ENSG00000163346.15	PBXIP1	3.90512	3.58585	0.49245	-0.319268
ENSG00000164266.9	SPINK1	0.618516	0.738692	0.81635	0.120176
ENSG00000123901.7	GPR83	1.38987	0.535766	0.0162	-0.854103
ENSG00000181938.12	GINS3	2.62548	3.36935	0.1189	0.743872
ENSG00000166033.10	HTRA1	4.4179	2.81296	0.0033	-1.60494
ENSG00000126856.12	PRDM7	3.55582	2.24427	0.0147	-1.31155
ENSG00000159674.10	SPON2	0.53977	0.551547	0.96345	0.0117763
ENSG00000105419.16	MEIS3	3.46931	2.97448	0.3346	-0.494837
ENSG00000163531.14	NFASC	2.87414	2.52193	0.4688	-0.35221
ENSG00000163347.5	CLDN1	2.62473	2.32415	0.47995	-0.300576
ENSG00000076716.8	GPC4	1.16774	0.73549	0.1588	-0.432247
ENSG00000182816.7	KRTAP13-2	0.385623	0.900533	0.18975	0.51491
ENSG00000049130.12	KITLG	1.74151	3.13055	0.00525	1.38903
ENSG00000261786.1	RP4-555D20.2	1.04379	1.33848	0.3829	0.29469
ENSG00000133636.9	NTS	3.02823	2.51163	0.3315	-0.516605
ENSG00000080709.13	KCNN2	1.64533	1.63295	0.9812	-0.0123806
ENSG00000137801.10	THBS1	2.89007	5.83524	5e-05	2.94517
ENSG00000129244.7	ATP1B2	1.49902	1.50508	0.9892	0.00605611
ENSG00000150907.6	FOXO1	4.11358	4.29674	0.64785	0.18316
ENSG00000119138.4	KLF9	6.21168	6.06499	0.7169	-0.146683
ENSG00000135373.11	EHF	0.861077	0.891029	0.9276	0.0299515
ENSG00000159387.7	IRX6	0.324497	0.293299	1	-0.0311986
ENSG00000163618.16	CADPS	1.13711	0.47729	0.04235	-0.65982
ENSG00000118513.17	MYB	0.307032	0.696102	0.03225	0.389069
ENSG00000269637.1	RPL12P41	0	0.152703	1	0.152703
ENSG00000172201.9	ID4	1.3346	2.42687	0.018	1.09227
ENSG00000138449.9	SLC40A1	1.23179	0.906864	0.3261	-0.324924
ENSG00000075218.17	GTSE1	3.84626	4.20616	0.3875	0.359896
ENSG00000041353.8	RAB27B	1.25063	0.924661	0.3068	-0.325967
ENSG00000167601.10	AXL	0.970446	1.46926	0.1771	0.498815
ENSG00000141338.12	ABCA8	1.27454	0.528042	0.0513	-0.746494
ENSG00000268355.1	AC006129.1	0.63342	0.217705	0.30645	-0.415715
ENSG00000091490.9	SEL1L3	2.0256	0.929584	0.0309	-1.09601
ENSG00000171848.12	RRM2	5.88224	6.65025	0.1141	0.768011
ENSG00000105143.11	SLC1A6	1.00484	0.177679	0.0079	-0.82716
ENSG00000072274.11	TFRC	6.61102	7.24123	0.12305	0.630207
ENSG00000176619.9	LMNB2	4.05123	4.75447	0.18555	0.703232
ENSG00000171951.4	SCG2	3.36285	4.37696	0.0221	1.01411
ENSG00000135069.12	PSAT1	7.77377	5.91897	5e-05	-1.8548
ENSG00000132646.9	PCNA	6.88763	7.28427	0.3414	0.396639
ENSG00000249242.6	TMEM150C	1.37026	0.602778	0.0385	-0.767481
ENSG00000103194.14	USP10	5.48065	6.02874	0.178	0.548097
ENSG00000172292.13	CERS6	3.38363	2.86845	0.23025	-0.515174
ENSG00000227051.5	C14orf132	1.43932	1.09268	0.2633	-0.346639
ENSG00000198832.9	SELM	3.04573	3.04254	0.9951	-0.0031885
ENSG00000273293.1	RP11-445N20.3	0	0	1	0
ENSG00000167614.12	TTYH1	1.65402	0.661515	0.0153	-0.992508
ENSG00000109819.7	PPARGC1A	4.06852	1.5112	5e-05	-2.55732
ENSG00000140044.11	JDP2	3.84136	2.17299	0.0058	-1.66837
ENSG00000189403.13	HMGB1	8.15322	8.54192	0.43485	0.388699
ENSG00000154277.11	UCHL1	6.7026	6.8782	0.6834	0.175596
ENSG00000165244.6	ZNF367	1.94959	2.61291	0.1304	0.663314
ENSG00000128245.13	YWHAH	5.31475	5.83501	0.21245	0.520262
ENSG00000108578.13	BLMH	4.55323	4.77383	0.58735	0.220602
ENSG00000109846.6	CRYAB	2.54809	2.25054	0.59615	-0.297543
ENSG00000272168.4	CASC15	3.28859	1.58182	0.00035	-1.70677
ENSG00000176658.15	MYO1D	4.85041	4.16197	0.1846	-0.688446
ENSG00000184371.12	CSF1	2.9521	2.81367	0.76575	-0.13843
ENSG00000134160.12	TRPM1	3.97062	2.93235	0.06645	-1.03828
ENSG00000065809.12	FAM107B	6.16573	6.02007	0.70695	-0.145656
ENSG00000230307.1	OR6C5P	0.409041	0.0591235	0.26855	-0.349918
ENSG00000135842.15	FAM129A	1.27676	1.64686	0.28245	0.370104
ENSG00000255553.1	RP11-810P12.5	0.495557	0.450031	0.9012	-0.0455256
ENSG00000273415.1	RP11-702B10.2	0.394771	0.357452	0.9012	-0.0373192
ENSG00000148735.13	PLEKHS1	0.775824	0.926725	0.64655	0.150901
ENSG00000050344.8	NFE2L3	3.26542	2.65852	0.1918	-0.606906
ENSG00000237457.5	LINC01351	1.0386	0.13861	0.212	-0.899995
ENSG00000056558.9	TRAF1	1.92545	2.26745	0.41125	0.342001
ENSG00000174938.13	SEZ6L2	4.49863	4.63817	0.74095	0.139539
ENSG00000126391.12	FRMD8	4.49718	4.54416	0.90565	0.0469858
ENSG00000104738.15	MCM4	5.75191	5.98747	0.668	0.235558
ENSG00000066032.17	CTNNA2	1.28544	0.341739	0.0022	-0.943705
ENSG00000237596.5	RP13-143G15.4	0.908669	0.8426	0.8898	-0.0660692
ENSG00000174403.14	C20orf166-AS1	2.08582	0.889717	0.0117	-1.1961
ENSG00000196557.9	CACNA1H	1.81884	0.909581	0.01935	-0.909257
ENSG00000143333.6	RGS16	1.61959	1.30098	0.44355	-0.318608
ENSG00000236069.1	RP5-1011O1.3	0.521147	0.539297	0.9173	0.0181496
ENSG00000236393.1	RP11-320G24.1	2.28234	1.59503	0.1347	-0.687319
ENSG00000094804.8	CDC6	4.11328	5.11063	0.17715	0.997351
ENSG00000149115.12	TNKS1BP1	4.37968	3.52677	0.0743	-0.852906
ENSG00000237989.1	AP001046.5	2.12731	1.6943	0.32895	-0.433006
ENSG00000198176.11	TFDP1	5.68191	6.13729	0.3011	0.455381
ENSG00000251301.5	RP11-81H14.2	0.386659	0.060801	0.0832	-0.325858
ENSG00000198771.9	RCSD1	0.766051	1.07764	0.3432	0.311588
ENSG00000255073.7	ZFP91-CNTF	0	0.302751	1	0.302751
ENSG00000137872.14	SEMA6D	1.67465	0.846712	0.0297	-0.827943
ENSG00000112742.8	TTK	4.45206	4.74597	0.46285	0.293907
ENSG00000093009.8	CDC45	3.703	4.33028	0.2321	0.627278
ENSG00000188766.11	SPRED3	1.29785	1.65222	0.3584	0.35437
ENSG00000225285.1	RP4-758J18.10	0	0.189095	1	0.189095
ENSG00000106263.16	EIF3B	7.05337	7.80104	0.12925	0.74767
ENSG00000239983.1	RP11-79E3.1	0	0.304298	1	0.304298
ENSG00000110619.15	CARS	5.93198	5.00378	0.0241	-0.928196
ENSG00000137033.10	IL33	2.18472	1.60163	0.1864	-0.583096
ENSG00000228863.7	RP11-404F10.2	1.29719	0.674632	0.3327	-0.622553
ENSG00000278195.1	SSTR3	0.140928	0.561084	0.0532	0.420156
ENSG00000164463.11	CREBRF	3.56257	3.31872	0.58135	-0.243853
ENSG00000144837.7	PLA1A	5.07948	4.15391	0.0477	-0.925566
ENSG00000147364.15	FBXO25	4.59176	3.68018	0.0844	-0.911579
ENSG00000184867.12	ARMCX2	3.79383	3.30686	0.2926	-0.486978
ENSG00000145569.5	FAM105A	1.24531	3.0674	0.00085	1.82209
ENSG00000203859.8	HSD3B2	1.64444	0.285531	0.00745	-1.35891
ENSG00000275700.3	AATF	4.51348	5.32412	0.05865	0.810641
ENSG00000114374.11	USP9Y	1.50954	0.985468	0.11325	-0.524075
ENSG00000164694.15	FNDC1	0.717011	0.770726	0.88995	0.0537148
ENSG00000204140.9	CLPSL1	0.532078	0.213192	0.3676	-0.318886
ENSG00000233085.4	XXyac-YX65C7_A.3	0.474336	0.700989	0.57305	0.226653
ENSG00000076770.13	MBNL3	2.69663	2.91404	0.6788	0.217416
ENSG00000218180.2	SLC25A5P7	0	0.120555	1	0.120555
ENSG00000117228.9	GBP1	1.15955	1.71601	0.1431	0.556467
ENSG00000140534.12	TICRR	2.39997	2.80838	0.39625	0.408406
ENSG00000160200.16	CBS	0.933994	0.206762	0.0117	-0.727232
ENSG00000065328.15	MCM10	2.51119	3.49879	0.02535	0.987597
ENSG00000171241.7	SHCBP1	4.03743	4.40916	0.4089	0.371734
ENSG00000185585.18	OLFML2A	2.4901	2.42537	0.87005	-0.0647297
ENSG00000101134.10	DOK5	2.52852	0.546868	0.0004	-1.98165
ENSG00000168234.11	TTC39C	1.02994	1.62078	0.16935	0.590843
ENSG00000167325.13	RRM1	5.55805	5.83178	0.49475	0.273731
ENSG00000154654.13	NCAM2	1.69185	2.49196	0.29715	0.800112
ENSG00000175356.11	SCUBE2	1.26009	1.06718	0.6424	-0.192914
ENSG00000108551.4	RASD1	2.37171	2.29865	0.87545	-0.0730656
ENSG00000131711.13	MAP1B	1.4841	2.36301	0.0139	0.878904
ENSG00000182986.11	ZNF320	4.74175	3.96414	0.09205	-0.777608
ENSG00000214100.7	AC079776.2	0	0	1	0
ENSG00000249378.4	LINC01060	0.533082	0.386224	0.69765	-0.146858
ENSG00000125845.6	BMP2	1.85915	1.45117	0.3195	-0.40798
ENSG00000008517.15	IL32	0.627474	0.469108	0.39865	-0.158367
ENSG00000169393.7	ELSPBP1	2.7772	1.79406	0.08475	-0.983134
ENSG00000156587.14	UBE2L6	4.93504	4.69093	0.589	-0.244104
ENSG00000085831.14	TTC39A	1.52447	0.342331	0.0013	-1.18214
ENSG00000079931.13	MOXD1	1.76094	1.07298	0.08295	-0.687957
ENSG00000178607.14	ERN1	2.98547	3.37377	0.4309	0.388299
ENSG00000090530.8	P3H2	2.15963	1.91852	0.59415	-0.241113
ENSG00000204580.10	DDR1	3.30062	3.19544	0.819	-0.105181
ENSG00000196136.15	SERPINA3	3.86847	0.489211	0.0184	-3.37926
ENSG00000153823.17	PID1	2.77642	3.50024	0.1096	0.723817
ENSG00000085840.11	ORC1	2.73623	3.42481	0.12225	0.688575
ENSG00000143556.7	S100A7	0.743922	0	0.007	-0.743922
ENSG00000105792.18	CFAP69	1.25323	1.31664	0.8945	0.063411
ENSG00000183878.14	UTY	1.67856	1.20539	0.2386	-0.473177
ENSG00000106948.15	AKNA	2.46606	1.96582	0.424	-0.500233
ENSG00000141506.12	PIK3R5	0.453878	0.424658	0.8983	-0.0292201
ENSG00000105835.10	NAMPT	8.20438	7.50798	0.19065	-0.696403
ENSG00000139926.14	FRMD6	6.33133	5.56661	0.0653	-0.764718
ENSG00000182389.17	CACNB4	0.400096	0.212034	0.327	-0.188062
ENSG00000060303.5	RPS17P5	0	0.878241	0.0127	0.878241
ENSG00000225486.1	RP11-301G21.1	0	1.12041	0.0127	1.12041
ENSG00000243438.1	LARP1BP2	0	0.389636	0.04415	0.389636
ENSG00000273437.1	RP11-434H6.7	0	0.851354	0.04415	0.851354
ENSG00000244538.1	RP11-10G12.1	0	1.13668	0.08105	1.13668
ENSG00000219806.1	ATP5F1P6	0	0.0764387	1	0.0764387
ENSG00000260675.1	CTD-2576D5.3	0	0	1	0
ENSG00000274191.1	RP11-324E6.10	0	0.361417	1	0.361417
ENSG00000134531.8	EMP1	4.51901	5.22086	0.11345	0.701843
ENSG00000113368.10	LMNB1	5.42103	5.40869	0.97635	-0.0123467
ENSG00000257411.1	RP11-603J24.9	0	0	1	0
ENSG00000233532.4	LINC00460	0.641424	0	0.00205	-0.641424
ENSG00000141040.13	ZNF287	2.21337	2.10851	0.88975	-0.104861
ENSG00000163864.13	NMNAT3	0.514129	0.400222	0.67715	-0.113907
ENSG00000181634.7	TNFSF15	1.00035	0.46154	0.0441	-0.538806
ENSG00000111879.17	FAM184A	1.42296	0.63356	0.1578	-0.7894
ENSG00000067955.12	CBFB	5.51046	5.85209	0.38545	0.341632
ENSG00000196517.10	SLC6A9	0.46702	0.0823817	0.0767	-0.384638
ENSG00000087842.9	PIR	6.13188	4.83874	0.0043	-1.29314
ENSG00000260804.3	PKI55	1.93795	2.68518	0.0961	0.747234
ENSG00000226562.3	CYP4F26P	0	0.423605	0.0108	0.423605
ENSG00000155495.8	MAGEC1	1.21847	1.84391	0.1013	0.625436
ENSG00000160712.11	IL6R	2.76852	2.61087	0.67915	-0.157647
ENSG00000110076.17	NRXN2	0.934231	0.46775	0.11675	-0.466481
ENSG00000163393.11	SLC22A15	2.98188	2.31479	0.12315	-0.667089
ENSG00000155158.19	TTC39B	1.44442	0.618272	0.03575	-0.826151
ENSG00000153774.7	CFDP1	5.57721	5.80613	0.65675	0.228917
ENSG00000166508.16	MCM7	5.79133	6.32635	0.3096	0.535012
ENSG00000166747.11	AP1G1	4.63254	5.37523	0.06035	0.742691
ENSG00000255433.4	AP000479.1	1.79136	0.83564	0.02685	-0.955724
ENSG00000064989.11	CALCRL	1.13557	0.416682	0.1693	-0.718886
ENSG00000127418.13	FGFRL1	2.82662	2.83587	0.98405	0.00924982
ENSG00000158560.13	DYNC1I1	1.97747	2.38322	0.42135	0.405753
ENSG00000121858.9	TNFSF10	2.58502	2.74502	0.7332	0.160005
ENSG00000227083.1	L29074.3	0.632137	0	0.00935	-0.632137
ENSG00000187026.2	KRTAP21-2	0.848602	2.32058	0.0787	1.47198
ENSG00000259889.1	RP11-315F22.1	0.55678	0.116462	0.2977	-0.440317
ENSG00000272523.1	LINC01023	0.860915	0.195886	0.2977	-0.66503
ENSG00000117461.13	PIK3R3	3.55048	3.30156	0.60245	-0.248927
ENSG00000138347.14	MYPN	0.390724	0.937915	0.04345	0.547192
ENSG00000278540.3	ACACA	3.83047	3.91434	0.8516	0.0838762
ENSG00000261812.4	TUBB8P7	0.299336	0.513195	0.3516	0.213858
ENSG00000156103.14	MMP16	1.11636	1.76148	0.1126	0.645123
ENSG00000136010.12	ALDH1L2	3.86429	2.56621	0.0028	-1.29807
ENSG00000137558.6	PI15	3.1092	2.81166	0.4366	-0.297542
ENSG00000137812.18	CASC5	4.12332	4.58271	0.38105	0.459388
ENSG00000120694.18	HSPH1	6.51462	7.63142	0.00915	1.1168
ENSG00000148344.10	PTGES	4.21092	4.59385	0.3966	0.382931
ENSG00000100604.11	CHGA	0.958648	0.338581	0.08005	-0.620067
ENSG00000198203.8	SULT1C2	2.35583	0.487386	0.00685	-1.86844
ENSG00000083720.11	OXCT1	3.68523	3.84574	0.71485	0.160507
ENSG00000088881.19	EBF4	1.84005	0.719737	0.0146	-1.12031
ENSG00000139182.12	CLSTN3	1.29772	1.36454	0.87235	0.0668191
ENSG00000278771.1	Metazoa_SRP	1.61773	1.49996	0.88835	-0.117775
ENSG00000124785.7	NRN1	4.94197	5.18123	0.57725	0.23926
ENSG00000133119.11	RFC3	5.20865	5.60545	0.35185	0.396807
ENSG00000146733.12	PSPH	6.31161	4.68087	0.0018	-1.63074
ENSG00000210082.2	MT-RNR2	13.331	11.9622	0.01315	-1.36879
ENSG00000140563.13	MCTP2	5.69789	5.37692	0.5119	-0.320978
ENSG00000066135.11	KDM4A	5.59937	4.85768	0.09445	-0.741689
ENSG00000115919.13	KYNU	6.19573	6.00574	0.72485	-0.189984
ENSG00000167123.17	CERCAM	4.22046	3.26779	0.08265	-0.95267
ENSG00000006042.10	TMEM98	4.63855	4.56933	0.8785	-0.0692276
ENSG00000182871.13	COL18A1	4.11636	3.05274	0.13725	-1.06362
ENSG00000112964.12	GHR	2.23807	1.60435	0.103	-0.633722
ENSG00000251562.6	MALAT1	10.3349	10.5641	0.7954	0.229295
ENSG00000274372.3	RP11-94I2.4	0	0.193277	1	0.193277
ENSG00000269927.1	RP6-91H8.3	2.00818	1.26048	0.10485	-0.747701
ENSG00000105339.9	DENND3	1.01656	1.44604	0.2995	0.429484
ENSG00000167011.7	NAT16	1.17634	0.753013	0.44275	-0.423322
ENSG00000151490.12	PTPRO	0.823788	0.393881	0.1357	-0.429908
ENSG00000114850.5	SSR3	6.96217	7.48943	0.17725	0.527263
ENSG00000167964.11	RAB26	1.02893	0.531524	0.14625	-0.497406
ENSG00000136824.17	SMC2	4.41621	4.67741	0.51515	0.261201
ENSG00000176438.11	SYNE3	0.660252	1.27091	0.0556	0.610659
ENSG00000115602.15	IL1RL1	1.88188	2.82558	0.14805	0.943704
ENSG00000187243.15	MAGED4B	0.0202389	0	1	-0.0202389
ENSG00000059378.11	PARP12	2.67319	2.86544	0.65725	0.192241
ENSG00000227868.5	C1orf234	0.444029	0.280132	0.6274	-0.163897
ENSG00000065413.15	ANKRD44	3.41805	3.31741	0.8541	-0.100644
ENSG00000127324.7	TSPAN8	1.61622	0.806152	0.07235	-0.81007
ENSG00000100031.17	GGT1	2.95037	1.35766	0.0277	-1.59271
ENSG00000167244.16	IGF2	0.812893	1.87656	0.0049	1.06366
ENSG00000182481.7	KPNA2	7.23713	7.59857	0.3672	0.36144
ENSG00000075426.10	FOSL2	5.42641	5.07846	0.39915	-0.347953
ENSG00000108344.13	PSMD3	5.10406	5.51128	0.3372	0.407218
ENSG00000065621.13	GSTO2	1.78077	1.45373	0.3534	-0.327038
ENSG00000164176.11	EDIL3	0.634799	0.578301	0.82955	-0.0564975
ENSG00000144655.13	CSRNP1	2.3795	3.21637	0.0591	0.836865
ENSG00000172005.9	MAL	2.86315	3.53278	0.2486	0.669625
ENSG00000135114.11	OASL	0.953892	1.65842	0.1142	0.704525
ENSG00000104549.10	SQLE	5.18247	5.44923	0.50835	0.266765
ENSG00000121413.11	ZSCAN18	1.12225	0.55084	0.1541	-0.571409
ENSG00000186998.14	EMID1	0.606877	0.306094	0.2087	-0.300783
ENSG00000172915.17	NBEA	2.48726	1.96041	0.1461	-0.526849
ENSG00000131153.7	GINS2	2.5213	3.1954	0.3247	0.674102
ENSG00000154153.12	FAM134B	2.43825	1.72215	0.0975	-0.716103
ENSG00000068831.17	RASGRP2	1.4866	1.38067	0.86805	-0.105922
ENSG00000088992.16	TESC	1.24539	1.02134	0.60025	-0.224041
ENSG00000137804.11	NUSAP1	6.30563	6.2069	0.84255	-0.0987398
ENSG00000169562.9	GJB1	4.33652	3.66972	0.16635	-0.666801
ENSG00000221923.7	ZNF880	4.1364	3.97304	0.7538	-0.163363
ENSG00000152377.11	SPOCK1	3.24957	3.15677	0.8311	-0.0927996
ENSG00000154760.12	SLFN13	0.226081	0.80913	0.11305	0.58305
ENSG00000073536.16	NLE1	2.27965	2.7543	0.29395	0.47465
ENSG00000157601.12	MX1	1.45726	2.11269	0.1156	0.655435
ENSG00000141101.11	NOB1	4.89747	5.46652	0.17785	0.569055
ENSG00000075643.5	MOCOS	5.19341	4.92597	0.5083	-0.267439
ENSG00000116584.16	ARHGEF2	6.77804	6.12334	0.15925	-0.654701
ENSG00000138395.13	CDK15	0.543221	0.32688	0.2767	-0.216341
ENSG00000152580.8	IGSF10	1.38748	1.53412	0.78335	0.146633
ENSG00000144554.9	FANCD2	3.98105	3.99263	0.9739	0.0115836
ENSG00000062038.12	CDH3	1.95614	2.0926	0.79985	0.136461
ENSG00000224971.1	SUMO2P3	0	0.493719	0.12285	0.493719
ENSG00000123416.14	TUBA1B	8.68132	9.13667	0.2761	0.455358
ENSG00000268598.1	VN1R80P	0	0	1	0
ENSG00000272343.1	RP11-140I16.3	0	0.303292	1	0.303292
ENSG00000272905.1	RP11-265E18.1	0	0.343502	1	0.343502
ENSG00000182256.11	GABRG3	1.45215	0.87199	0.2212	-0.580162
ENSG00000166770.9	ZNF667-AS1	4.08229	3.67803	0.48435	-0.404258
ENSG00000244342.4	LINC00698	1.34088	0.332753	0.02845	-1.00812
ENSG00000147642.15	SYBU	0.657207	0.45044	0.2575	-0.206767
ENSG00000135821.15	GLUL	6.1033	5.31546	0.1862	-0.787843
ENSG00000107984.8	DKK1	2.38362	4.47544	0.0017	2.09182
ENSG00000163898.8	LIPH	1.56996	1.45557	0.80105	-0.114392
ENSG00000138356.12	AOX1	1.86053	2.30489	0.39195	0.444354
ENSG00000164989.14	CCDC171	3.72371	1.9072	0.05655	-1.81651
ENSG00000187741.13	FANCA	3.17046	3.59475	0.4554	0.424296
ENSG00000180209.10	MYLPF	0	0.340283	1	0.340283
ENSG00000170581.12	STAT2	5.718	5.4934	0.61395	-0.224599
ENSG00000167693.15	NXN	3.25071	2.66308	0.1908	-0.587627
ENSG00000088280.17	ASAP3	2.71799	2.17015	0.1892	-0.54784
ENSG00000129173.11	E2F8	1.77703	2.95258	0.0074	1.17554
ENSG00000178104.18	PDE4DIP	4.15843	4.57753	0.34595	0.419106
ENSG00000135047.13	CTSL	8.44552	7.71874	0.0973	-0.726781
ENSG00000184992.10	BRI3BP	3.24518	3.44063	0.621	0.195454
ENSG00000113810.14	SMC4	6.53085	6.68255	0.6874	0.151694
ENSG00000106366.8	SERPINE1	1.37827	2.02858	0.11865	0.650316
ENSG00000197747.7	S100A10	7.38656	8.50798	0.0134	1.12142
ENSG00000103035.9	PSMD7	6.26629	6.5623	0.53945	0.296008
ENSG00000279117.1	CTD-2562J17.6	3.14711	3.20145	0.903	0.0543343
ENSG00000074590.12	NUAK1	1.69227	2.13613	0.2713	0.443863
ENSG00000177675.7	CD163L1	0.544231	0.533057	0.973	-0.0111742
ENSG00000051180.15	RAD51	3.65171	4.22252	0.36575	0.570813
ENSG00000229956.8	ZRANB2-AS2	0.437867	0.840342	0.1413	0.402475
ENSG00000144891.16	AGTR1	0.557441	0.294265	0.2609	-0.263177
ENSG00000203705.9	TATDN3	4.03656	3.02777	0.03685	-1.0088
ENSG00000114346.12	ECT2	5.17898	5.62942	0.24565	0.450446
ENSG00000107551.19	RASSF4	2.62404	2.03971	0.26265	-0.584326
ENSG00000197238.4	HIST1H4J	0.944974	0.269713	0.3296	-0.675261
ENSG00000260418.1	RP3-406A7.7	0.940572	0.268165	0.3296	-0.672407
ENSG00000222032.1	AC112721.2	0.515672	0.132037	0.33385	-0.383635
ENSG00000226082.2	RP11-24H1.1	0.560989	0.145333	0.33385	-0.415656
ENSG00000270777.1	RP11-103J8.2	0.664369	0.176745	0.33385	-0.487624
ENSG00000272576.1	RP11-365H22.2	0.431894	0.108205	0.33385	-0.323689
ENSG00000261567.1	RP11-680G10.1	1.50091	0.854211	0.4641	-0.646698
ENSG00000270876.1	ZNF30-AS1	0.417092	0.20118	0.46855	-0.215912
ENSG00000277999.1	RP11-426C22.8	0.498916	0.352195	0.7399	-0.146721
ENSG00000152049.6	KCNE4	1.52335	1.22172	0.43605	-0.301635
ENSG00000067646.10	ZFY	2.01416	1.47156	0.18075	-0.5426
ENSG00000233864.6	TTTY15	2.95853	2.0872	0.2283	-0.871324
ENSG00000077942.16	FBLN1	5.49111	4.38831	0.01175	-1.1028
ENSG00000112312.8	GMNN	5.78526	6.08236	0.50305	0.297099
ENSG00000128731.14	HERC2	2.90573	3.5972	0.09385	0.691463
ENSG00000116833.12	NR5A2	1.13326	0.737561	0.21855	-0.3957
ENSG00000214855.8	APOC1P1	0.594087	0.102785	0.2499	-0.491302
ENSG00000237886.1	LINC01573	0.572762	0.080836	0.2622	-0.491926
ENSG00000052126.13	PLEKHA5	7.58206	7.26095	0.4952	-0.321111
ENSG00000100151.14	PICK1	2.20303	2.2583	0.90555	0.0552638
ENSG00000144802.10	NFKBIZ	5.60876	4.20123	0.0123	-1.40754
ENSG00000189060.5	H1F0	5.64189	4.89114	0.07895	-0.750745
ENSG00000183196.7	CHST6	1.84495	1.88836	0.912	0.0434115
ENSG00000112379.8	KIAA1244	0.383332	0.606821	0.2148	0.223489
ENSG00000121440.13	PDZRN3	3.13149	3.20844	0.87365	0.0769516
ENSG00000255429.1	RP11-643G5.6	6.40261	3.11202	0.01195	-3.29059
ENSG00000165810.15	BTNL9	1.86384	1.14824	0.2097	-0.715602
ENSG00000182179.9	UBA7	0.608027	0.40693	0.50095	-0.201097
ENSG00000164181.12	ELOVL7	1.02978	0.77877	0.418	-0.251008
ENSG00000234614.1	AL450992.2	0.571329	0.519421	0.8851	-0.0519081
ENSG00000132518.6	GUCY2D	0.404162	0.0117564	0.26425	-0.392406
ENSG00000157554.17	ERG	0.494302	0.324792	0.4328	-0.16951
ENSG00000105699.15	LSR	1.38952	0.857141	0.28945	-0.532376
ENSG00000204186.6	ZDBF2	3.96956	4.13025	0.67385	0.160691
ENSG00000014257.14	ACPP	0.433224	0.258506	0.3919	-0.174719
ENSG00000134339.7	SAA2	2.08484	0.175876	0.07595	-1.90896
ENSG00000117226.10	GBP3	0.920307	1.08528	0.71605	0.164968
ENSG00000228495.1	LINC01013	0.878825	0.794396	0.82555	-0.0844291
ENSG00000163507.12	KIAA1524	4.63283	4.8058	0.6809	0.172977
ENSG00000148841.14	ITPRIP	4.44463	4.47333	0.9457	0.0286985
ENSG00000198682.11	PAPSS2	3.81573	3.51719	0.46895	-0.298542
ENSG00000111863.11	ADTRP	0.408486	0.537734	0.6226	0.129249
ENSG00000135476.10	ESPL1	2.81537	3.16687	0.4223	0.351501
ENSG00000168824.13	D4S234E	2.33545	1.87263	0.5752	-0.462823
ENSG00000182326.13	C1S	3.17961	2.24398	0.2613	-0.935627
ENSG00000228262.7	LINC01320	1.78194	1.11942	0.17855	-0.662516
ENSG00000255160.4	RP11-428C19.5	0.874983	0.391349	0.38685	-0.483635
ENSG00000141574.6	SECTM1	1.75534	2.25248	0.40305	0.497139
ENSG00000137193.12	PIM1	2.02499	2.50247	0.31825	0.477478
ENSG00000065427.13	KARS	6.63416	7.13376	0.30805	0.499594
ENSG00000243244.4	STON1	2.14806	1.69819	0.26145	-0.44987
ENSG00000139178.9	C1RL	0.977665	0.239638	0.15325	-0.738028
ENSG00000198673.9	FAM19A2	1.23764	1.46479	0.74395	0.227145
ENSG00000261824.5	LINC00662	5.29638	3.7516	0.0219	-1.54478
ENSG00000042493.14	CAPG	5.05045	4.02189	0.0335	-1.02856
ENSG00000116525.12	TRIM62	3.33942	2.94089	0.3518	-0.398525
ENSG00000178691.9	SUZ12	4.63726	4.92392	0.48235	0.286663
ENSG00000081479.11	LRP2	0.727148	0.237028	0.19875	-0.49012
ENSG00000196562.13	SULF2	4.82245	3.83037	0.11615	-0.992083
ENSG00000128272.13	ATF4	8.71815	8.13296	0.15625	-0.585189
ENSG00000074935.12	TUBE1	4.42533	3.42883	0.05135	-0.996491
ENSG00000141013.13	GAS8	3.70269	3.49674	0.7225	-0.205947
ENSG00000197496.5	SLC2A10	4.19717	3.10848	0.017	-1.08868
ENSG00000082293.11	COL19A1	2.05745	2.6679	0.175	0.610452
ENSG00000140557.10	ST8SIA2	1.02815	1.35323	0.5909	0.325075
ENSG00000173852.12	DPY19L1	4.12528	4.33656	0.5954	0.211283
ENSG00000213433.5	RPLP1P6	0	0.589438	0.1233	0.589438
ENSG00000092201.8	SUPT16H	5.504	5.94639	0.2657	0.442391
ENSG00000137449.14	CPEB2	5.25943	4.42117	0.04815	-0.838265
ENSG00000235916.1	RP13-444K19.1	0	0.827918	0.0127	0.827918
ENSG00000242667.1	RP11-745A24.2	0	0.639925	0.0127	0.639925
ENSG00000227040.4	RP11-533F5.2	0	0.435994	0.02575	0.435994
ENSG00000227887.1	RPS26P13	0	1.08077	0.02575	1.08077
ENSG00000258016.1	HIGD1AP1	0	1.52545	0.02575	1.52545
ENSG00000243779.1	RP11-681N23.1	0	0.926168	0.04415	0.926168
ENSG00000224908.1	TIMM8BP2	0	0.706864	0.12285	0.706864
ENSG00000256235.1	SMIM3	2.23676	2.69736	0.31735	0.460596
ENSG00000217239.3	RP1-182O16.1	0	0	1	0
ENSG00000241671.1	RP11-529G21.3	0	0	1	0
ENSG00000260975.1	RP11-142G1.3	0	0.124898	1	0.124898
ENSG00000278703.1	RP11-706P11.2	0	0.308809	1	0.308809
ENSG00000197183.11	NOL4L	3.61385	2.97827	0.2592	-0.635577
ENSG00000086289.10	EPDR1	3.92592	4.27405	0.4214	0.348129
ENSG00000147852.14	VLDLR	3.7892	2.45689	0.0058	-1.33231
ENSG00000179855.5	GIPC3	2.32937	2.9344	0.168	0.605024
ENSG00000163702.17	IL17RC	2.90983	3.02718	0.84325	0.11735
ENSG00000103043.13	VAC14	3.33959	3.54759	0.63995	0.207996
ENSG00000164125.14	FAM198B	3.45273	3.71527	0.54895	0.262542
ENSG00000196116.7	TDRD7	3.15653	3.24496	0.83505	0.088434
ENSG00000100626.15	GALNT16	0.459467	0.112817	0.20555	-0.34665
ENSG00000109084.12	TMEM97	4.47214	4.72086	0.6206	0.248722
ENSG00000011422.10	PLAUR	5.19032	6.17881	0.01535	0.98849
ENSG00000139269.2	INHBE	1.07084	0.564533	0.1221	-0.506309
ENSG00000267313.5	KC6	1.05798	0.027537	0.0426	-1.03045
ENSG00000140519.11	RHCG	0.775147	0.625895	0.63085	-0.149252
ENSG00000108679.11	LGALS3BP	7.65206	6.78528	0.03865	-0.86678
ENSG00000188211.7	NCR3LG1	2.09882	2.91245	0.0499	0.81363
ENSG00000087116.12	ADAMTS2	0.683792	0.182057	0.0448	-0.501735
ENSG00000167005.12	NUDT21	5.35148	5.92789	0.24665	0.576413
ENSG00000136492.7	BRIP1	3.00727	3.09114	0.8353	0.0838669
ENSG00000116260.15	QSOX1	4.64696	4.67755	0.94445	0.0305844
ENSG00000132003.8	ZSWIM4	2.35021	2.1019	0.55785	-0.248307
ENSG00000160469.15	BRSK1	2.71284	2.28223	0.4905	-0.430615
ENSG00000110237.3	ARHGEF17	2.71768	2.41692	0.56215	-0.300769
ENSG00000170017.11	ALCAM	3.15845	4.05494	0.0275	0.896489
ENSG00000281106.1	LINC00282	0.95599	1.19672	0.6181	0.24073
ENSG00000162415.6	ZSWIM5	1.14605	0.716769	0.1918	-0.42928
ENSG00000167600.12	CYP2S1	0.652975	0.598254	0.8445	-0.054721
ENSG00000137807.12	KIF23	5.45897	5.69361	0.58675	0.234634
ENSG00000110002.14	VWA5A	2.20263	1.35466	0.0894	-0.847973
ENSG00000150630.3	VEGFC	1.10065	1.9253	0.06305	0.82465
ENSG00000164161.8	HHIP	1.34502	0.307884	0.08565	-1.03713
ENSG00000124749.15	COL21A1	0.605998	0.244734	0.39525	-0.361264
ENSG00000074416.12	MGLL	4.43653	3.22892	0.141	-1.20761
ENSG00000100479.11	POLE2	2.60615	2.8968	0.53935	0.290652
ENSG00000104044.14	OCA2	5.17645	5.15224	0.95265	-0.0242062
ENSG00000249992.1	TMEM158	3.07523	2.82357	0.6136	-0.251654
ENSG00000128274.14	A4GALT	0.886511	0.929023	0.917	0.0425117
ENSG00000164283.11	ESM1	3.33463	4.54961	0.0077	1.21498
ENSG00000177337.6	DLGAP1-AS1	5.05333	4.56399	0.6608	-0.489345
ENSG00000135346.7	CGA	4.08392	4.34025	0.6202	0.256329
ENSG00000102524.10	TNFSF13B	3.28597	2.17244	0.0275	-1.11353
ENSG00000187608.7	ISG15	3.26783	4.12841	0.1474	0.860582
ENSG00000185046.17	ANKS1B	1.37504	0.881132	0.3446	-0.493907
ENSG00000134954.13	ETS1	6.37947	6.69905	0.43995	0.319583
ENSG00000137265.13	IRF4	5.41147	6.11002	0.08265	0.698552
ENSG00000090382.5	LYZ	3.44202	3.15428	0.5555	-0.287735
ENSG00000136108.13	CKAP2	5.52443	5.74783	0.5926	0.223394
ENSG00000169126.14	ARMC4	0.464675	0	0.0446	-0.464675
ENSG00000116983.11	HPCAL4	1.93357	1.86108	0.85435	-0.0724907
ENSG00000118402.5	ELOVL4	0.93782	1.7018	0.05845	0.763982
ENSG00000205413.6	SAMD9	3.38334	4.31538	0.02075	0.93204
ENSG00000164616.13	FBXL21	0.450568	0.148758	0.1596	-0.301809
ENSG00000188549.11	C15orf52	3.70631	3.33994	0.47175	-0.366368
ENSG00000114251.12	WNT5A	0.850653	1.20667	0.27455	0.356021
ENSG00000203837.4	PNLIPRP3	1.36447	0.327325	0.0067	-1.03715
ENSG00000180730.4	SHISA2	3.20516	2.81365	0.3922	-0.391518
ENSG00000100889.10	PCK2	4.68113	2.56747	0.0033	-2.11367
ENSG00000146285.12	SCML4	1.48854	0.522158	0.01215	-0.966377
ENSG00000251364.5	CTD-2516F10.2	3.25923	1.42503	0.03475	-1.83419
ENSG00000196502.10	SULT1A1	1.02746	0.390908	0.13525	-0.636551
ENSG00000099250.16	NRP1	0.77665	1.23272	0.2262	0.456066
ENSG00000258777.1	HIF1A-AS1	0.701254	0.505139	0.8288	-0.196115
ENSG00000085415.14	SEH1L	4.56386	5.24815	0.11465	0.684292
ENSG00000102780.15	DGKH	1.82137	2.95518	0.0122	1.13381
ENSG00000087074.7	PPP1R15A	6.17896	7.2945	0.00595	1.11554
ENSG00000123612.14	ACVR1C	0.110273	0.274155	1	0.163883
ENSG00000165113.11	GKAP1	1.87986	1.47409	0.3846	-0.405769
ENSG00000254673.1	RP11-598P20.5	1.59253	0.551698	0.4874	-1.04083
ENSG00000197746.12	PSAP	9.21203	8.507	0.1195	-0.705025
ENSG00000237649.6	KIFC1	3.13052	3.50925	0.40755	0.378733
ENSG00000134900.10	TPP2	5.2153	5.54551	0.41425	0.330207
ENSG00000196793.12	ZNF239	1.25998	0.690596	0.1971	-0.569388
ENSG00000054392.11	HHAT	3.74173	3.34161	0.36635	-0.400117
ENSG00000051341.12	POLQ	2.47662	2.84161	0.3312	0.364988
ENSG00000147443.11	DOK2	0.711397	0.84031	0.768	0.128913
ENSG00000164070.10	HSPA4L	1.99536	2.78488	0.12435	0.789517
ENSG00000158201.8	ABHD3	3.49074	4.13191	0.15585	0.641173
ENSG00000169710.6	FASN	4.73489	4.3703	0.3545	-0.364597
ENSG00000022267.15	FHL1	3.57105	3.31918	0.5536	-0.251863
ENSG00000138778.10	CENPE	3.28788	3.31105	0.9514	0.0231608
ENSG00000255346.8	NOX5	1.97329	0.1679	0.06345	-1.80539
ENSG00000108671.8	PSMD11	5.75235	6.50991	0.1682	0.757557
ENSG00000142173.13	COL6A2	4.21114	3.59271	0.13985	-0.618429
ENSG00000077984.5	CST7	2.19181	1.34023	0.1259	-0.851586
ENSG00000161551.11	ZNF577	4.19067	3.37635	0.1999	-0.814324
ENSG00000118640.9	VAMP8	3.52638	3.65095	0.82855	0.124566
ENSG00000253276.2	CCDC71L	4.39501	4.09073	0.53435	-0.304273
ENSG00000178878.11	APOLD1	5.74713	6.4608	0.1413	0.713671
ENSG00000100216.5	TOMM22	5.84812	6.61713	0.1126	0.769009
ENSG00000101144.11	BMP7	1.76486	0.971008	0.0295	-0.793847
ENSG00000162407.8	PPAP2B	3.51542	3.09176	0.33195	-0.42366
ENSG00000248383.4	PCDHAC1	1.78879	1.17769	0.23785	-0.611096
ENSG00000149548.13	CCDC15	1.76201	2.13264	0.36985	0.370634
ENSG00000083544.12	TDRD3	6.17291	4.88276	0.00265	-1.29015
ENSG00000187840.4	EIF4EBP1	7.15068	6.01235	0.013	-1.13833
ENSG00000243232.4	PCDHAC2	1.63432	0.812854	0.08465	-0.821465
ENSG00000112186.10	CAP2	3.61523	3.15756	0.3212	-0.457668
ENSG00000109971.12	HSPA8	9.57295	10.5083	0.07845	0.935399
ENSG00000197933.11	ZNF823	2.26826	3.17047	0.05785	0.902207
ENSG00000122952.15	ZWINT	4.28299	4.55013	0.5619	0.267143
ENSG00000131165.13	CHMP1A	3.65614	4.46357	0.12085	0.807428
ENSG00000123136.13	DDX39A	5.28811	5.64547	0.41785	0.357356
ENSG00000104783.10	KCNN4	2.41479	2.13342	0.6031	-0.281371
ENSG00000205403.11	CFI	1.86014	0.757121	0.01665	-1.10302
ENSG00000018869.15	ZNF582	1.03404	1.04395	0.98845	0.00991378
ENSG00000133317.13	LGALS12	1.20673	0.240202	0.0137	-0.966529
ENSG00000122756.13	CNTFR	1.36522	0.62429	0.0695	-0.740932
ENSG00000114626.16	ABTB1	2.08791	1.37067	0.1191	-0.717244
ENSG00000120875.7	DUSP4	7.24454	6.95421	0.4904	-0.290337
ENSG00000148468.15	FAM171A1	1.98702	1.39396	0.1408	-0.593063
ENSG00000182551.12	ADI1	3.73176	3.98896	0.55785	0.257198
ENSG00000067057.15	PFKP	4.36993	4.21325	0.8034	-0.156688
ENSG00000131351.13	HAUS8	3.36903	3.99537	0.2477	0.626342
ENSG00000137628.15	DDX60	1.07916	0.959709	0.71005	-0.119448
ENSG00000100350.13	FOXRED2	3.50885	3.46424	0.91205	-0.04461
ENSG00000050165.16	DKK3	4.40029	3.5815	0.1232	-0.818789
ENSG00000183527.10	PSMG1	6.56468	6.61027	0.91755	0.0455829
ENSG00000154065.15	ANKRD29	1.15735	0.866094	0.5356	-0.29126
ENSG00000132535.17	DLG4	3.23394	2.81897	0.63345	-0.414971
ENSG00000205396.10	LINC00661	0.396868	0.149988	0.09945	-0.24688
ENSG00000184254.15	ALDH1A3	1.88921	2.87299	0.18735	0.983778
ENSG00000275993.2	CH507-42P11.8	1.50344	1.36216	0.6944	-0.14128
ENSG00000243742.4	RPLP0P2	1.5539	2.5953	0.13985	1.0414
ENSG00000169169.13	CPT1C	3.49609	2.59269	0.13045	-0.903398
ENSG00000116132.10	PRRX1	0.868805	1.88306	0.0259	1.01426
ENSG00000260371.1	RP11-343C2.9	0	1.33254	0.07985	1.33254
ENSG00000204442.3	FAM155A	0.40616	0.236107	0.27395	-0.170053
ENSG00000279536.1	RP11-445N20.2	0	0.374245	1	0.374245
ENSG00000115350.10	POLE4	4.08056	4.62366	0.41625	0.543101
ENSG00000234883.3	MIR155HG	1.52074	1.71197	0.6942	0.191232
ENSG00000258819.1	RP11-7F17.3	1.86804	0.514249	0.0255	-1.35379
ENSG00000136944.16	LMX1B	0.519392	0.448515	0.79375	-0.0708768
ENSG00000167258.12	CDK12	4.53072	5.06729	0.19035	0.53657
ENSG00000214595.10	EML6	0.632776	0.875057	0.6109	0.242281
ENSG00000103994.15	ZNF106	6.01213	6.18395	0.71665	0.171825
ENSG00000235315.2	RPL23AP69	0.528598	0	0.0354	-0.528598
ENSG00000230648.1	RP3-406P24.3	2.41819	1.17478	0.4177	-1.24342
ENSG00000270127.2	RP11-526I2.5	0.373019	0.913352	0.08915	0.540334
ENSG00000279348.1	RP11-566E18.1	2.22847	2.66329	0.3672	0.434818
ENSG00000143476.16	DTL	4.00184	4.37882	0.37055	0.376979
ENSG00000164818.14	DNAAF5	3.64513	3.8025	0.71905	0.157378
ENSG00000135723.12	FHOD1	2.8266	3.34259	0.256	0.51599
ENSG00000060762.17	MPC1	5.26468	5.77966	0.25225	0.51498
ENSG00000134668.11	SPOCD1	3.34905	3.69214	0.47715	0.34309
ENSG00000157111.11	TMEM171	1.08224	2.95071	0.0024	1.86847
ENSG00000220370.1	RP3-399J4.2	2.0602	0	0.03605	-2.0602
ENSG00000249150.1	CTC-472C24.1	0.389416	0	0.03605	-0.389416
ENSG00000261204.1	AC004449.6	0.581958	2.03506	0.09015	1.4531
ENSG00000219391.1	AC019129.1	1.53278	0.63685	0.40515	-0.895926
ENSG00000243976.2	RN7SL523P	1.17219	0.45335	0.40515	-0.718837
ENSG00000261514.1	RP11-527L4.2	0.579633	0.197653	0.40515	-0.38198
ENSG00000217275.2	RP1-34B20.4	0.458529	0.637964	0.7348	0.179435
ENSG00000130540.12	SULT4A1	1.68064	1.38891	0.49615	-0.291733
ENSG00000119139.15	TJP2	2.79286	3.71157	0.02635	0.918708
ENSG00000155816.18	FMN2	5.05247	4.4132	0.27905	-0.639271
ENSG00000234899.8	SOX9-AS1	0.392978	0.456107	0.7974	0.0631291
ENSG00000166851.13	PLK1	5.0917	5.46455	0.4976	0.372848
ENSG00000174099.9	MSRB3	3.45828	3.59065	0.7608	0.132373
ENSG00000101282.7	RSPO4	1.1336	0.311596	0.0102	-0.822
ENSG00000116183.9	PAPPA2	0.583046	0.148916	0.2293	-0.43413
ENSG00000186185.12	KIF18B	2.50325	3.16831	0.1525	0.665055
ENSG00000166451.12	CENPN	5.20444	5.50163	0.6084	0.297188
ENSG00000231672.5	DIRC3	0.565491	0.436652	0.6049	-0.128839
ENSG00000065357.18	DGKA	2.88428	2.95159	0.90185	0.0673044
ENSG00000267659.4	LINC01482	0.657832	0.381709	0.6641	-0.276123
ENSG00000086062.11	B4GALT1	5.70495	5.60503	0.8042	-0.0999231
ENSG00000219438.7	FAM19A5	3.02926	2.42896	0.1912	-0.600304
ENSG00000068489.11	PRR11	6.28507	6.0552	0.63535	-0.229866
ENSG00000168952.14	STXBP6	2.77807	2.53853	0.66685	-0.239532
ENSG00000172671.18	ZFAND4	0.982773	0.56546	0.2456	-0.417314
ENSG00000114923.15	SLC4A3	1.73953	1.44253	0.53585	-0.296998
ENSG00000138376.9	BARD1	2.23837	2.61948	0.45645	0.38111
ENSG00000101298.12	SNPH	2.08988	2.0355	0.8913	-0.0543769
ENSG00000128951.12	DUT	6.56727	6.47228	0.84635	-0.0949889
ENSG00000140285.8	FGF7	3.31975	3.2865	0.9837	-0.0332512
ENSG00000088899.13	LZTS3	1.66788	1.23781	0.2741	-0.430075
ENSG00000265386.2	RN7SL219P	0	0	1	0
ENSG00000172061.8	LRRC15	0.789006	1.43798	0.06135	0.648978
ENSG00000123407.3	HOXC12	1.94268	1.6839	0.54915	-0.258785
ENSG00000161249.19	DMKN	2.85454	2.90708	0.922	0.0525389
ENSG00000115226.8	FNDC4	1.13057	1.10529	0.9477	-0.0252793
ENSG00000011028.12	MRC2	2.00194	1.17176	0.07195	-0.830175
ENSG00000126970.14	ZC4H2	2.27948	2.45969	0.71315	0.180214
ENSG00000133321.9	RARRES3	1.83397	1.36641	0.3893	-0.467562
ENSG00000152952.10	PLOD2	4.41677	4.70734	0.48695	0.29057
ENSG00000163840.8	DTX3L	4.41019	4.28995	0.80075	-0.120247
ENSG00000175806.13	MSRA	2.2566	2.50229	0.6643	0.245698
ENSG00000267339.4	LINC00906	0.042148	0.0126867	1	-0.0294613
ENSG00000113594.8	LIFR	0.495057	0.488826	0.97725	-0.00623103
ENSG00000174080.9	CTSF	5.23854	4.29222	0.04545	-0.946316
ENSG00000115267.5	IFIH1	3.63502	3.91371	0.53355	0.27869
ENSG00000112118.16	MCM3	6.43776	6.63522	0.6419	0.197464
ENSG00000259022.2	DNAJC8P1	0	0.869871	0.02575	0.869871
ENSG00000184844.6	CYCSP45	0	0.961679	0.04415	0.961679
ENSG00000236307.2	EEF1E1P1	0	0.535207	0.04415	0.535207
ENSG00000235028.3	HMGN1P30	0	1.01353	0.08105	1.01353
ENSG00000243802.2	RP11-390K5.1	0	0.527675	0.08105	0.527675
ENSG00000256103.2	RP1-96H9.5	0	1.1063	0.08105	1.1063
ENSG00000257956.1	NOP56P3	0	0.46667	0.08105	0.46667
ENSG00000261217.2	BCAP31P1	0	0.46667	0.08105	0.46667
ENSG00000196639.6	HRH1	0.539701	1.04755	0.1098	0.507845
ENSG00000231878.1	SNRPFP1	0	0.699344	0.12285	0.699344
ENSG00000231217.1	RP11-1M18.1	0	0.142862	1	0.142862
ENSG00000240366.1	RPL36AP45	0	0	1	0
ENSG00000240919.1	RP11-400K9.1	0	0.164535	1	0.164535
ENSG00000267517.1	CTD-2231E14.4	0	0	1	0
ENSG00000271182.1	RP11-678G14.5	0	0.324616	1	0.324616
ENSG00000272024.1	RP11-546K22.3	0	0	1	0
ENSG00000276995.1	RP11-321A17.6	0	0	1	0
ENSG00000136436.13	CALCOCO2	6.53227	6.44065	0.84565	-0.0916122
ENSG00000162645.11	GBP2	2.17794	1.1402	0.02745	-1.03774
ENSG00000171867.15	PRNP	9.00235	9.52434	0.26155	0.521988
ENSG00000175305.15	CCNE2	3.09635	4.31057	0.11925	1.21422
ENSG00000119969.13	HELLS	3.21783	3.8663	0.26235	0.648477
ENSG00000160145.14	KALRN	1.548	1.77327	0.58975	0.225277
ENSG00000164935.5	DCSTAMP	1.25334	0.600059	0.2154	-0.653276
ENSG00000130164.10	LDLR	4.38229	4.42781	0.9167	0.0455135
ENSG00000101447.12	FAM83D	4.05156	4.42524	0.3951	0.373674
ENSG00000178409.12	BEND3	1.1542	1.40429	0.4577	0.250087
ENSG00000227214.2	HCG15	0.645584	0.405048	0.4865	-0.240536
ENSG00000125166.11	GOT2	5.78048	6.08776	0.45505	0.30728
ENSG00000168872.14	DDX19A	4.58162	4.86506	0.5376	0.283441
ENSG00000255375.1	RP1-65P5.5	2.54701	0.994667	0.02265	-1.55234
ENSG00000151150.19	ANK3	1.22305	1.26274	0.9181	0.039688
ENSG00000085063.13	CD59	8.39305	8.11284	0.5045	-0.280211
ENSG00000101443.16	WFDC2	1.18903	1.3512	0.7813	0.162177
ENSG00000204899.5	MZT1	4.93328	5.44988	0.2177	0.516602
ENSG00000161265.13	U2AF1L4	3.14257	2.63041	0.4807	-0.512155
ENSG00000165072.9	MAMDC2	0.968252	0.323591	0.0601	-0.644661
ENSG00000165434.7	PGM2L1	2.03083	2.0572	0.9419	0.0263773
ENSG00000136826.13	KLF4	2.67531	2.39351	0.55055	-0.281808
ENSG00000254453.1	NAV2-AS2	0.438645	0	0.09695	-0.438645
ENSG00000116977.17	LGALS8	2.31271	2.33684	0.9738	0.0241316
ENSG00000164949.6	GEM	2.60955	2.9075	0.5129	0.297955
ENSG00000103187.7	COTL1	6.83778	7.6454	0.0481	0.80762
ENSG00000254463.1	RP11-484D2.3	0	1.13636	0.0804	1.13636
ENSG00000277813.1	SNORD3A	5.01768	6.96592	0.0739	1.94825
ENSG00000141068.12	KSR1	3.14386	2.48581	0.29135	-0.658047
ENSG00000196352.12	CD55	6.10877	5.90641	0.6605	-0.202357
ENSG00000123080.9	CDKN2C	2.80804	3.42492	0.2339	0.616888
ENSG00000069424.13	KCNAB2	5.78735	5.30026	0.39575	-0.487091
ENSG00000236047.1	AC073410.1	0.720655	0.114523	0.42635	-0.606132
ENSG00000006118.13	TMEM132A	3.55262	2.79316	0.32425	-0.759468
ENSG00000128268.11	MGAT3	1.66511	1.32595	0.34595	-0.33916
ENSG00000159593.13	NAE1	5.67781	5.66298	0.97005	-0.0148353
ENSG00000108349.13	CASC3	4.66627	5.2116	0.19575	0.54533
ENSG00000177084.15	POLE	3.24098	3.62034	0.4026	0.379362
ENSG00000181754.6	AMIGO1	2.29907	2.17336	0.7486	-0.125711
ENSG00000145050.14	MANF	6.17718	6.63858	0.2753	0.4614
ENSG00000104833.9	TUBB4A	4.70905	3.98111	0.0789	-0.727935
ENSG00000253553.4	RP11-586K2.1	0	0.234988	1	0.234988
ENSG00000181544.12	FANCB	3.02484	3.46352	0.345	0.43868
ENSG00000163754.16	GYG1	5.03327	5.34798	0.45395	0.314704
ENSG00000197977.3	ELOVL2	3.53153	3.4809	0.90145	-0.0506328
ENSG00000100353.16	EIF3D	7.20726	7.75415	0.2094	0.546888
ENSG00000176268.5	CYCSP34	0.479671	0	0.2322	-0.479671
ENSG00000142731.9	PLK4	3.21201	3.34771	0.79455	0.135692
ENSG00000242779.5	ZNF702P	3.51511	3.10365	0.4856	-0.411455
ENSG00000253214.1	RP11-1149M10.2	2.18073	2.90095	0.30395	0.720227
ENSG00000204287.12	HLA-DRA	1.93238	3.08089	0.0337	1.14851
ENSG00000106628.9	POLD2	5.13656	5.24018	0.80165	0.103624
ENSG00000226380.6	AC058791.1	2.15981	2.22981	0.92405	0.0699962
ENSG00000259372.2	CTD-2240J17.1	0.930304	0	0.0572	-0.930304
ENSG00000258399.5	MEG8	0.400706	0.191656	0.53025	-0.20905
ENSG00000129353.13	SLC44A2	4.49959	4.06693	0.3	-0.432658
ENSG00000103355.11	PRSS33	1.71941	0.412151	0.0034	-1.30726
ENSG00000255248.5	RP11-166D19.1	3.22631	3.04923	0.689	-0.177083
ENSG00000109805.8	NCAPG	4.74826	4.76973	0.9656	0.0214721
ENSG00000155465.17	SLC7A7	1.83158	0.820177	0.01505	-1.0114
ENSG00000213658.9	LAT	3.0701	2.6601	0.6552	-0.409991
ENSG00000164649.18	CDCA7L	5.64184	5.03922	0.18945	-0.602618
ENSG00000144642.19	RBMS3	1.55961	1.40292	0.80135	-0.156691
ENSG00000107731.11	UNC5B	0.390169	0.22438	0.27175	-0.165789
ENSG00000130702.12	LAMA5	1.25817	1.31925	0.9165	0.0610788
ENSG00000169299.12	PGM2	3.75651	4.08337	0.45765	0.326856
ENSG00000154642.9	C21orf91	4.63134	4.19106	0.3973	-0.440286
ENSG00000148935.9	GAS2	2.21172	0.830565	0.0467	-1.38115
ENSG00000229091.2	HSPA8P8	0.780868	1.15382	0.3836	0.372951
ENSG00000158545.14	ZC3H18	4.20749	4.74687	0.18105	0.539372
ENSG00000164032.10	H2AFZ	8.60334	8.28638	0.4499	-0.316962
ENSG00000184305.13	CCSER1	1.72171	1.16898	0.3298	-0.552732
ENSG00000250588.5	IQCJ-SCHIP1	2.15858	3.96347	0.0019	1.80489
ENSG00000167513.7	CDT1	2.21404	2.59449	0.4472	0.380442
ENSG00000111885.6	MAN1A1	0.644523	0.299817	0.11915	-0.344706
ENSG00000108651.8	UTP6	5.62179	6.36583	0.12715	0.744044
ENSG00000277726.3	TARDBP	0.443163	0.701958	0.6588	0.258795
ENSG00000231607.7	DLEU2	3.77471	4.41643	0.47795	0.641721
ENSG00000170703.14	TTLL6	1.18436	0.651057	0.31	-0.533306
ENSG00000086619.12	ERO1LB	4.26992	4.25549	0.9814	-0.0144377
ENSG00000162063.11	CCNF	2.81856	3.07212	0.53465	0.253561
ENSG00000023171.13	GRAMD1B	6.56391	6.31364	0.5883	-0.250275
ENSG00000232034.1	AC092168.2	0	0.0843467	1	0.0843467
ENSG00000269834.4	ZNF528-AS1	2.9409	2.23131	0.27495	-0.709594
ENSG00000197415.10	VEPH1	4.10278	2.33934	0.01595	-1.76344
ENSG00000138160.5	KIF11	4.21388	4.40668	0.6233	0.192803
ENSG00000182568.15	SATB1	1.17901	0.650794	0.36005	-0.528214
ENSG00000160818.15	GPATCH4	5.4182	6.36765	0.0168	0.949454
ENSG00000156853.10	ZNF689	3.41643	3.70759	0.5204	0.291158
ENSG00000093010.10	COMT	5.22501	5.15963	0.9001	-0.0653756
ENSG00000167555.12	ZNF528	4.62765	4.42348	0.8008	-0.20417
ENSG00000125107.15	CNOT1	5.85394	5.9538	0.79245	0.0998528
ENSG00000121898.11	CPXM2	1.95437	1.71736	0.5725	-0.237007
ENSG00000118523.5	CTGF	2.95463	4.31965	0.0039	1.36502
ENSG00000159720.10	ATP6V0D1	4.77614	5.17924	0.33395	0.403105
ENSG00000188573.7	FBLL1	1.6724	0.657663	0.0371	-1.01474
ENSG00000169490.15	TM2D2	4.70888	4.35977	0.49215	-0.34911
ENSG00000165025.13	SYK	1.63896	1.82167	0.634	0.182711
ENSG00000117318.8	ID3	5.55754	5.92646	0.4087	0.368923
ENSG00000107679.13	PLEKHA1	3.6567	3.35876	0.53125	-0.297946
ENSG00000145247.10	OCIAD2	1.62203	0.846233	0.11395	-0.775797
ENSG00000138180.14	CEP55	4.24208	4.44063	0.64155	0.198543
ENSG00000224842.2	RP11-123K19.1	0.502859	0	0.02735	-0.502859
ENSG00000099725.13	PRKY	0.972304	0.569796	0.22995	-0.402508
ENSG00000240476.1	LINC00973	1.87031	3.17441	0.0254	1.3041
ENSG00000118473.20	SGIP1	4.10836	3.18171	0.1431	-0.926652
ENSG00000168264.9	IRF2BP2	6.01213	5.49821	0.35915	-0.51392
ENSG00000259172.1	RP11-299G20.2	0.531121	0.379998	0.78095	-0.151123
ENSG00000104324.14	CPQ	4.87456	4.23123	0.14775	-0.643336
ENSG00000264007.1	RP11-68I3.10	0.49074	0.283393	0.74335	-0.207346
ENSG00000277215.1	SPANXA2-OT1	1.9054	0.787767	0.02625	-1.11763
ENSG00000125148.6	MT2A	5.32548	6.14099	0.0956	0.815513
ENSG00000117016.8	RIMS3	1.22484	0.851167	0.2218	-0.373669
ENSG00000104164.9	BLOC1S6	5.8713	6.12489	0.5476	0.253596
ENSG00000250708.1	RP11-161D15.1	2.61194	0.530974	0.04775	-2.08096
ENSG00000238107.1	RP11-495P10.5	1.46423	0.306455	0.01305	-1.15777
ENSG00000086696.9	HSD17B2	0.393624	0.914651	0.14605	0.521027
ENSG00000197535.13	MYO5A	5.21287	5.58041	0.4691	0.367538
ENSG00000265158.1	LRRC37A7P	0.249357	0.443344	0.31215	0.193987
ENSG00000179277.9	MEIS3P1	2.08741	1.43835	0.23145	-0.649059
ENSG00000103995.12	CEP152	2.92679	3.39406	0.2511	0.467264
ENSG00000213075.7	RPL31P11	0	0	1	0
ENSG00000140263.12	SORD	5.03808	5.25912	0.6585	0.221041
ENSG00000223547.8	ZNF844	3.22501	3.12171	0.84915	-0.103296
ENSG00000188906.12	LRRK2	1.26982	1.43466	0.6189	0.16484
ENSG00000132000.10	PODNL1	0.45515	0.367712	0.76825	-0.0874375
ENSG00000159166.12	LAD1	0.885912	0.298471	0.08915	-0.587441
ENSG00000264300.1	RP11-640N20.1	0	0	1	0
ENSG00000166292.10	TMEM100	0.495793	0.337652	0.457	-0.158142
ENSG00000154736.5	ADAMTS5	1.50183	1.78325	0.4057	0.281425
ENSG00000076248.9	UNG	4.1533	4.7024	0.2062	0.549094
ENSG00000231473.2	LINC00441	1.05003	0.0448093	0.3685	-1.00523
ENSG00000116990.10	MYCL	1.46177	0.599337	0.02585	-0.862438
ENSG00000179399.12	GPC5	0.403701	0.109321	0.1161	-0.29438
ENSG00000151835.12	SACS	3.14525	3.4705	0.37715	0.325249
ENSG00000164109.12	MAD2L1	5.25	5.68986	0.38535	0.439866
ENSG00000196526.9	AFAP1	2.68894	2.19245	0.1885	-0.49649
ENSG00000229644.6	NAMPTP1	3.10144	2.34659	0.101	-0.754856
ENSG00000266970.1	RP11-806H10.4	2.88917	2.31856	0.4303	-0.570611
ENSG00000121390.16	PSPC1	3.97416	4.41888	0.34105	0.444716
ENSG00000160094.13	ZNF362	4.45923	3.0407	0.00095	-1.41852
ENSG00000264558.1	RP11-138C9.1	0	0.601029	0.11915	0.601029
ENSG00000242193.8	RP11-568K15.1	2.29136	1.97342	0.48785	-0.317942
ENSG00000213694.3	S1PR3	1.41246	1.4142	0.99555	0.00173329
ENSG00000273026.1	RP11-422P24.10	1.39661	0.977754	0.76725	-0.418855
ENSG00000102753.8	KPNA3	5.08947	5.56866	0.23075	0.479196
ENSG00000106355.8	LSM5	6.70244	7.29012	0.27915	0.587684
ENSG00000108509.19	CAMTA2	3.7126	3.23357	0.47645	-0.479027
ENSG00000168528.10	SERINC2	1.91298	1.73378	0.70785	-0.1792
ENSG00000069712.10	KIAA1107	0.756244	0.430052	0.2107	-0.326192
ENSG00000168772.10	CXXC4	0.639814	0.147304	0.03685	-0.49251
ENSG00000241020.1	RP11-727A23.1	1.17953	1.86265	0.6911	0.68312
ENSG00000142046.13	TMEM91	1.52556	1.07426	0.5595	-0.451304
ENSG00000255458.4	RP11-539G18.3	1.00665	0.120904	0.0716	-0.885746
ENSG00000124155.15	PIGT	6.06806	5.76589	0.46195	-0.302171
ENSG00000197956.8	S100A6	8.45638	9.18689	0.07405	0.730504
ENSG00000108256.7	NUFIP2	4.82963	5.32865	0.2061	0.499015
ENSG00000185697.15	MYBL1	2.18612	2.65251	0.30605	0.466394
ENSG00000104888.8	SLC17A7	1.15739	1.20121	0.90315	0.0438142
ENSG00000280135.1	RP1-47M23.3	0.346949	0.185666	1	-0.161283
ENSG00000172059.9	KLF11	3.38272	2.83351	0.1925	-0.549202
ENSG00000166046.9	TCP11L2	3.00246	1.95774	0.3652	-1.04471
ENSG00000124116.17	WFDC3	0.769296	0.721634	0.9134	-0.0476619
ENSG00000187957.7	DNER	4.13675	4.1418	0.99095	0.00505142
ENSG00000183741.10	CBX6	3.0722	3.38828	0.4409	0.316087
ENSG00000146386.7	ABRACL	5.71584	6.38047	0.1424	0.664635
ENSG00000234745.8	HLA-B	1.38209	1.49857	0.8108	0.116481
ENSG00000156802.11	ATAD2	5.10245	5.40025	0.453	0.297795
ENSG00000240311.1	LA16c-306E5.1	1.12597	1.96423	0.672	0.83826
ENSG00000250748.5	RP11-230G5.2	0.54683	0.768426	0.62105	0.221596
ENSG00000233461.4	RP11-295G20.2	4.69673	4.14077	0.3849	-0.555958
ENSG00000113161.14	HMGCR	4.8954	5.15194	0.51735	0.256536
ENSG00000107738.18	C10orf54	0.442525	1.14236	0.07795	0.699836
ENSG00000230084.4	RP4-613B23.1	1.01369	0.333215	0.51415	-0.680476
ENSG00000011677.11	GABRA3	0.520701	0.229713	0.39355	-0.290987
ENSG00000256248.1	RP11-123O10.4	2.38071	0	0.0693	-2.38071
ENSG00000178999.11	AURKB	4.67616	4.53497	0.77005	-0.14119
ENSG00000171812.9	COL8A2	0.475665	0.535931	0.7809	0.0602656
ENSG00000100934.13	SEC23A	4.82229	5.21817	0.33155	0.395873
ENSG00000111540.14	RAB5B	6.38137	6.00414	0.33945	-0.377229
ENSG00000052802.11	MSMO1	3.46024	3.73009	0.5416	0.269841
ENSG00000142102.14	ATHL1	2.44294	1.34816	0.02285	-1.09477
ENSG00000180817.10	PPA1	6.17167	6.46736	0.4806	0.295694
ENSG00000157578.12	LCA5L	1.30551	0.964047	0.57945	-0.341463
ENSG00000131473.15	ACLY	5.82487	5.93084	0.7998	0.105964
ENSG00000257453.1	RP11-290L1.3	0.576464	0.233083	0.6003	-0.343381
ENSG00000170365.8	SMAD1	1.15065	0.831692	0.30645	-0.318958
ENSG00000132780.15	NASP	6.99164	6.93266	0.8928	-0.0589716
ENSG00000178163.6	ZNF518B	4.48668	3.50367	0.06095	-0.983015
ENSG00000145220.12	LYAR	4.49582	5.0153	0.24955	0.519485
ENSG00000065923.8	SLC9A7	1.60064	1.56009	0.9344	-0.0405424
ENSG00000188269.7	OR7A5	1.48507	0.544223	0.072	-0.940848
ENSG00000280571.1	RP4-613B23.5	0.715768	0.203774	0.5131	-0.511994
ENSG00000019549.7	SNAI2	6.71635	5.77359	0.02295	-0.942759
ENSG00000140829.10	DHX38	4.04591	4.72	0.17175	0.674093
ENSG00000077585.12	GPR137B	6.73913	5.94418	0.17545	-0.794949
ENSG00000171295.11	ZNF440	3.58511	3.80869	0.61145	0.223587
ENSG00000243414.5	TICAM2	0.473051	1.04899	0.6529	0.575938
ENSG00000074266.16	EED	4.57565	5.14353	0.19035	0.567881
ENSG00000173848.17	NET1	3.27974	3.67065	0.36355	0.390909
ENSG00000164086.9	DUSP7	3.05002	3.68491	0.1397	0.634887
ENSG00000176390.11	CRLF3	2.66771	3.16768	0.3542	0.499973
ENSG00000109472.12	CPE	0.462554	0.125569	0.08995	-0.336985
ENSG00000173546.7	CSPG4	3.86731	3.32339	0.17635	-0.543922
ENSG00000100077.13	ADRBK2	3.32879	2.10348	0.0111	-1.22531
ENSG00000147434.7	CHRNA6	1.02161	0.351039	0.03575	-0.670568
ENSG00000096060.13	FKBP5	4.07187	4.1897	0.77785	0.117824
ENSG00000103047.6	TANGO6	2.43799	2.19135	0.5193	-0.246641
ENSG00000198692.8	EIF1AY	3.68308	3.4795	0.7097	-0.203577
ENSG00000147251.14	DOCK11	3.01359	2.27803	0.0687	-0.735553
ENSG00000137825.9	ITPKA	0.287486	0.49775	0.32855	0.210264
ENSG00000142303.12	ADAMTS10	1.89299	0.937191	0.1169	-0.955798
ENSG00000089199.8	CHGB	1.69622	1.17046	0.1916	-0.525764
ENSG00000164920.8	OSR2	1.04607	1.04779	0.9964	0.00171772
ENSG00000213556.3	RP11-3J11.1	1.13791	0	0.06735	-1.13791
ENSG00000214429.3	CYCSP6	0.851177	0	0.06735	-0.851177
ENSG00000229546.1	LINC00428	1.62198	0	0.06735	-1.62198
ENSG00000230191.1	RP4-725G10.3	0.505216	0	0.06735	-0.505216
ENSG00000231165.3	TRBV26OR9-2	0.909455	0	0.06735	-0.909455
ENSG00000233440.2	HMGA1P6	0.500227	0	0.06735	-0.500227
ENSG00000233975.1	RP11-288L9.1	0.399217	0	0.06735	-0.399217
ENSG00000248479.1	RP11-807H7.2	0.515462	0	0.06735	-0.515462
ENSG00000250808.1	RP11-531A21.4	0.575826	0	0.06735	-0.575826
ENSG00000266176.1	RP11-855A2.5	0.448632	0	0.06735	-0.448632
ENSG00000260911.2	RP11-196G11.2	0.386453	0.752192	0.45595	0.365739
ENSG00000236764.4	COX7A2P2	1.29906	0.714508	0.5253	-0.58455
ENSG00000271914.1	RP4-789D17.5	0.488131	0.237704	0.5254	-0.250427
ENSG00000273265.1	RP11-353K11.1	0.446607	0.216018	0.5254	-0.230589
ENSG00000179131.7	RP11-458F8.3	0.579007	0.524737	0.80255	-0.0542706
ENSG00000225018.1	RP11-419M24.5	0.951928	1.16155	0.8047	0.209624
ENSG00000188051.6	TMEM221	0.814646	0.655809	0.65785	-0.158838
ENSG00000154928.15	EPHB1	1.03013	0.60712	0.12635	-0.423012
ENSG00000223908.5	AC068657.2	0	1.01939	0.1358	1.01939
ENSG00000155974.10	GRIP1	1.90472	0.807032	0.069	-1.09768
ENSG00000125249.6	RAP2A	4.30574	4.8423	0.18165	0.536551
ENSG00000260190.1	RP11-229P13.25	0.582541	1.49909	0.5464	0.916548
ENSG00000140678.15	ITGAX	1.67749	1.00304	0.1456	-0.674449
ENSG00000267404.1	RP11-49I11.2	2.71489	2.47842	0.6723	-0.236467
ENSG00000145246.12	ATP10D	1.82562	1.88951	0.87135	0.0638896
ENSG00000102699.5	PARP4	3.62698	4.07064	0.2641	0.443662
ENSG00000221829.8	FANCG	2.05467	2.87873	0.1457	0.824058
ENSG00000140451.11	PIF1	2.14414	2.07199	0.907	-0.0721486
ENSG00000138642.13	HERC6	1.21537	1.79506	0.17195	0.579697
ENSG00000166974.11	MAPRE2	4.67104	4.84821	0.7265	0.177168
ENSG00000146281.5	PM20D2	3.59895	3.3091	0.48475	-0.289851
ENSG00000276727.1	RP11-123K3.9	0.432008	0.247339	0.73725	-0.184669
ENSG00000148798.8	INA	1.01496	1.80764	0.0481	0.792673
ENSG00000139618.13	BRCA2	2.70846	3.18756	0.2136	0.479101
ENSG00000104635.12	SLC39A14	5.81159	5.43688	0.3594	-0.374708
ENSG00000185262.8	UBALD2	5.1224	4.33171	0.076	-0.79069
ENSG00000130589.15	HELZ2	2.71334	3.46757	0.15585	0.754225
ENSG00000071539.12	TRIP13	4.48041	4.68225	0.7126	0.20184
ENSG00000281649.1	EBLN3	5.24147	5.33883	0.8233	0.0973567
ENSG00000224460.1	RP11-439L18.2	0.474291	0.429104	0.81605	-0.0451868
ENSG00000160460.14	SPTBN4	0.676337	0.791429	0.7761	0.115092
ENSG00000223959.7	AFG3L1P	3.4929	3.81057	0.6808	0.317662
ENSG00000128849.10	CGNL1	0.659399	0.39574	0.2097	-0.26366
ENSG00000252827.1	RN7SKP11	0.951928	0	0.0686	-0.951928
ENSG00000105409.14	ATP1A3	1.50945	1.38271	0.80735	-0.126747
ENSG00000140995.15	DEF8	4.72388	5.35878	0.25995	0.634901
ENSG00000105854.11	PON2	6.80373	6.38386	0.30585	-0.419874
ENSG00000146373.15	RNF217	2.17419	2.46419	0.5829	0.290004
ENSG00000162614.17	NEXN	2.14665	3.10825	0.0576	0.9616
ENSG00000198691.10	ABCA4	0.381705	0.144983	0.2641	-0.236722
ENSG00000181804.13	SLC9A9	1.23026	0.985285	0.79195	-0.244973
ENSG00000107201.8	DDX58	2.08106	2.93659	0.04095	0.855531
ENSG00000120802.12	TMPO	6.31424	6.40574	0.83325	0.0914993
ENSG00000260231.1	JHDM1D-AS1	1.7905	1.21667	0.20385	-0.573825
ENSG00000130294.13	KIF1A	0.860567	0.773988	0.83155	-0.0865793
ENSG00000149577.14	SIDT2	3.50807	2.93673	0.22625	-0.571345
ENSG00000137310.10	TCF19	1.5746	2.15728	0.2926	0.582681
ENSG00000143401.13	ANP32E	5.78934	5.73733	0.89485	-0.0520081
ENSG00000086300.14	SNX10	5.42707	5.0166	0.31475	-0.41047
ENSG00000147100.8	SLC16A2	1.03621	0.825369	0.5122	-0.210839
ENSG00000116717.10	GADD45A	4.96293	5.2607	0.5073	0.297766
ENSG00000256566.1	RP4-734P14.4	0.399815	0.310838	0.85625	-0.0889773
ENSG00000187773.8	FAM69C	0.159339	0.214199	1	0.0548609
ENSG00000267939.1	CTD-2325M2.1	0.61154	0.209981	0.5374	-0.401559
ENSG00000115159.14	GPD2	5.10565	5.21639	0.83085	0.11074
ENSG00000141424.11	SLC39A6	7.49628	7.34936	0.7266	-0.146922
ENSG00000154262.11	ABCA6	0.84116	0.414188	0.17735	-0.426972
ENSG00000249776.4	RP11-133F8.2	0.685075	0	0.2005	-0.685075
ENSG00000151287.15	TEX30	4.23465	4.8462	0.2235	0.61155
ENSG00000102900.11	NUP93	5.64054	5.55419	0.82515	-0.0863531
ENSG00000119866.19	BCL11A	2.31386	0.358436	0.00015	-1.95543
ENSG00000080839.10	RBL1	3.4023	3.7196	0.46235	0.317295
ENSG00000144136.9	SLC20A1	6.7903	7.01355	0.5733	0.223249
ENSG00000279525.1	GS1-306C12.1	0.794571	0.423721	0.21685	-0.370849
ENSG00000105974.10	CAV1	3.57436	4.36295	0.08945	0.788598
ENSG00000227954.5	TARID	0.854522	0.310669	0.3771	-0.543853
ENSG00000111335.11	OAS2	4.4812	5.42942	0.13925	0.948223
ENSG00000169067.3	ACTBL2	1.42608	1.0764	0.40045	-0.349675
ENSG00000144161.11	ZC3H8	4.14361	3.93956	0.7083	-0.204058
ENSG00000134716.8	CYP2J2	1.29091	0.780383	0.2062	-0.510525
ENSG00000177989.12	ODF3B	0.441852	0.289295	0.6318	-0.152557
ENSG00000127415.11	IDUA	1.45545	0.828376	0.2849	-0.627078
ENSG00000273449.1	RP11-218F10.3	0.551422	0.840069	0.54685	0.288648
ENSG00000165030.3	NFIL3	3.92469	4.14731	0.62335	0.222618
ENSG00000183117.16	CSMD1	1.36488	0.778766	0.19875	-0.586114
ENSG00000099901.15	RANBP1	7.72009	8.04823	0.50585	0.328132
ENSG00000090238.10	YPEL3	3.57318	2.95023	0.29	-0.622949
ENSG00000023839.9	ABCC2	3.31992	3.05854	0.5092	-0.261383
ENSG00000181852.16	RNF41	4.61472	4.31733	0.5522	-0.297383
ENSG00000153253.14	SCN3A	0.557147	0.256759	0.2666	-0.300388
ENSG00000234176.1	HSPA8P1	0.729191	1.15638	0.27335	0.427193
ENSG00000126458.3	RRAS	3.25943	2.90056	0.4979	-0.35887
ENSG00000181026.14	AEN	4.22085	4.88651	0.1091	0.665658
ENSG00000123505.13	AMD1	5.0139	5.50832	0.28935	0.494422
ENSG00000114686.7	MRPL3	6.73789	7.15427	0.31635	0.416382
ENSG00000092758.14	COL9A3	5.44005	4.35012	0.08585	-1.08994
ENSG00000047249.15	ATP6V1H	5.2632	5.22018	0.92085	-0.0430169
ENSG00000158863.20	FAM160B2	2.98151	2.58882	0.46105	-0.392693
ENSG00000132017.9	DCAF15	3.22162	3.64792	0.3775	0.426301
ENSG00000011304.15	PTBP1	6.36462	6.74994	0.4029	0.385317
ENSG00000257553.1	RP11-603J24.17	0	0.198235	1	0.198235
ENSG00000116991.9	SIPA1L2	2.43477	2.57376	0.7334	0.138985
ENSG00000100749.6	VRK1	4.49196	4.54637	0.89685	0.0544077
ENSG00000110031.11	LPXN	3.95513	4.48606	0.2475	0.530938
ENSG00000172840.5	PDP2	3.26566	3.73892	0.3591	0.473256
ENSG00000148737.14	TCF7L2	3.50255	2.74344	0.0796	-0.759105
ENSG00000161547.13	SRSF2	6.67864	7.15926	0.3173	0.48062
ENSG00000164104.10	HMGB2	6.11933	6.15519	0.9358	0.0358574
ENSG00000249288.1	SLC25A15P5	0	0	1	0
ENSG00000246528.3	RP11-159H10.3	0.438655	0.0398577	0.23745	-0.398797
ENSG00000241484.8	ARHGAP8	0.444309	0.102847	0.11535	-0.341462
ENSG00000265800.1	RP11-649A18.5	0	0.433258	0.14245	0.433258
ENSG00000138639.16	ARHGAP24	2.15444	1.41999	0.17305	-0.734454
ENSG00000116329.9	OPRD1	1.23285	1.51533	0.37935	0.282483
ENSG00000168306.11	ACOX2	0.781121	0.565327	0.4692	-0.215794
ENSG00000095539.14	SEMA4G	1.64082	1.12881	0.60335	-0.51201
ENSG00000266995.1	RP11-703I16.3	0	2.82007	0.02575	2.82007
ENSG00000236735.3	RPL31P63	0	0.686155	0.04415	0.686155
ENSG00000265626.1	AC139085.2	0	2.99873	0.04415	2.99873
ENSG00000223198.1	RNU2-22P	0	1.75368	0.08105	1.75368
ENSG00000235225.1	AC016712.2	0	0.483871	0.08105	0.483871
ENSG00000237745.1	AC009963.5	0	0.60405	0.08105	0.60405
ENSG00000259557.2	HMGN1P26	0	0.435129	0.12285	0.435129
ENSG00000180172.6	RPS12P23	0	0.236467	1	0.236467
ENSG00000217416.4	ISCA1P1	0	0	1	0
ENSG00000224217.1	RP11-232D9.1	0	0.314173	1	0.314173
ENSG00000227854.1	RP11-307O1.1	0	0	1	0
ENSG00000228399.1	RP4-575N6.2	0	0	1	0
ENSG00000230295.1	RP11-458F8.2	0	0.308183	1	0.308183
ENSG00000232065.1	LINC01063	0	0.314173	1	0.314173
ENSG00000234005.3	GAPDHP22	0	0	1	0
ENSG00000251336.1	RP11-540E16.2	0	0	1	0
ENSG00000256350.1	AE000658.30	0	0	1	0
ENSG00000261620.1	HMGN2P41	0	0	1	0
ENSG00000261722.1	RP11-679B19.2	0	0	1	0
ENSG00000268412.2	TRMT112P6	0	0	1	0
ENSG00000269635.1	AC004257.1	0	0	1	0
ENSG00000271657.1	RP11-270B14.1	0	0	1	0
ENSG00000272088.1	RP11-168F9.2	0	0	1	0
ENSG00000277672.1	RP11-386G11.11	0	0	1	0
ENSG00000155792.8	DEPTOR	1.66783	1.00684	0.1072	-0.660992
ENSG00000145284.10	SCD5	2.22848	2.05275	0.68405	-0.17573
ENSG00000168060.13	NAALADL1	0.542832	0.823113	0.44775	0.280281
ENSG00000185985.8	SLITRK2	2.40345	2.54316	0.7577	0.139711
ENSG00000203880.10	PCMTD2	4.29635	3.53512	0.05755	-0.761227
ENSG00000186567.11	CEACAM19	0.518644	0.365157	0.6464	-0.153487
ENSG00000231721.5	LINC-PINT	4.07576	4.16733	0.91735	0.0915787
ENSG00000091972.17	CD200	4.12896	4.07641	0.9104	-0.0525563
ENSG00000142552.6	RCN3	4.72708	4.70372	0.95445	-0.023361
ENSG00000188157.12	AGRN	3.69855	2.07496	0.00075	-1.62359
ENSG00000253616.4	RP11-875O11.3	0.891714	0.305477	0.4506	-0.586237
ENSG00000108018.14	SORCS1	1.04467	0.750226	0.40245	-0.294441
ENSG00000091592.14	NLRP1	1.27292	1.06462	0.64515	-0.208298
ENSG00000024422.10	EHD2	1.85285	2.34458	0.36955	0.491732
ENSG00000132002.6	DNAJB1	5.72688	6.73144	0.03535	1.00456
ENSG00000070761.6	CFAP20	3.93967	4.48512	0.26155	0.545456
ENSG00000132967.9	HMGB1P5	4.30814	4.76216	0.40635	0.454022
ENSG00000067182.6	TNFRSF1A	5.50946	5.42053	0.8565	-0.0889353
ENSG00000129810.13	SGOL1	3.89139	4.13511	0.60285	0.243718
ENSG00000161800.11	RACGAP1	5.39727	5.50229	0.7773	0.105027
ENSG00000125046.13	SSUH2	0.432273	0.588843	0.64505	0.15657
ENSG00000163781.11	TOPBP1	5.14558	5.57577	0.3687	0.430193
ENSG00000062282.13	DGAT2	2.89769	2.55395	0.526	-0.343739
ENSG00000164073.8	MFSD8	1.96064	2.08121	0.80445	0.120572
ENSG00000155100.9	OTUD6B	4.35905	4.64324	0.5751	0.284188
ENSG00000151651.14	ADAM8	0.440878	0.147834	0.21855	-0.293044
ENSG00000180198.14	RCC1	4.60267	5.18133	0.3228	0.578659
ENSG00000118785.12	SPP1	2.69792	1.76863	0.0703	-0.929292
ENSG00000112029.8	FBXO5	4.41773	4.79534	0.38005	0.37761
ENSG00000278259.3	MYO19	2.71729	3.04905	0.55275	0.331763
ENSG00000169851.14	PCDH7	0.646257	1.27462	0.10445	0.628363
ENSG00000189410.10	SH2D5	0.943558	1.03866	0.78835	0.0951026
ENSG00000198805.10	PNP	3.25664	4.56876	0.00915	1.31213
ENSG00000167642.11	SPINT2	0.179922	0.874627	0.1627	0.694705
ENSG00000112812.14	PRSS16	2.00328	1.50009	0.31245	-0.503194
ENSG00000232977.5	LINC00327	2.73132	1.65018	0.0364	-1.08114
ENSG00000146918.18	NCAPG2	4.64324	4.68867	0.9128	0.0454342
ENSG00000100033.15	PRODH	0.607809	0.101435	0.04145	-0.506374
ENSG00000066279.15	ASPM	3.96201	3.93742	0.9511	-0.0245925
ENSG00000128283.6	CDC42EP1	3.96851	3.31836	0.1446	-0.650159
ENSG00000132436.10	FIGNL1	4.97483	5.06633	0.82245	0.0915071
ENSG00000114767.6	RRP9	3.62972	4.41374	0.10015	0.784025
ENSG00000198824.5	CHAMP1	4.61317	5.0768	0.26125	0.463631
ENSG00000136231.12	IGF2BP3	5.07006	5.50696	0.2973	0.436902
ENSG00000204681.9	GABBR1	3.24735	2.93464	0.5373	-0.312708
ENSG00000263683.1	RP4-777O23.1	0.750623	0	0.0941	-0.750623
ENSG00000121152.8	NCAPH	4.56557	4.88284	0.5175	0.317266
ENSG00000145386.8	CCNA2	4.31621	4.45418	0.7913	0.137972
ENSG00000160447.6	PKN3	0.821793	1.13091	0.48575	0.309118
ENSG00000103966.8	EHD4	3.36593	4.48486	0.03385	1.11893
ENSG00000157193.13	LRP8	3.46239	3.86759	0.54805	0.405197
ENSG00000123485.10	HJURP	4.36398	4.64468	0.51315	0.280691
ENSG00000134690.9	CDCA8	4.23099	4.44897	0.61005	0.217987
ENSG00000149968.10	MMP3	4.43089	7.59439	0.10115	3.1635
ENSG00000166986.11	MARS	6.9811	6.25437	0.1118	-0.72673
ENSG00000160058.17	BSDC1	4.77171	5.14294	0.3645	0.371229
ENSG00000156804.6	FBXO32	6.14011	5.28231	0.1787	-0.857796
ENSG00000113263.11	ITK	2.57201	1.66028	0.3614	-0.911726
ENSG00000222019.6	URAHP	0	0.234485	1	0.234485
ENSG00000105849.5	TWISTNB	4.48961	4.97826	0.23585	0.488648
ENSG00000103540.15	CCP110	3.27989	3.83231	0.16135	0.552424
ENSG00000271880.1	AGAP11	1.11505	0.128148	0.06615	-0.986905
ENSG00000145040.3	UCN2	3.60139	3.80631	0.7956	0.204926
ENSG00000275638.1	RP11-16E23.5	0	0.326547	1	0.326547
ENSG00000064787.11	BCAS1	0.451606	0.476769	0.93425	0.0251632
ENSG00000171604.10	CXXC5	4.49443	3.67818	0.06555	-0.816244
ENSG00000171450.5	CDK5R2	0.587973	0.378272	0.3888	-0.209701
ENSG00000186197.11	EDARADD	1.18281	1.39972	0.6275	0.216911
ENSG00000198554.10	WDHD1	3.55752	3.65391	0.8408	0.096388
ENSG00000239435.2	KCNMB3P1	0	0	1	0
ENSG00000114631.10	PODXL2	4.37307	3.4642	0.0439	-0.908873
ENSG00000273313.1	RBAKDN	0.772119	0	0.10665	-0.772119
ENSG00000103319.10	EEF2K	2.6755	2.36132	0.4067	-0.314178
ENSG00000212916.4	MAP10	0.720277	0.251003	0.04795	-0.469274
ENSG00000144645.12	OSBPL10	5.17376	4.60546	0.3135	-0.568296
ENSG00000135046.12	ANXA1	5.17446	6.46408	0.00255	1.28963
ENSG00000028137.15	TNFRSF1B	2.10264	1.73174	0.37165	-0.370903
ENSG00000231170.4	AC002451.3	2.08025	1.80357	0.7553	-0.276686
ENSG00000198931.9	APRT	4.68147	4.53392	0.778	-0.147547
ENSG00000186153.15	WWOX	2.84664	2.95924	0.8619	0.1126
ENSG00000125810.9	CD93	0.0621154	0.09159	1	0.0294747
ENSG00000159184.7	HOXB13	3.34536	2.90653	0.32995	-0.438832
ENSG00000251191.6	LINC00589	3.26838	1.07572	0.0008	-2.19266
ENSG00000184445.10	KNTC1	3.84509	3.92023	0.86315	0.075138
ENSG00000159588.13	CCDC17	0.384207	0.362598	0.92975	-0.021609
ENSG00000138496.15	PARP9	4.15927	4.13767	0.9757	-0.0216065
ENSG00000197555.8	SIPA1L1	5.48427	4.29529	0.0757	-1.18898
ENSG00000095261.12	PSMD5	3.24826	3.37441	0.78565	0.126141
ENSG00000117298.13	ECE1	5.26114	4.7517	0.2248	-0.509431
ENSG00000213236.3	YWHAZP2	1.12814	1.4362	0.5863	0.308058
ENSG00000134291.10	TMEM106C	5.99958	6.0377	0.93325	0.03812
ENSG00000134758.12	RNF138	4.65266	5.05748	0.51255	0.404826
ENSG00000138835.21	RGS3	3.19888	3.59804	0.4062	0.399161
ENSG00000170954.10	ZNF415	3.31017	2.8192	0.50885	-0.490968
ENSG00000152061.20	RABGAP1L	4.06412	3.40163	0.16955	-0.66249
ENSG00000152822.12	GRM1	0.420038	0.4217	0.9939	0.00166175
ENSG00000175946.8	KLHL38	0.834583	0.441667	0.1987	-0.392915
ENSG00000197299.9	BLM	4.24212	3.92859	0.4797	-0.313534
ENSG00000264384.2	RN7SL431P	0	0.428183	0.13075	0.428183
ENSG00000105223.17	PLD3	6.06867	5.62246	0.3836	-0.446213
ENSG00000079691.16	LRRC16A	2.95594	2.80194	0.7012	-0.154007
ENSG00000206527.8	PTPLB	4.47361	5.25543	0.0516	0.781817
ENSG00000174371.15	EXO1	4.22409	4.67887	0.32955	0.454785
ENSG00000196917.5	HCAR1	0.958451	1.29579	0.32645	0.337343
ENSG00000225249.4	LINC00378	0.411797	0	0.0968	-0.411797
ENSG00000215915.8	ATAD3C	0.460562	0.644178	0.47355	0.183616
ENSG00000139200.12	PIANP	0.445104	0.311175	0.51455	-0.133928
ENSG00000170961.6	HAS2	1.71161	1.13479	0.1335	-0.576817
ENSG00000149970.13	CNKSR2	1.43388	1.13243	0.5997	-0.301446
ENSG00000159167.10	STC1	0.616073	0.284006	0.15045	-0.332068
ENSG00000119888.9	EPCAM	1.55994	1.43454	0.8139	-0.125397
ENSG00000178202.11	KDELC2	4.38841	4.45904	0.8612	0.0706347
ENSG00000198807.11	PAX9	0.439487	0.646347	0.44595	0.20686
ENSG00000278910.2	BANCR	3.30071	1.51515	0.0277	-1.78557
ENSG00000165304.6	MELK	4.71914	4.95633	0.5942	0.237191
ENSG00000243069.6	ARHGEF26-AS1	0.481532	0.33727	0.6746	-0.144262
ENSG00000201998.1	SNORA23	0	1.73595	0.1396	1.73595
ENSG00000092199.16	HNRNPC	8.41209	8.5393	0.7608	0.127207
ENSG00000171408.12	PDE7B	3.05244	2.68934	0.3667	-0.363098
ENSG00000173727.10	CMB9-22P13.1	2.01317	1.28705	0.1879	-0.72612
ENSG00000264920.1	RP11-6N17.4	3.45293	2.73593	0.33225	-0.717007
ENSG00000135365.14	PHF21A	4.63489	4.18074	0.25925	-0.454153
ENSG00000143603.17	KCNN3	0.662288	1.40404	0.0229	0.741754
ENSG00000155660.9	PDIA4	6.74688	6.939	0.6301	0.192126
ENSG00000263345.1	RP1-59D14.5	0.561743	0.0665833	0.34885	-0.495159
ENSG00000075188.7	NUP37	5.14799	5.3055	0.7467	0.15751
ENSG00000143149.11	ALDH9A1	4.56597	4.39402	0.6776	-0.171955
ENSG00000085465.12	OVGP1	0.779771	0.260756	0.07875	-0.519015
ENSG00000113083.11	LOX	3.7497	3.97107	0.73965	0.221379
ENSG00000158292.6	GPR153	2.30134	1.44902	0.04275	-0.852319
ENSG00000257526.2	RP11-20E24.1	0.512866	0	0.07675	-0.512866
ENSG00000267296.2	CEBPA-AS1	0.816668	0.445647	0.2078	-0.37102
ENSG00000108828.14	VAT1	6.41151	5.9466	0.24445	-0.464908
ENSG00000115419.11	GLS	6.20839	6.43211	0.74625	0.223712
ENSG00000066923.16	STAG3	1.29879	0.696456	0.17915	-0.602337
ENSG00000135686.11	KLHL36	3.11116	3.42423	0.47435	0.313075
ENSG00000205336.10	GPR56	4.28914	2.88529	0.00135	-1.40385
ENSG00000228817.4	BACH1-IT2	0	0.447836	0.18265	0.447836
ENSG00000131724.9	IL13RA1	5.08912	4.73788	0.3748	-0.351245
ENSG00000135905.17	DOCK10	3.70135	3.23413	0.2943	-0.467219
ENSG00000172638.11	EFEMP2	2.22219	1.53294	0.3027	-0.689257
ENSG00000117586.9	TNFSF4	1.38748	0.817401	0.1204	-0.570083
ENSG00000161091.11	MFSD12	7.78707	8.41438	0.2374	0.62731
ENSG00000146122.15	DAAM2	4.10518	4.00024	0.84385	-0.104932
ENSG00000176788.8	BASP1	0.898197	1.26792	0.36195	0.369723
ENSG00000120889.11	TNFRSF10B	5.51657	5.08545	0.41575	-0.431116
ENSG00000234741.6	GAS5	8.1518	7.71668	0.43715	-0.435121
ENSG00000163083.5	INHBB	0.513366	0.967146	0.14365	0.453779
ENSG00000183570.15	PCBP3	0.920771	0.652363	0.43645	-0.268409
ENSG00000162777.15	DENND2D	3.65573	0.889861	0.0018	-2.76587
ENSG00000007866.17	TEAD3	2.9871	2.96477	0.9594	-0.0223379
ENSG00000163328.12	GPR155	2.50795	1.67675	0.04535	-0.831199
ENSG00000151117.7	TMEM86A	1.92668	0.94691	0.0089	-0.979765
ENSG00000108829.9	LRRC59	6.32857	7.09108	0.0736	0.762503
ENSG00000180900.15	SCRIB	2.51453	2.8256	0.5531	0.311068
ENSG00000114841.16	DNAH1	0.885572	0.219878	0.15815	-0.665694
ENSG00000123473.14	STIL	3.66161	4.08767	0.2859	0.426062
ENSG00000256514.1	AP003419.11	0.726387	1.26118	0.7026	0.534794
ENSG00000120800.4	UTP20	4.56608	4.91681	0.36205	0.350733
ENSG00000107104.17	KANK1	4.07461	3.96494	0.79615	-0.109664
ENSG00000074370.16	ATP2A3	1.02389	1.32362	0.4373	0.29973
ENSG00000163131.9	CTSS	3.76175	3.7558	0.99345	-0.00595775
ENSG00000175215.8	CTDSP2	5.58166	5.10212	0.2213	-0.47954
ENSG00000105404.9	RABAC1	4.68213	4.70286	0.96735	0.0207276
ENSG00000106976.17	DNM1	1.47188	0.850289	0.35215	-0.621596
ENSG00000149809.13	TM7SF2	2.82674	2.48614	0.778	-0.340606
ENSG00000112796.8	ENPP5	0.974603	0.206356	0.01465	-0.768248
ENSG00000181458.9	TMEM45A	4.32771	5.1665	0.1113	0.838794
ENSG00000166963.11	MAP1A	2.17706	3.44091	0.00075	1.26385
ENSG00000115604.9	IL18R1	1.4157	1.29599	0.8359	-0.119706
ENSG00000259112.1	NDUFC2-KCTD14	0	1.60017	0.133	1.60017
ENSG00000198467.12	TPM2	3.59058	3.28896	0.57335	-0.301617
ENSG00000273353.1	CTA-268H5.12	0	1.48565	0.0908	1.48565
ENSG00000261364.1	RP11-59E19.4	2.89943	1.95055	0.1114	-0.94888
ENSG00000123892.10	RAB38	6.69661	6.00901	0.113	-0.687597
ENSG00000165509.12	MAGEC3	0.979122	0.556231	0.2488	-0.42289
ENSG00000130775.14	THEMIS2	4.27326	3.07932	0.0209	-1.19395
ENSG00000197530.11	MIB2	2.67676	2.31031	0.4799	-0.366449
ENSG00000143013.11	LMO4	4.8926	4.01572	0.10035	-0.876874
ENSG00000181061.12	HIGD1A	6.81039	7.18772	0.3695	0.377327
ENSG00000159840.14	ZYX	4.67891	5.17725	0.2241	0.498346
ENSG00000254101.4	RP11-30J20.1	2.39935	2.2674	0.8458	-0.131948
ENSG00000163535.16	SGOL2	4.37876	4.7117	0.4368	0.332937
ENSG00000113319.10	RASGRF2	0.545354	0.466367	0.88735	-0.0789865
ENSG00000226874.1	AC005154.8	0	0	1	0
ENSG00000277232.2	GTSE1-AS1	0.291475	0.208655	1	-0.0828205
ENSG00000110172.10	CHORDC1	6.25576	6.79129	0.21325	0.535538
ENSG00000100867.13	DHRS2	1.51541	0.837988	0.12345	-0.677422
ENSG00000166822.11	TMEM170A	3.17486	3.85257	0.38635	0.677708
ENSG00000180011.6	ZADH2	4.50495	4.19897	0.52375	-0.305985
ENSG00000158813.16	EDA	0.978133	0.466111	0.045	-0.512021
ENSG00000129465.14	RIPK3	0.640481	0.894742	0.5224	0.254261
ENSG00000146038.10	DCDC2	0.786687	0.0713038	0.0506	-0.715383
ENSG00000082397.14	EPB41L3	5.1271	5.06123	0.8771	-0.0658774
ENSG00000141503.14	MINK1	2.98805	2.30116	0.1967	-0.686883
ENSG00000031698.11	SARS	7.78744	6.86697	0.04765	-0.920469
ENSG00000230659.3	RP11-466F5.9	0	0	1	0
ENSG00000206910.1	SNORA29	2.65672	0	0.1087	-2.65672
ENSG00000124222.20	STX16	6.271	5.83061	0.31165	-0.440395
ENSG00000137857.16	DUOX1	0.62527	0.378216	0.53055	-0.247053
ENSG00000267009.5	RP11-120M18.2	2.71893	1.66143	0.40465	-1.0575
ENSG00000136717.13	BIN1	4.22155	3.70194	0.2533	-0.519615
ENSG00000275149.1	RP11-427J23.1	0.396702	0.378546	0.9237	-0.018156
ENSG00000105889.13	STEAP1B	4.2397	4.85266	0.27545	0.612962
ENSG00000103248.16	MTHFSD	3.27342	3.89739	0.2376	0.623961
ENSG00000266111.2	RP11-296K13.4	0.616398	0.396635	0.74015	-0.219763
ENSG00000133313.13	CNDP2	5.50475	5.47824	0.9575	-0.0265069
ENSG00000179761.10	PIPOX	1.05204	1.67767	0.5401	0.625626
ENSG00000117569.17	PTBP2	4.19327	3.71917	0.2871	-0.474095
ENSG00000279207.1	RP11-159D12.8	1.36043	2.047	0.08245	0.686573
ENSG00000198453.11	ZNF568	3.32409	2.93349	0.39775	-0.390603
ENSG00000204179.9	PTPN20A	2.93115	2.76707	0.71025	-0.164074
ENSG00000075223.12	SEMA3C	2.88993	2.78091	0.79995	-0.109018
ENSG00000164708.5	PGAM2	0.501093	0	0.1612	-0.501093
ENSG00000198373.11	WWP2	3.41476	3.74059	0.44655	0.325834
ENSG00000145819.14	ARHGAP26	3.59148	2.92779	0.23475	-0.663684
ENSG00000197134.10	ZNF257	2.41161	2.78398	0.47205	0.372375
ENSG00000123200.15	ZC3H13	5.82689	6.05143	0.61315	0.224539
ENSG00000003249.12	DBNDD1	3.11983	2.77121	0.58885	-0.348623
ENSG00000130449.5	ZSWIM6	3.05386	3.14933	0.8118	0.0954692
ENSG00000280758.1	RP11-216B9.9	0	0.119149	1	0.119149
ENSG00000135424.14	ITGA7	4.01478	2.91711	0.05655	-1.09767
ENSG00000242441.6	GTF2A1L	0.464373	0	0.0736	-0.464373
ENSG00000261971.5	MMP25-AS1	1.83949	1.30888	0.38655	-0.530609
ENSG00000064687.11	ABCA7	0.634697	1.17783	0.19255	0.543138
ENSG00000102898.10	NUTF2	5.69412	5.94372	0.64565	0.249602
ENSG00000237940.3	AC093642.3	0.418096	0	0.02995	-0.418096
ENSG00000121743.3	GJA3	1.37338	1.43632	0.8625	0.0629408
ENSG00000100191.5	SLC5A4	4.58655	2.86578	0.0005	-1.72078
ENSG00000170312.14	CDK1	5.43279	5.51263	0.8539	0.0798394
ENSG00000256603.1	RP11-667M19.2	0.457844	0.115485	0.50255	-0.34236
ENSG00000275494.1	RP11-266L9.8	0.91056	0.575872	0.6659	-0.334688
ENSG00000233266.1	HMGB1P31	0.889869	0.815371	0.9036	-0.0744978
ENSG00000225062.1	CATIP-AS1	1.16664	0.287359	0.3109	-0.87928
ENSG00000189221.8	MAOA	1.58336	1.75061	0.6645	0.167246
ENSG00000176715.14	ACSF3	3.04684	3.2462	0.69425	0.199364
ENSG00000241217.3	RN7SL809P	0	0.457142	0.1361	0.457142
ENSG00000072736.17	NFATC3	3.30271	3.71549	0.3538	0.412773
ENSG00000108468.13	CBX1	5.73512	6.11141	0.3634	0.376283
ENSG00000260077.1	RP11-254F7.2	1.56396	0.970516	0.19035	-0.593447
ENSG00000251144.1	CTD-2532K18.2	0.553093	0.498075	0.69695	-0.0550179
ENSG00000100304.12	TTLL12	3.80621	3.95358	0.7358	0.147371
ENSG00000155961.4	RAB39B	1.24911	0.859735	0.2728	-0.38937
ENSG00000133216.15	EPHB2	0.397916	0.474094	0.7324	0.0761786
ENSG00000101160.12	CTSZ	7.17414	6.50195	0.106	-0.672183
ENSG00000217897.2	HSPE1P8	0	0.860876	0.13475	0.860876
ENSG00000146278.10	PNRC1	5.52314	5.13613	0.44445	-0.387016
ENSG00000140854.11	KATNB1	3.2422	3.1908	0.9356	-0.0514019
ENSG00000188229.5	TUBB4B	5.57996	6.53616	0.0265	0.956197
ENSG00000121211.6	MND1	3.83224	4.00837	0.7358	0.176128
ENSG00000172179.10	PRL	0.648569	0.386201	0.3892	-0.262369
ENSG00000113504.18	SLC12A7	2.20852	2.04727	0.73535	-0.161247
ENSG00000111665.10	CDCA3	3.21415	3.67664	0.45615	0.462485
ENSG00000043462.10	LCP2	1.27942	0.743251	0.1981	-0.536172
ENSG00000169085.10	C8orf46	0.947558	1.33933	0.5953	0.391768
ENSG00000272434.1	RP13-131K19.6	0.50023	0.45277	0.79765	-0.0474595
ENSG00000259781.1	RP11-673C5.1	4.11762	4.60866	0.44465	0.491041
ENSG00000259238.1	RP11-361D15.2	0	0	1	0
ENSG00000245532.5	NEAT1	9.47391	8.67958	0.42215	-0.79433
ENSG00000169245.5	CXCL10	0.888539	0.980823	0.88455	0.0922843
ENSG00000105939.11	ZC3HAV1	3.97496	4.74967	0.06645	0.774713
ENSG00000259357.2	RP11-316M1.12	0.486556	0.288029	0.74105	-0.198527
ENSG00000230502.1	CTD-2230M5.1	2.3455	0	0.11785	-2.3455
ENSG00000264275.1	RN7SL753P	0.538875	0.84763	0.6863	0.308755
ENSG00000113231.12	PDE8B	0.643906	0.680783	0.9345	0.0368774
ENSG00000241985.1	WWTR1-IT1	0.383389	0.18352	0.60365	-0.199869
ENSG00000269640.4	CTD-2521M24.9	2.93514	2.71337	0.74225	-0.221771
ENSG00000152270.7	PDE3B	2.36486	1.74544	0.1167	-0.619414
ENSG00000178498.14	DTX3	2.52227	2.37485	0.7742	-0.147421
ENSG00000233539.4	AC011294.3	1.43346	0.602692	0.06415	-0.83077
ENSG00000268643.1	AC006486.9	0.576252	0	0.12675	-0.576252
ENSG00000102931.6	ARL2BP	5.03469	5.61894	0.17425	0.584249
ENSG00000174808.10	BTC	0.630062	0.242154	0.23565	-0.387908
ENSG00000153094.20	BCL2L11	3.56197	3.37166	0.6718	-0.190317
ENSG00000168056.13	LTBP3	3.92267	3.2028	0.29815	-0.71987
ENSG00000176692.5	FOXC2	0.539281	0.846008	0.31145	0.306727
ENSG00000197444.8	OGDHL	0.599443	0.217221	0.13575	-0.382223
ENSG00000233621.1	LINC01137	1.57692	1.37847	0.6796	-0.198451
ENSG00000259834.1	RP11-284N8.3	0.392428	0.0736674	0.0529	-0.318761
ENSG00000112139.13	MDGA1	1.8597	2.68272	0.1144	0.82302
ENSG00000166530.8	HSBP1P2	1.00339	0	0.11825	-1.00339
ENSG00000176075.7	LINC00302	0.487472	0	0.11825	-0.487472
ENSG00000181511.5	RP4-655L22.4	0.483546	0	0.11825	-0.483546
ENSG00000187472.3	RP11-67P15.1	0.61071	0	0.11825	-0.61071
ENSG00000214195.4	HMGN2P31	0.628075	0	0.11825	-0.628075
ENSG00000224374.1	RP1-32B1.4	1.17891	0	0.11825	-1.17891
ENSG00000224662.2	ATP6V1G1P3	0.588704	0	0.11825	-0.588704
ENSG00000226386.1	PARD3-AS1	0.487472	0	0.11825	-0.487472
ENSG00000226886.1	AC093787.1	1.32678	0	0.11825	-1.32678
ENSG00000228527.1	RP11-179B15.5	0.400153	0	0.11825	-0.400153
ENSG00000229201.1	RP5-827O9.1	0.979741	0	0.11825	-0.979741
ENSG00000229930.1	RP11-504P24.5	0.825935	0	0.11825	-0.825935
ENSG00000231684.3	EIF1P3	0.383692	0	0.11825	-0.383692
ENSG00000233929.1	MT1XP1	1.78269	0	0.11825	-1.78269
ENSG00000234871.1	LINC01032	0.61071	0	0.11825	-0.61071
ENSG00000236131.1	MED13P1	2.23732	0	0.11825	-2.23732
ENSG00000237154.2	MCFD2P1	0.495478	0	0.11825	-0.495478
ENSG00000238024.1	DDX39BP2	0.72767	0	0.11825	-0.72767
ENSG00000238150.1	AC008753.3	0.567923	0	0.11825	-0.567923
ENSG00000239238.1	MEMO1P3	0.487472	0	0.11825	-0.487472
ENSG00000240457.3	RN7SL472P	0.525235	0	0.11825	-0.525235
ENSG00000242660.1	RP11-1094M14.1	2.849	0	0.11825	-2.849
ENSG00000242728.1	UQCRHP4	0.634035	0	0.11825	-0.634035
ENSG00000250098.1	RP11-22A3.1	0.436911	0	0.11825	-0.436911
ENSG00000250194.1	RP11-257I8.1	0.436911	0	0.11825	-0.436911
ENSG00000250703.1	CTD-2533K21.1	3.26078	0	0.11825	-3.26078
ENSG00000254699.1	RP11-12D16.2	2.00868	0	0.11825	-2.00868
ENSG00000258853.1	RP11-30G8.1	1.2918	0	0.11825	-1.2918
ENSG00000259631.1	RP11-557C18.4	0.405911	0	0.11825	-0.405911
ENSG00000259815.1	RP11-565N2.2	0.562909	0	0.11825	-0.562909
ENSG00000263064.2	RP11-291L22.7	0.70588	0	0.11825	-0.70588
ENSG00000270761.1	RP11-385F7.1	0.394534	0	0.11825	-0.394534
ENSG00000271042.1	RP3-364H10.1	0.446991	0	0.11825	-0.446991
ENSG00000271973.1	RP11-572O6.1	0.594087	0	0.11825	-0.594087
ENSG00000273763.1	RP11-420C9.1	0.853652	0	0.11825	-0.853652
ENSG00000274231.1	RP11-131M6.1	0.853652	0	0.11825	-0.853652
ENSG00000275015.1	RP11-129G17.2	0.844259	0	0.11825	-0.844259
ENSG00000279244.1	AL645728.1	0.605088	0	0.11825	-0.605088
ENSG00000214857.4	SHFM1P1	1.2918	2.59224	0.38495	1.30043
ENSG00000218512.2	SPTLC1P2	5.36842	5.07928	0.69145	-0.289147
ENSG00000229291.1	RP4-580N22.2	1.68185	1.53867	0.6915	-0.143178
ENSG00000232946.1	RP11-390F4.2	0.391775	0.352291	0.6915	-0.0394847
ENSG00000235555.1	SUMO1P4	0.487472	0.438677	0.6915	-0.0487948
ENSG00000249256.2	ATP5LP3	0.479671	0.431628	0.6915	-0.0480431
ENSG00000275538.1	RNVU1-19	2.38297	2.20169	0.6915	-0.181279
ENSG00000250030.2	RP11-584P21.4	0.464675	1.00608	0.48305	0.541401
ENSG00000065060.15	UHRF1BP1	4.34552	2.79828	0.00155	-1.54724
ENSG00000110958.14	PTGES3	7.97596	8.28471	0.45795	0.308752
ENSG00000113758.12	DBN1	4.61723	4.29566	0.45755	-0.321564
ENSG00000132026.12	RTBDN	0.942975	0.691657	0.5955	-0.251317
ENSG00000136279.17	DBNL	4.48798	4.67884	0.6845	0.190862
ENSG00000133135.12	RNF128	1.30044	1.72097	0.3073	0.42053
ENSG00000138668.17	HNRNPD	7.60489	7.81971	0.6557	0.214819
ENSG00000179331.2	RAB39A	2.635	3.05907	0.37615	0.424068
ENSG00000240759.1	RP11-25I15.1	0	0.699344	0.1189	0.699344
ENSG00000166483.9	WEE1	4.27928	4.20817	0.8844	-0.0711043
ENSG00000197355.9	UAP1L1	2.8331	2.42952	0.3557	-0.403576
ENSG00000072195.13	SPEG	2.36086	1.88305	0.5438	-0.477812
ENSG00000274210.1	U1	0	3.64632	0.04415	3.64632
ENSG00000221048.1	AC079781.1	0	3.04099	0.12285	3.04099
ENSG00000224324.1	THAP5P1	0	0.630441	0.12285	0.630441
ENSG00000227183.3	HDGFP1	0	0.699344	0.12285	0.699344
ENSG00000265019.1	NCOR1P2	0	0.468834	0.12285	0.468834
ENSG00000200462.1	RNU6-727P	0	0	1	0
ENSG00000201185.1	RNA5SP202	0	0	1	0
ENSG00000207572.2	MIR363	0	0	1	0
ENSG00000224365.1	RP11-252P18.1	0	0	1	0
ENSG00000227259.2	HMGN2P22	0	0	1	0
ENSG00000227499.1	RP11-419M24.4	0	0	1	0
ENSG00000228034.1	HMGN2P21	0	0	1	0
ENSG00000228040.1	RP3-522D1.2	0	0	1	0
ENSG00000229072.1	HMGN2P24	0	0	1	0
ENSG00000233454.1	RP11-196D18.2	0	0	1	0
ENSG00000233494.1	AC009963.3	0	0	1	0
ENSG00000234819.1	RP11-336N8.4	0	0	1	0
ENSG00000243659.1	RP11-4K3__A.3	0	0	1	0
ENSG00000248185.1	CTD-2049O17.1	0	0	1	0
ENSG00000249031.1	SUMO2P6	0	0	1	0
ENSG00000249617.1	RP11-366M4.17	0	0	1	0
ENSG00000249908.2	BRD9P2	0	0	1	0
ENSG00000250118.1	RP11-136H13.2	0	0	1	0
ENSG00000253620.2	AC144568.4	0	0	1	0
ENSG00000256670.1	RP11-338E21.1	0	0	1	0
ENSG00000258013.2	RPL3P13	0	0	1	0
ENSG00000259015.1	RP11-109N23.6	0	0	1	0
ENSG00000259270.1	RP11-561C5.1	0	0	1	0
ENSG00000259538.1	UBE2Q2P11	0	0	1	0
ENSG00000259760.1	RP11-20G13.2	0	0	1	0
ENSG00000260104.1	RP11-817O13.1	0	0	1	0
ENSG00000260113.3	RP11-146F11.2	0	0	1	0
ENSG00000263343.1	RP11-388M20.7	0	0	1	0
ENSG00000273727.1	U1	0	0	1	0
ENSG00000274341.1	RP11-227G15.10	0	0	1	0
ENSG00000275126.1	HIST1H4L	0	0	1	0
ENSG00000276667.1	RP11-471J7.1	0	0	1	0
ENSG00000277702.1	CH17-13I23.3	0	0	1	0
ENSG00000277744.1	CTC-435M10.12	0.386493	0.349497	0.80465	-0.0369965
ENSG00000222898.1	RN7SKP97	0.690795	0.347403	0.60545	-0.343393
ENSG00000182985.15	CADM1	5.64557	5.49742	0.74925	-0.148152
ENSG00000114491.12	UMPS	4.37345	4.8412	0.3025	0.46775
ENSG00000145725.18	PPIP5K2	5.30316	5.39514	0.8594	0.0919822
ENSG00000136928.4	GABBR2	0.532922	0.317038	0.281	-0.215885
ENSG00000239264.7	TXNDC5	6.46509	6.9808	0.3056	0.515714
ENSG00000262265.1	RP5-867C24.4	0.476553	0.231697	0.5967	-0.244856
ENSG00000276092.1	RP11-734B5.2	0	0.311387	1	0.311387
ENSG00000163661.3	PTX3	3.0002	4.11973	0.0829	1.11953
ENSG00000118855.17	MFSD1	4.97335	5.47357	0.25025	0.50022
ENSG00000277299.1	RP11-837J7.4	0.487624	0.100125	0.47455	-0.3875
ENSG00000156675.14	RAB11FIP1	2.76626	2.5892	0.64945	-0.177062
ENSG00000100307.11	CBX7	1.46761	1.21822	0.49315	-0.249396
ENSG00000181744.7	C3orf58	2.54335	2.65433	0.7958	0.110985
ENSG00000197451.9	HNRNPAB	7.55147	7.87069	0.4529	0.319222
ENSG00000170949.16	ZNF160	4.06834	3.879	0.63995	-0.189344
ENSG00000106025.7	TSPAN12	0.825548	0.666073	0.5974	-0.159475
ENSG00000124313.11	IQSEC2	2.2198	2.30321	0.9028	0.0834046
ENSG00000023697.11	DERA	5.33174	5.11532	0.6401	-0.216421
ENSG00000101849.14	TBL1X	3.78005	3.15385	0.13115	-0.6262
ENSG00000145354.8	CISD2	4.50053	4.82993	0.5178	0.329398
ENSG00000159261.9	CLDN14	2.46861	2.55067	0.87625	0.0820624
ENSG00000198363.14	ASPH	5.94674	6.02602	0.84365	0.0792762
ENSG00000186260.15	MKL2	2.73733	3.27202	0.32585	0.534696
ENSG00000204054.10	LINC00963	4.36147	3.61023	0.18385	-0.751246
ENSG00000168405.13	CMAHP	0.606514	1.12356	0.273	0.517046
ENSG00000196230.11	TUBB	6.68651	7.01051	0.4184	0.323997
ENSG00000253729.6	PRKDC	6.4199	6.42455	0.99215	0.00465312
ENSG00000076554.14	TPD52	5.63803	5.54375	0.85775	-0.0942809
ENSG00000126759.11	CFP	0.109813	0.371446	1	0.261633
ENSG00000168621.13	GDNF	0.968408	1.64752	0.0793	0.679114
ENSG00000269067.1	ZNF728	0.732529	0.56491	0.59905	-0.167619
ENSG00000279962.1	RP11-720L3.1	1.88623	0	0.1274	-1.88623
ENSG00000133134.10	BEX2	2.84886	2.97238	0.8275	0.123518
ENSG00000107159.11	CA9	0.578695	0.0705914	0.28205	-0.508104
ENSG00000228974.5	AC006483.5	0.447168	0	0.12595	-0.447168
ENSG00000239912.1	RPL39P36	4.29389	0	0.13515	-4.29389
ENSG00000092036.15	HAUS4	2.92066	2.78659	0.85545	-0.134065
ENSG00000196826.7	ZNF709	0	0.00585682	1	0.00585682
ENSG00000124920.12	MYRF	2.26376	1.66397	0.69005	-0.599792
ENSG00000131668.12	BARX1	1.38768	1.22616	0.728	-0.161525
ENSG00000152926.13	ZNF117	1.98203	1.76781	0.63585	-0.214216
ENSG00000188859.6	FAM78B	1.72085	2.03074	0.50825	0.309888
ENSG00000050820.15	BCAR1	2.9845	3.71425	0.11855	0.729747
ENSG00000105281.11	SLC1A5	6.82603	6.30404	0.27195	-0.521991
ENSG00000172301.9	COPRS	4.96563	5.25849	0.5317	0.292865
ENSG00000100462.14	PRMT5	5.45024	6.17768	0.15905	0.727441
ENSG00000199785.1	SNORA52	3.37152	3.70731	0.54475	0.335797
ENSG00000228886.1	RP11-290D2.3	0.457464	0.731447	0.69325	0.273983
ENSG00000078596.9	ITM2A	3.34741	2.40481	0.0634	-0.942604
ENSG00000129007.13	CALML4	2.28387	2.93985	0.5976	0.655977
ENSG00000207445.1	SNORD15B	3.37509	3.15112	0.67045	-0.22397
ENSG00000164532.10	TBX20	0.108163	0.120367	1	0.0122038
ENSG00000157064.9	NMNAT2	0.469851	0.927642	0.15875	0.457791
ENSG00000143473.10	KCNH1	1.21508	0.765701	0.1961	-0.449375
ENSG00000104490.16	NCALD	3.94019	3.86666	0.8579	-0.0735248
ENSG00000164197.10	RNF180	0.962371	0.406512	0.1797	-0.555859
ENSG00000155016.16	CYP2U1	2.35634	2.6616	0.5713	0.305263
ENSG00000136689.17	IL1RN	0.56362	0.937485	0.22325	0.373865
ENSG00000221643.1	SNORA77	0	0	1	0
ENSG00000102967.10	DHODH	2.51223	2.83915	0.56805	0.326916
ENSG00000049089.12	COL9A2	1.57885	1.17024	0.3273	-0.408608
ENSG00000165655.15	ZNF503	2.45259	2.53616	0.8462	0.0835722
ENSG00000180447.6	GAS1	2.12692	1.56526	0.1975	-0.561667
ENSG00000181192.10	DHTKD1	3.11801	2.76668	0.37745	-0.351338
ENSG00000163428.3	LRRC58	5.00783	5.00334	0.9904	-0.00449101
ENSG00000100342.19	APOL1	1.6643	1.60008	0.8881	-0.0642121
ENSG00000079101.15	CLUL1	0.527645	0.17541	0.30975	-0.352235
ENSG00000120162.9	MOB3B	2.63328	1.74482	0.0237	-0.888461
ENSG00000145824.11	CXCL14	0.683386	1.18258	0.1896	0.499199
ENSG00000163491.15	NEK10	0.808663	1.22523	0.3614	0.416562
ENSG00000165704.13	HPRT1	5.399	5.49961	0.82185	0.10061
ENSG00000163950.11	SLBP	4.46518	4.82379	0.4363	0.358612
ENSG00000225138.6	CTD-2228K2.7	3.3018	2.13905	0.08225	-1.16274
ENSG00000115252.17	PDE1A	0.471898	0.125316	0.1456	-0.346582
ENSG00000140961.11	OSGIN1	1.95708	3.01705	0.08245	1.05997
ENSG00000270006.2	RP11-178L8.7	0	0	1	0
ENSG00000164251.4	F2RL1	0.820788	1.40679	0.1352	0.585999
ENSG00000238795.1	SCARNA12	0	1.1842	0.1399	1.1842
ENSG00000272645.2	RP11-504P24.8	1.15427	0.644646	0.15485	-0.509619
ENSG00000088367.19	EPB41L1	4.7508	4.61642	0.79345	-0.134388
ENSG00000173825.6	TIGD3	0.748871	0.173805	0.0428	-0.575065
ENSG00000272710.1	CTD-2026G6.3	0	0	1	0
ENSG00000160124.8	CCDC58	5.94049	6.66058	0.14345	0.720094
ENSG00000111981.4	ULBP1	0.420418	0.348368	0.7235	-0.0720493
ENSG00000114541.13	FRMD4B	4.56899	4.33873	0.72725	-0.230256
ENSG00000136982.5	DSCC1	3.62253	3.7859	0.71285	0.163364
ENSG00000196878.11	LAMB3	2.96063	2.04616	0.12665	-0.914471
ENSG00000173786.15	CNP	5.79027	5.97561	0.7506	0.185336
ENSG00000134138.18	MEIS2	3.7792	3.65843	0.7866	-0.120768
ENSG00000138231.11	DBR1	3.30202	3.8427	0.21835	0.54068
ENSG00000119514.6	GALNT12	2.93477	2.65769	0.6578	-0.277082
ENSG00000069849.9	ATP1B3	6.88356	6.80647	0.8445	-0.0770939
ENSG00000178038.15	ALS2CL	0.651188	0.72901	0.8155	0.0778216
ENSG00000203783.4	PRR9	2.99233	4.59676	0.0028	1.60444
ENSG00000163803.11	PLB1	2.73037	1.57213	0.01125	-1.15824
ENSG00000101104.11	PABPC1L	4.91575	3.98199	0.13925	-0.933761
ENSG00000196141.11	SPATS2L	5.1832	5.61709	0.32675	0.433893
ENSG00000204394.11	VARS	4.80739	4.80825	0.99755	0.000865339
ENSG00000123700.4	KCNJ2	0.49076	0.686267	0.41915	0.195507
ENSG00000131979.17	GCH1	1.02554	1.15989	0.70765	0.134355
ENSG00000260949.1	KB-1836B5.1	1.16325	0.27852	0.0659	-0.884734
ENSG00000129951.17	LPPR3	0.380934	0.199228	0.387	-0.181706
ENSG00000234964.4	FABP5P7	0.467632	0.595613	0.796	0.12798
ENSG00000166801.14	FAM111A	4.49322	5.01162	0.21145	0.518392
ENSG00000168496.3	FEN1	5.23034	6.04707	0.26615	0.816726
ENSG00000134202.9	GSTM3	6.46662	6.6299	0.74355	0.163289
ENSG00000278419.1	RP11-298E9.7	0	0.188582	1	0.188582
ENSG00000069535.13	MAOB	0.894096	0.449273	0.13175	-0.444823
ENSG00000165895.16	ARHGAP42	4.31192	3.65225	0.20095	-0.659672
ENSG00000272148.1	RP11-195B17.1	0	0	1	0
ENSG00000214760.2	RPL21P1	0	0	1	0
ENSG00000095951.15	HIVEP1	3.60953	3.60583	0.99455	-0.00370424
ENSG00000200959.1	SNORA74A	1.50144	1.36928	0.67405	-0.132162
ENSG00000134769.20	DTNA	0.782092	0.288968	0.0151	-0.493124
ENSG00000103653.15	CSK	5.28776	5.25214	0.9323	-0.035621
ENSG00000226510.1	UPK1A-AS1	0.429547	0.550541	0.74485	0.120994
ENSG00000276232.1	SCARNA10	0	0	1	0
ENSG00000102580.13	DNAJC3	4.71487	5.58117	0.0321	0.866299
ENSG00000147533.15	GOLGA7	6.04722	5.75514	0.5488	-0.292078
ENSG00000140365.14	COMMD4	5.36019	5.72929	0.4908	0.369109
ENSG00000135116.8	HRK	2.6669	1.68372	0.0521	-0.983172
ENSG00000134470.18	IL15RA	0.433118	0.172357	0.221	-0.260761
ENSG00000133106.13	EPSTI1	1.47299	2.97686	0.0141	1.50387
ENSG00000173706.11	HEG1	4.12271	3.79358	0.57645	-0.329122
ENSG00000166670.8	MMP10	3.37061	5.92321	0.30795	2.5526
ENSG00000198597.7	ZNF536	2.17873	1.91274	0.56425	-0.265993
ENSG00000188042.7	ARL4C	3.74748	3.24489	0.2375	-0.502597
ENSG00000205930.7	C21orf62-AS1	0.652612	0.11053	0.13255	-0.542082
ENSG00000254662.1	RP11-872D17.4	0.45394	0	0.1353	-0.45394
ENSG00000142556.17	ZNF614	3.31952	3.15517	0.73255	-0.164352
ENSG00000104415.12	WISP1	0.465675	0.140997	0.07435	-0.324677
ENSG00000213930.10	GALT	3.50584	2.77573	0.2778	-0.730107
ENSG00000172432.17	GTPBP2	5.9583	5.08581	0.1451	-0.872486
ENSG00000145242.12	EPHA5	0.958364	0.554072	0.2118	-0.404292
ENSG00000091127.12	PUS7	4.50882	4.57197	0.88005	0.0631588
ENSG00000164398.11	ACSL6	0.753419	1.00564	0.36155	0.252225
ENSG00000101460.11	MAP1LC3A	2.27696	2.03202	0.69505	-0.244938
ENSG00000267105.1	CTD-2369P2.4	0.605589	0	0.11765	-0.605589
ENSG00000185133.12	INPP5J	0.727501	0.745221	0.95375	0.0177204
ENSG00000159247.11	TUBBP5	0.363516	0.318014	1	-0.0455028
ENSG00000135119.13	RNFT2	1.44427	1.81225	0.39585	0.367973
ENSG00000269749.1	AC005614.5	0.853841	0.468995	0.6761	-0.384846
ENSG00000239183.1	SNORA84	0	0	1	0
ENSG00000166669.12	ATF7IP2	5.18415	4.19581	0.1434	-0.988333
ENSG00000275227.1	uc_338	1.92817	0	0.1361	-1.92817
ENSG00000274276.3	CBS	2.54298	1.07114	0.01655	-1.47183
ENSG00000158296.12	SLC13A3	2.13411	1.52393	0.51995	-0.610184
ENSG00000214837.7	LINC01347	0.43466	0.268158	0.3888	-0.166502
ENSG00000151025.9	GPR158	1.6011	0.392308	0.00075	-1.20879
ENSG00000123453.15	SARDH	0.541224	0.299109	0.2881	-0.242116
ENSG00000065150.17	IPO5	6.98764	7.54574	0.18815	0.558098
ENSG00000196081.8	ZNF724P	2.99899	3.23276	0.6042	0.233772
ENSG00000109099.12	PMP22	5.39015	5.89487	0.22605	0.504723
ENSG00000275835.3	TUBGCP5	3.19221	3.21629	0.9645	0.024085
ENSG00000130768.13	SMPDL3B	1.28138	1.1435	0.76105	-0.137879
ENSG00000105520.9	LPPR2	3.76627	3.97924	0.61615	0.212972
ENSG00000165102.13	HGSNAT	3.16806	2.60725	0.1579	-0.560805
ENSG00000145604.14	SKP2	4.1967	4.37994	0.664	0.183238
ENSG00000163009.7	C2orf48	0.27587	0.206742	1	-0.069128
ENSG00000263740.2	RN7SL4P	0.516447	0.815912	0.6951	0.299465
ENSG00000167900.10	TK1	4.10393	4.55121	0.416	0.447274
ENSG00000267024.1	CTD-2588C8.8	0.397721	0	0.15105	-0.397721
ENSG00000086730.15	LAT2	0.448844	0.489809	0.86735	0.0409652
ENSG00000109814.10	UGDH	3.81817	4.6849	0.0929	0.866732
ENSG00000276292.1	RP11-33N14.5	0	0	1	0
ENSG00000258967.1	HMGN1P3	0.65031	0.808757	0.7016	0.158448
ENSG00000273870.1	RP11-174N3.4	2.78277	0	0.15295	-2.78277
ENSG00000181896.10	ZNF101	3.21251	3.77319	0.3039	0.560686
ENSG00000136379.10	ABHD17C	5.40581	5.3209	0.8374	-0.0849122
ENSG00000108774.13	RAB5C	6.3378	6.72166	0.39085	0.383861
ENSG00000188895.10	MSL1	5.14483	5.47739	0.4733	0.332567
ENSG00000077935.15	SMC1B	0.386942	0.292594	0.6095	-0.0943478
ENSG00000168209.4	DDIT4	7.02742	5.99351	0.01075	-1.03391
ENSG00000149428.17	HYOU1	6.1506	6.2197	0.86365	0.0690987
ENSG00000205090.7	TMEM240	0.921743	0.709825	0.6347	-0.211917
ENSG00000163644.13	PPM1K	2.16144	2.37478	0.62705	0.213342
ENSG00000230316.5	FEZF1-AS1	1.59282	0.63052	0.16595	-0.962303
ENSG00000113108.16	APBB3	2.68683	1.8974	0.27315	-0.789429
ENSG00000069188.15	SDK2	0.475452	0.339153	0.6337	-0.136299
ENSG00000108691.8	CCL2	1.93437	1.93544	0.9941	0.00107536
ENSG00000138411.9	HECW2	1.02464	0.331669	0.2586	-0.69297
ENSG00000229512.1	AC068580.5	0	0	1	0
ENSG00000233072.1	RPS15AP6	0	0.252126	1	0.252126
ENSG00000128989.9	ARPP19	6.36473	6.84107	0.26565	0.476334
ENSG00000234488.1	AC096664.1	0	0	1	0
ENSG00000227034.1	RP11-234N17.1	0	1.11629	0.23155	1.11629
ENSG00000110917.6	MLEC	5.91542	6.41742	0.28965	0.501998
ENSG00000188641.11	DPYD	0.114881	0.224229	1	0.109348
ENSG00000100348.8	TXN2	5.10546	5.30632	0.68865	0.200864
ENSG00000276026.1	RP4-545L17.11	0	0	1	0
ENSG00000158406.3	HIST1H4H	3.20272	4.68686	0.0416	1.48414
ENSG00000230580.1	AC021016.7	0	0.291242	1	0.291242
ENSG00000188467.9	SLC24A5	6.40646	5.22225	0.01655	-1.18421
ENSG00000240106.2	RN7SL146P	0.507892	0.804406	0.68985	0.296514
ENSG00000188596.8	CFAP54	0.499165	0.119355	0.0883	-0.37981
ENSG00000229404.4	LINC00858	0.0550312	0.188312	1	0.133281
ENSG00000259706.1	HSP90B2P	0.846818	1.0221	0.8535	0.17528
ENSG00000198833.6	UBE2J1	5.15337	5.40002	0.53885	0.246655
ENSG00000099956.16	SMARCB1	4.66748	4.82085	0.7305	0.153375
ENSG00000132589.14	FLOT2	4.00137	4.08376	0.8473	0.0823881
ENSG00000116133.10	DHCR24	4.98111	4.94928	0.9376	-0.0318347
ENSG00000090273.12	NUDC	6.52998	7.06435	0.2063	0.534376
ENSG00000179111.7	HES7	0.537923	0.659193	0.7351	0.12127
ENSG00000251432.5	RP11-420A23.1	0.936204	0.132277	0.03905	-0.803927
ENSG00000168116.12	KIAA1586	2.99655	3.30069	0.51235	0.30414
ENSG00000178773.13	CPNE7	0.868359	1.17544	0.53295	0.307083
ENSG00000102057.8	KCND1	1.20177	0.939376	0.471	-0.26239
ENSG00000271543.1	RP11-692M12.5	0	0	1	0
ENSG00000274630.1	RP11-229E13.4	0	0	1	0
ENSG00000158089.13	GALNT14	2.51302	2.81251	0.51505	0.299491
ENSG00000239617.1	RP11-302B13.1	0	0	1	0
ENSG00000260910.1	LINC00565	0.555897	0.814707	0.3987	0.25881
ENSG00000273049.1	RP11-834C11.12	0.92502	0	0.16295	-0.92502
ENSG00000101945.15	SUV39H1	2.42501	2.89645	0.27785	0.471442
ENSG00000027001.8	MIPEP	2.43081	2.3309	0.8308	-0.0999101
ENSG00000167771.5	RCOR2	0.682847	0.436534	0.39095	-0.246313
ENSG00000102359.5	SRPX2	2.14464	2.1663	0.96695	0.0216573
ENSG00000164951.14	PDP1	5.17307	4.80176	0.38035	-0.371313
ENSG00000243770.3	RN7SL65P	0.440283	0	0.14565	-0.440283
ENSG00000143494.14	VASH2	1.31653	1.08098	0.53475	-0.23555
ENSG00000273148.1	RP5-1068E13.7	1.80576	1.42431	0.4187	-0.381454
ENSG00000243403.1	RP11-330L19.1	0	0	1	0
ENSG00000072778.18	ACADVL	5.12864	5.11128	0.96775	-0.017354
ENSG00000139793.17	MBNL2	5.60195	5.42581	0.71185	-0.17615
ENSG00000131467.9	PSME3	6.56725	6.91264	0.54885	0.345389
ENSG00000049249.7	TNFRSF9	0.420935	0.0714849	0.08565	-0.34945
ENSG00000147162.12	OGT	6.30017	5.8618	0.2853	-0.43837
ENSG00000065457.9	ADAT1	4.42579	4.62766	0.8166	0.201864
ENSG00000106605.9	BLVRA	4.87584	5.15092	0.56595	0.275073
ENSG00000245479.2	LINC01585	0.41442	0.0383884	0.3921	-0.376032
ENSG00000275634.1	PART1_2	0	1.82361	0.1145	1.82361
ENSG00000113070.7	HBEGF	3.83169	4.1905	0.4281	0.358809
ENSG00000156639.10	ZFAND3	7.74164	7.58792	0.8017	-0.153722
ENSG00000070882.11	OSBPL3	3.77571	4.48554	0.14035	0.709822
ENSG00000163931.14	TKT	6.61364	6.32244	0.4772	-0.291201
ENSG00000266959.1	AC005786.3	0	0	1	0
ENSG00000214821.4	HMGB1P4	0	0.435994	0.1844	0.435994
ENSG00000255104.6	ZNF286A	0.497433	0.184971	0.61435	-0.312462
ENSG00000267062.1	CTD-2659N19.10	0	0.46116	0.1379	0.46116
ENSG00000103051.17	COG4	4.19693	3.86454	0.48785	-0.332387
ENSG00000142178.7	SIK1	0.723212	0.614637	0.67945	-0.108574
ENSG00000185222.7	WBP5	6.55376	7.20042	0.1235	0.646655
ENSG00000146670.8	CDCA5	4.44664	5.13423	0.103	0.687589
ENSG00000115844.9	DLX2	1.71556	2.8707	0.0153	1.15514
ENSG00000164778.4	EN2	4.09062	4.45464	0.39005	0.364027
ENSG00000089335.19	ZNF302	4.85573	4.34255	0.2284	-0.513171
ENSG00000073150.12	PANX2	1.58458	1.87512	0.4956	0.290537
ENSG00000269482.1	Z69720.2	0.760853	0.695281	0.8929	-0.0655716
ENSG00000265123.2	RN7SL200P	0	0	1	0
ENSG00000163638.12	ADAMTS9	0.662578	1.2811	0.0896	0.61852
ENSG00000152527.12	PLEKHH2	2.20599	2.08574	0.7664	-0.120252
ENSG00000128604.17	IRF5	1.18133	1.15351	0.95395	-0.0278181
ENSG00000224397.4	LINC01272	1.12646	0.907642	0.575	-0.218815
ENSG00000188013.6	MEIS3P2	1.54138	0.750891	0.11905	-0.790485
ENSG00000133104.11	SPG20	6.19075	6.45981	0.60755	0.269061
ENSG00000164733.19	CTSB	8.65188	8.38136	0.5407	-0.270527
ENSG00000138758.10	2021-09-11	5.2636	5.50323	0.5438	0.239629
ENSG00000135144.6	DTX1	2.18901	1.8214	0.4777	-0.367601
ENSG00000049323.14	LTBP1	2.36204	1.80088	0.1717	-0.561162
ENSG00000165392.8	WRN	3.72523	3.3652	0.38585	-0.360025
ENSG00000277632.1	CCL3	1.42905	3.66928	0.00145	2.24023
ENSG00000159556.8	ISL2	2.16688	1.75167	0.4202	-0.415211
ENSG00000143382.12	ADAMTSL4	0.923514	0.725246	0.71305	-0.198269
ENSG00000101868.9	POLA1	4.28899	4.29922	0.97795	0.0102367
ENSG00000133398.3	MED10	5.5831	5.98813	0.3505	0.405032
ENSG00000130508.9	PXDN	5.29086	4.86089	0.38475	-0.42997
ENSG00000122042.9	UBL3	6.12067	5.88811	0.56235	-0.232555
ENSG00000104142.9	VPS18	3.86444	4.4354	0.2265	0.570952
ENSG00000159231.5	CBR3	3.02444	2.93011	0.9044	-0.0943292
ENSG00000167615.15	LENG8	4.37911	3.71419	0.21125	-0.664924
ENSG00000198830.9	HMGN2	8.1705	8.20293	0.9339	0.032426
ENSG00000161082.11	CELF5	1.06621	0.694188	0.2604	-0.372019
ENSG00000276075.1	CTD-2012K14.8	0.388408	0.241235	0.74115	-0.147173
ENSG00000196950.12	SLC39A10	4.2962	3.95555	0.3919	-0.340646
ENSG00000173473.9	SMARCC1	5.6797	5.63805	0.91915	-0.0416461
ENSG00000278852.1	NPPA-AS1_2	0	0	1	0
ENSG00000234616.7	JRK	2.02925	2.82596	0.0876	0.796705
ENSG00000129484.12	PARP2	3.92284	4.26032	0.4391	0.337484
ENSG00000165507.8	C10orf10	2.27928	1.97843	0.6237	-0.300847
ENSG00000034053.13	APBA2	2.57464	2.99085	0.3433	0.416212
ENSG00000131370.14	SH3BP5	4.80576	4.39929	0.3492	-0.406463
ENSG00000196549.9	MME	6.3783	6.59834	0.66325	0.220035
ENSG00000267469.1	AC005944.2	0	0.123045	1	0.123045
ENSG00000167553.13	TUBA1C	7.40791	8.275	0.1018	0.867093
ENSG00000198625.11	MDM4	4.02197	3.56498	0.34895	-0.456993
ENSG00000172766.17	NAA16	3.0845	3.62257	0.2746	0.538069
ENSG00000123240.15	OPTN	4.33805	4.1594	0.67165	-0.178651
ENSG00000213928.7	IRF9	4.64402	5.42237	0.4234	0.778357
ENSG00000140522.10	RLBP1	2.08496	1.04264	0.1509	-1.04232
ENSG00000175063.15	UBE2C	6.05677	6.46994	0.36195	0.413169
ENSG00000102172.14	SMS	7.44546	7.06081	0.36015	-0.384647
ENSG00000148225.14	WDR31	2.17751	1.52217	0.14715	-0.65534
ENSG00000253567.1	RP11-181B11.2	1.29589	0	0.1522	-1.29589
ENSG00000272114.1	RP1-261G23.7	0	0	1	0
ENSG00000101445.8	PPP1R16B	2.16745	1.86028	0.46445	-0.307176
ENSG00000102384.12	CENPI	3.42546	3.79711	0.50345	0.37165
ENSG00000065154.10	OAT	6.11468	6.2187	0.7929	0.104017
ENSG00000198246.7	SLC29A3	1.27592	1.13383	0.7316	-0.142098
ENSG00000142156.13	COL6A1	4.58395	4.46369	0.7635	-0.120264
ENSG00000106462.9	EZH2	4.55442	4.69238	0.7507	0.137959
ENSG00000090889.11	KIF4A	4.61769	4.56701	0.9178	-0.0506764
ENSG00000221164.1	SNORA11	0	0	1	0
ENSG00000198342.8	ZNF442	0.464048	0.996012	0.1338	0.531964
ENSG00000239467.4	AC007405.6	1.2193	0.692927	0.2985	-0.526368
ENSG00000188338.13	SLC38A3	0.982897	0.589571	0.2838	-0.393326
[truncated: 58,481 more rows]

## Sheet: MCF7 LINC01198_Cuffdiff
Supplementary Table3. Differential expression and pathway analysis of lncRNA regulated genes
This table contains the details of Cuffdiff and GSEA pathway analysis results using genes with different expression after lncRNA activation.
Sheet 4. Differential expression analysis in LINC01198 activation MCF-7 cells.
Row
Each row indicates an individual gene in Cuffdiff results.
Column
ENSGID - The gene id.
Gene - The name of each gene.
control_exp1 - The expression level of each gene in non-targeting control sample.
activation_exp2 - The expression level of each gene in LINC01198 activated sample.
Cuffdiff_Pvalue - The p-value for each gene from Cuffdiff analysis.
Log2FC - The log2-transformed fold change of each gene.
ENSGID	gene	control_exp1	activation_exp2	Cuffdiff_Pvalue	Log2FC
ENSG00000231817.6	LINC01198	0	1.65045	5e-05	1.65045
ENSG00000267795.4	SMIM22	0	0.901057	5e-05	0.901057
ENSG00000157884.9	CIB4	0	0.78797	5e-05	0.78797
ENSG00000064692.17	SNCAIP	0	0.381373	5e-05	0.381373
ENSG00000232732.8	AC073043.1	0	0.636371	5e-05	0.636371
ENSG00000130303.11	BST2	4.59569	5.40581	0.0001	0.810117
ENSG00000267184.1	RP1-200G19.1	0	1.75427	0.0002	1.75427
ENSG00000140465.12	CYP1A1	1.43475	2.3785	0.00025	0.943749
ENSG00000274012.1	RN7SL2	7.53641	6.59455	0.00025	-0.941856
ENSG00000255090.4	MIR100HG	0	1.07915	0.00075	1.07915
ENSG00000165949.11	IFI27	4.35389	5.44828	0.00085	1.09438
ENSG00000232391.1	RANP2	2.9633	0	0.00085	-2.9633
ENSG00000258737.1	SUB1P2	0	0.578935	0.00085	0.578935
ENSG00000276538.1	RP11-545G3.2	0	0.716424	0.0009	0.716424
ENSG00000231563.1	RP11-245P10.4	0	0.492413	0.0011	0.492413
ENSG00000173467.7	AGR3	0	0.555959	0.00115	0.555959
ENSG00000221963.5	APOL6	0.519442	0.876407	0.0013	0.356965
ENSG00000182511.10	FES	0.158381	0.894449	0.00145	0.736068
ENSG00000122786.18	CALD1	1.11235	0.28851	0.0019	-0.823837
ENSG00000117226.10	GBP3	1.38649	2.29811	0.00195	0.911622
ENSG00000214121.4	TDPX2	0.584328	0	0.0021	-0.584328
ENSG00000206899.1	RNU6-36P	0	7.59647	0.00215	7.59647
ENSG00000271991.1	RP11-79O8.1	0	0.635864	0.0026	0.635864
ENSG00000120738.7	EGR1	3.9208	4.51422	0.0029	0.593425
ENSG00000272690.4	RP11-803B1.8	0	0.562799	0.00305	0.562799
ENSG00000173535.12	TNFRSF10C	0.441186	1.29172	0.00315	0.85053
ENSG00000145020.13	AMT	0.0777319	0.402723	0.0032	0.324991
ENSG00000137752.21	CASP1	0.810973	0.0860924	0.0035	-0.72488
ENSG00000233254.1	RPL21P134	0.679506	0	0.00375	-0.679506
ENSG00000126709.13	IFI6	8.39264	8.95716	0.00395	0.564521
ENSG00000187398.10	LUZP2	0.345908	1.12453	0.0041	0.778618
ENSG00000258245.1	RP11-114H23.3	2.15937	0.414965	0.00415	-1.74441
ENSG00000048540.13	LMO3	0.465712	0.0947767	0.0044	-0.370936
ENSG00000232498.1	RP5-1011O1.2	0.925042	0	0.00465	-0.925042
ENSG00000230756.1	RHOQP3	0.474329	0	0.00485	-0.474329
ENSG00000234318.1	RP4-771M4.3	0.764342	0	0.00485	-0.764342
ENSG00000225267.1	RPL8P2	0.641633	0	0.00485	-0.641633
ENSG00000242667.1	RP11-745A24.2	0.649264	0	0.00485	-0.649264
ENSG00000217239.3	RP1-182O16.1	1.11179	0	0.00485	-1.11179
ENSG00000145476.14	CYP4V2	0.764426	1.29315	0.0051	0.528721
ENSG00000159217.8	IGF2BP1	0.0682638	0.697586	0.0052	0.629322
ENSG00000170890.12	PLA2G1B	0	0.433293	0.0054	0.433293
ENSG00000184226.13	PCDH9	4.04329	3.4552	0.00565	-0.588092
ENSG00000169169.13	CPT1C	0.115401	0.566332	0.00575	0.450931
ENSG00000078081.6	LAMP3	1.40152	1.98271	0.006	0.581189
ENSG00000157502.11	MUM1L1	3.19017	2.66252	0.00625	-0.527647
ENSG00000223621.1	AK4P4	0	0.431864	0.0066	0.431864
ENSG00000254812.1	RP11-661A12.12	0	0.387224	0.0066	0.387224
ENSG00000255014.1	ARL6IP1P3	0	0.526621	0.0066	0.526621
ENSG00000137868.17	STRA6	0.0959065	0.42417	0.0069	0.328263
ENSG00000128218.7	VPREB3	0.401612	0	0.00735	-0.401612
ENSG00000205940.8	HSP90AB2P	0.732854	0.23559	0.0074	-0.497264
ENSG00000231445.1	TIMM8AP1	0	0.443339	0.00785	0.443339
ENSG00000270236.1	RP11-265B8.5	0	0.454821	0.00785	0.454821
ENSG00000249908.2	BRD9P2	0	0.776925	0.00785	0.776925
ENSG00000224324.1	THAP5P1	0	0.602898	0.00785	0.602898
ENSG00000261431.1	RP4-616B8.4	0	1.59407	0.00785	1.59407
ENSG00000261567.1	RP11-680G10.1	0	0.466807	0.00785	0.466807
ENSG00000268615.1	RP11-65J3.15	0	3.53812	0.00785	3.53812
ENSG00000201104.1	RNU6-11P	0	7.59647	0.00785	7.59647
ENSG00000201185.1	RNA5SP202	0	5.51877	0.00785	5.51877
ENSG00000205579.3	DYNLL1P1	0	0.561954	0.00785	0.561954
ENSG00000207513.1	RNU1-3	0	2.33256	0.00785	2.33256
ENSG00000214429.3	CYCSP6	0	0.418344	0.00785	0.418344
ENSG00000215841.3	RP11-800A3.2	0	0.602898	0.00785	0.602898
ENSG00000228360.1	RP11-365F18.1	0	0.530318	0.00785	0.530318
ENSG00000231465.2	RP11-542K23.9	0	0.621926	0.00785	0.621926
ENSG00000241188.3	RN7SL165P	0	0.458759	0.00785	0.458759
ENSG00000241333.3	RN7SL385P	0	0.525325	0.00785	0.525325
ENSG00000249072.1	RP11-777B9.5	0	1.87246	0.00785	1.87246
ENSG00000259538.1	UBE2Q2P11	0	1.2143	0.00785	1.2143
ENSG00000260113.3	RP11-146F11.2	0	1.25012	0.00785	1.25012
ENSG00000267315.1	RP11-686D22.6	0	0.59676	0.00785	0.59676
ENSG00000270966.1	RP11-62H7.3	0	0.479327	0.00785	0.479327
ENSG00000271002.1	RP11-599B13.8	0	0.377771	0.00785	0.377771
ENSG00000273768.1	RNU1-1	0	2.33256	0.00785	2.33256
ENSG00000277918.1	U1	0	2.33256	0.00785	2.33256
ENSG00000279140.1	RP11-477I4.4	0	0.408342	0.00785	0.408342
ENSG00000280331.1	RP11-545D22.1	0	1.87246	0.00785	1.87246
ENSG00000132530.15	XAF1	2.29012	2.98329	0.0082	0.693171
ENSG00000202198.1	RN7SK	6.88335	7.49457	0.00835	0.611216
ENSG00000092421.15	SEMA6A	0.748215	1.57907	0.0087	0.830859
ENSG00000153291.14	SLC25A27	0.376163	0	0.00915	-0.376163
ENSG00000132481.5	TRIM47	0.216019	0.787534	0.0096	0.571515
ENSG00000253476.1	RP11-395I14.2	0.494865	0	0.0098	-0.494865
ENSG00000238260.1	RP11-46F15.2	0.390244	0	0.0098	-0.390244
ENSG00000223734.2	RP11-644K8.1	0.438702	0	0.0098	-0.438702
ENSG00000237517.7	DGCR5	0.645838	0.210244	0.0102	-0.435594
ENSG00000204941.12	PSG5	0.588225	0.0928492	0.01065	-0.495376
ENSG00000091262.13	ABCC6	0.0630536	0.414452	0.0109	0.351398
ENSG00000259404.4	EFTUD1P1	0.489088	0	0.01135	-0.489088
ENSG00000155850.7	SLC26A2	7.7431	7.23025	0.0114	-0.512853
ENSG00000230490.2	RP11-141M1.3	1.89597	1.00326	0.0114	-0.892709
ENSG00000179101.5	RP11-349N19.2	0	0.741053	0.01175	0.741053
ENSG00000179131.7	RP11-458F8.3	0	0.876931	0.01175	0.876931
ENSG00000225218.1	AP001628.6	0	1.37463	0.01175	1.37463
ENSG00000249741.2	RP11-673E1.3	0	0.45964	0.01175	0.45964
ENSG00000187556.7	NANOS3	0	0.508126	0.0118	0.508126
ENSG00000164087.6	POC1A	1.57264	2.12043	0.01235	0.547789
ENSG00000171564.10	FGB	5.26023	5.86645	0.0129	0.606224
ENSG00000273162.1	RP11-108L7.15	1.1983	1.92004	0.01325	0.721739
ENSG00000099821.12	POLRMT	1.71207	2.58577	0.0141	0.873698
ENSG00000092621.10	PHGDH	3.61531	4.14039	0.0145	0.525084
ENSG00000138378.16	STAT4	1.9843	1.45298	0.0153	-0.531321
ENSG00000225255.5	LA16c-83F12.6	0.396614	0	0.01535	-0.396614
ENSG00000105974.10	CAV1	2.17331	1.68706	0.0154	-0.486254
ENSG00000230202.1	RP11-632C17__A.1	3.50433	2.63954	0.0155	-0.864786
ENSG00000230629.2	RPS23P8	4.89393	4.03112	0.0158	-0.862804
ENSG00000213272.5	RP11-613M5.1	0.399458	0.0714722	0.01595	-0.327986
ENSG00000230956.2	RP3-452M16.1	0.63459	0.0676183	0.01615	-0.566971
ENSG00000231226.1	TRIM31-AS1	0.653853	0.125854	0.01615	-0.527999
ENSG00000173727.10	CMB9-22P13.1	6.1237	6.59851	0.0163	0.474803
ENSG00000215311.3	NPM1P12	0.586336	0.0675081	0.0166	-0.518828
ENSG00000219507.4	FTH1P8	2.54335	1.50709	0.0167	-1.03626
ENSG00000151320.9	AKAP6	0.101528	0.55819	0.0168	0.456662
ENSG00000137869.12	CYP19A1	0.778119	0.118694	0.017	-0.659426
ENSG00000123338.11	NCKAP1L	0.00491444	0.523953	0.01715	0.519039
ENSG00000230102.6	RP11-407B7.1	0.190117	0.522217	0.0174	0.332101
ENSG00000184012.10	TMPRSS2	2.33471	2.82932	0.0174	0.494612
ENSG00000237094.10	RP4-669L17.10	0.0824342	0.390996	0.0178	0.308561
ENSG00000140931.18	CMTM3	1.54846	2.07552	0.01815	0.527066
ENSG00000237415.2	NRBF2P3	0.466084	0.0642585	0.01885	-0.401826
ENSG00000079308.15	TNS1	1.5607	2.16783	0.01935	0.607131
ENSG00000133019.10	CHRM3	0.46207	1.15713	0.0198	0.695064
ENSG00000246067.6	RAB30-AS1	5.45222	4.91147	0.02025	-0.540745
ENSG00000128510.9	CPA4	0.680496	0.18191	0.0204	-0.498586
ENSG00000111716.11	LDHB	0	0.654565	0.02045	0.654565
ENSG00000164761.7	TNFRSF11B	2.4135	1.82191	0.0209	-0.591596
ENSG00000258608.1	DNAJC19P9	1.41099	0.294748	0.0218	-1.11624
ENSG00000277738.1	RP11-693J15.6	0.487644	0.0770618	0.0218	-0.410582
ENSG00000226803.6	RP11-203B9.4	0.211517	1.08557	0.0219	0.874057
ENSG00000137628.15	DDX60	4.17532	4.7165	0.02205	0.541186
ENSG00000106665.14	CLIP2	0.328992	0.795153	0.02215	0.466161
ENSG00000259315.1	RP11-752G15.9	1.47102	0.571083	0.02215	-0.899938
ENSG00000183199.6	HSP90AB3P	1.45846	0.99415	0.0223	-0.46431
ENSG00000158865.11	SLC5A11	0.380468	0.0243707	0.02235	-0.356097
ENSG00000135052.15	GOLM1	3.19914	3.6392	0.02255	0.440059
ENSG00000198468.6	FLVCR1-AS1	0.82476	1.57288	0.02275	0.74812
ENSG00000146112.10	PPP1R18	0.496336	0.960891	0.0228	0.464556
ENSG00000164603.10	C7orf60	2.45425	3.16601	0.0228	0.711757
ENSG00000186472.18	PCLO	0.604828	1.49064	0.0232	0.885814
ENSG00000258965.2	RP11-446P9.1	0.539239	0	0.02375	-0.539239
ENSG00000128965.10	CHAC1	1.51431	2.04896	0.02405	0.534652
ENSG00000102349.13	KLF8	0.467691	0.830869	0.0241	0.363178
ENSG00000142621.18	FHAD1	0.376416	0.07424	0.02465	-0.302176
ENSG00000154134.13	ROBO3	0.82002	1.45454	0.02475	0.634524
ENSG00000120820.11	GLT8D2	0.649785	0.210445	0.02495	-0.43934
ENSG00000254783.1	RP11-320L11.2	1.37864	0.538826	0.02535	-0.839819
ENSG00000222612.1	RNU2-52P	2.69964	0	0.0254	-2.69964
ENSG00000249256.2	ATP5LP3	1.02199	0	0.0254	-1.02199
ENSG00000277491.1	RP11-676J12.9	0.435863	0	0.0254	-0.435863
ENSG00000225419.1	RPL21P3	0.452175	0	0.0254	-0.452175
ENSG00000251635.1	RP11-213G21.2	0.42064	0	0.0254	-0.42064
ENSG00000253395.1	KB-1460A1.1	0.539239	0	0.0254	-0.539239
ENSG00000277950.1	Metazoa_SRP	1.52119	0	0.0254	-1.52119
ENSG00000234160.1	RP11-613M10.6	1.13052	0	0.0254	-1.13052
ENSG00000213013.4	RPS15AP36	0.663522	0	0.0254	-0.663522
ENSG00000273980.1	RP13-49I15.6	0.590398	0	0.0254	-0.590398
ENSG00000259838.1	TCEB1P2	0.860871	0	0.0254	-0.860871
ENSG00000228154.3	RP11-302F12.2	0.416664	0	0.0254	-0.416664
ENSG00000254387.1	RP3-388N13.2	0.401454	0	0.0254	-0.401454
ENSG00000262519.1	TXNP4	0.983343	0	0.0254	-0.983343
ENSG00000215016.2	RPL24P7	0.493916	0	0.0254	-0.493916
ENSG00000232212.1	RP11-398M15.1	0.49757	0	0.0254	-0.49757
ENSG00000248925.1	CTD-2083E4.6	0.393065	0	0.0254	-0.393065
ENSG00000128641.16	MYO1B	7.07223	6.65102	0.02575	-0.42121
ENSG00000262902.1	RP11-750B16.1	4.35181	3.77841	0.026	-0.573404
ENSG00000241288.6	RP11-379B18.5	1.2415	0.615855	0.02655	-0.62565
ENSG00000244122.2	UGT1A7	0.743026	0.298292	0.02655	-0.444734
ENSG00000259511.1	UBE2Q2L	0	0.404934	0.0266	0.404934
ENSG00000186280.6	KDM4D	0.39715	0.711969	0.02695	0.314819
ENSG00000255624.2	RP11-564D11.3	0.631293	1.32815	0.02745	0.696859
ENSG00000249069.6	LINC01033	0.419459	0	0.0278	-0.419459
ENSG00000223612.3	RP11-289I10.2	0.707381	0.138282	0.0278	-0.569098
ENSG00000231802.1	AC009502.1	0.42169	0.0759308	0.0278	-0.345759
ENSG00000233846.2	RP11-307L3.2	0.774712	0.154434	0.0278	-0.620278
ENSG00000261706.1	LINC00165	0.385132	0.0686276	0.0278	-0.316504
ENSG00000274363.1	RP11-104O19.4	0.440442	0.0797335	0.0278	-0.360708
ENSG00000067840.11	PDZD4	0.786779	1.28564	0.02785	0.498866
ENSG00000260352.1	CTD-2288F12.1	0	0.457462	0.0279	0.457462
ENSG00000171855.6	IFNB1	0.743131	1.43374	0.02875	0.690608
ENSG00000180389.6	ATP5EP2	3.64111	2.77485	0.0288	-0.866261
ENSG00000214485.6	RPL7P1	2.63766	1.96879	0.02905	-0.66887
ENSG00000248639.2	RP11-642E20.2	1.43371	0.686578	0.02915	-0.74713
ENSG00000196136.15	SERPINA3	1.49279	2.3231	0.0299	0.830318
ENSG00000256280.1	RP11-466C23.5	0	1.20356	0.03035	1.20356
ENSG00000202538.1	RNU4-2	0	5.03782	0.03035	5.03782
ENSG00000228040.1	RP3-522D1.2	0	4.11277	0.03035	4.11277
ENSG00000260651.1	AF213884.2	0	0.432594	0.03035	0.432594
ENSG00000271914.1	RP4-789D17.5	0	0.599039	0.03035	0.599039
ENSG00000272308.1	RP11-231G3.1	0	0.432594	0.03035	0.432594
ENSG00000163746.10	PLSCR2	0.080438	0.624392	0.0304	0.543954
ENSG00000184588.16	PDE4B	0.348203	0.819913	0.03055	0.47171
ENSG00000105717.12	PBX4	0.309794	0.896846	0.03055	0.587052
ENSG00000240914.1	RPL15P2	2.23779	1.45187	0.0308	-0.785925
ENSG00000256374.2	PPIAL4D	3.26618	2.51442	0.0309	-0.751759
ENSG00000137135.16	ARHGEF39	0.890117	1.47315	0.0311	0.583036
ENSG00000142611.15	PRDM16	0.679841	0.103776	0.0318	-0.576065
ENSG00000067066.15	SP100	3.98667	4.45049	0.0319	0.463817
ENSG00000163993.6	S100P	3.61	4.38758	0.0321	0.777573
ENSG00000041880.13	PARP3	2.13276	2.62459	0.03215	0.49183
ENSG00000155158.19	TTC39B	1.51511	1.96377	0.0327	0.448654
ENSG00000078269.12	SYNJ2	1.52451	2.29258	0.0328	0.768066
ENSG00000147804.8	SLC39A4	0.113538	0.797506	0.0338	0.683968
ENSG00000167755.12	KLK6	0.0907823	0.387981	0.03395	0.297199
ENSG00000162779.19	AXDND1	0.467309	0.0682616	0.03425	-0.399047
ENSG00000003137.7	CYP26B1	3.13799	2.72033	0.03425	-0.41766
ENSG00000131037.13	EPS8L1	4.01832	3.34171	0.03445	-0.676609
ENSG00000146858.7	ZC3HAV1L	1.08817	0.648034	0.03445	-0.440135
ENSG00000261150.2	EPPK1	2.58528	2.24301	0.03465	-0.342271
ENSG00000100558.7	PLEK2	1.88151	2.4768	0.0347	0.595291
ENSG00000169245.5	CXCL10	0.594757	1.18946	0.0348	0.594701
ENSG00000196312.10	HIATL2	2.23494	2.92661	0.0359	0.691671
ENSG00000187608.7	ISG15	7.14069	7.56019	0.03595	0.419501
ENSG00000172478.16	C2orf54	0.942008	0.312856	0.0362	-0.629153
ENSG00000130711.3	PRDM12	0.527519	0.237856	0.03675	-0.289663
ENSG00000152936.9	LMNTD1	0.119755	0.565675	0.03705	0.44592
ENSG00000145491.10	ROPN1L	0.473558	0.975411	0.03725	0.501852
ENSG00000233029.3	RP11-439A17.9	1.08643	0.760304	0.0381	-0.326127
ENSG00000147509.12	RGS20	0.981792	0.490792	0.0382	-0.491
ENSG00000165899.9	OTOGL	0.619834	0.321627	0.03845	-0.298207
ENSG00000187726.7	DNAJB13	0.676265	0.184763	0.0388	-0.491502
ENSG00000183036.9	PCP4	4.39322	3.88084	0.039	-0.512382
ENSG00000168209.4	DDIT4	3.46464	3.89351	0.03925	0.428866
ENSG00000186951.15	PPARA	1.13052	1.64998	0.03935	0.519461
ENSG00000105486.12	LIG1	2.82071	3.46006	0.03945	0.639351
ENSG00000107518.15	ATRNL1	0.25274	0.662138	0.0395	0.409398
ENSG00000139636.14	LMBR1L	2.23296	2.92077	0.03955	0.687811
ENSG00000229932.3	YWHAZP3	2.21542	1.55564	0.0397	-0.659773
ENSG00000260966.1	RP11-690D19.3	0.623504	0.391463	0.0398	-0.23204
ENSG00000240509.1	RPL34P18	2.90734	1.78343	0.0405	-1.12391
ENSG00000269051.4	CTD-2245F17.3	3.11717	1.76558	0.0414	-1.3516
ENSG00000270020.1	RP11-463O9.9	0.400342	0.188976	0.04165	-0.211367
ENSG00000271567.1	PPIAL4E	2.36494	1.74322	0.0421	-0.621723
ENSG00000269028.3	MTRNR2L12	4.3989	3.95306	0.04235	-0.445837
ENSG00000228505.4	AC011897.2	0.605678	0	0.04345	-0.605678
ENSG00000184381.17	PLA2G6	1.32951	2.0595	0.04365	0.729983
ENSG00000266176.1	RP11-855A2.5	0.861667	0.209054	0.0449	-0.652613
ENSG00000219755.1	RP1-199J3.5	0.372499	0.0789731	0.0449	-0.293526
ENSG00000172799.5	ZBTB8OSP2	0.637882	0.145427	0.0449	-0.492455
ENSG00000230673.3	PABPC1P3	0.733917	0.171832	0.0449	-0.562085
ENSG00000270876.1	ZNF30-AS1	0.470187	0.102372	0.0449	-0.367815
ENSG00000142632.15	ARHGEF19	0.362104	0.657992	0.0452	0.295888
ENSG00000173825.6	TIGD3	0.437589	0.787909	0.04595	0.35032
ENSG00000279865.1	RP11-69M1.6	1.24817	0.830627	0.046	-0.417544
ENSG00000185885.14	IFITM1	4.18557	4.933	0.0463	0.747428
ENSG00000072818.10	ACAP1	1.53709	0.218704	0.04665	-1.31838
ENSG00000225975.5	LINC01534	3.28927	2.70983	0.0467	-0.579441
ENSG00000135114.11	OASL	4.14834	4.55999	0.04695	0.411647
ENSG00000108852.13	MPP2	0.575844	0.909544	0.04755	0.3337
ENSG00000188549.11	C15orf52	0.475194	0.954307	0.04765	0.479113
ENSG00000233045.1	AC097523.1	2.33261	1.65102	0.0483	-0.68159
ENSG00000115355.14	CCDC88A	1.09181	1.57436	0.04835	0.482548
ENSG00000234698.1	RP11-112L6.2	0.388995	0	0.04855	-0.388995
ENSG00000198695.2	MT-ND6	8.92006	8.52907	0.0488	-0.39099
ENSG00000196862.9	RGPD4	0.679636	0.451659	0.04885	-0.227977
ENSG00000186919.11	ZACN	0.496094	0	0.0489	-0.496094
ENSG00000149499.10	EML3	2.57	3.08134	0.04895	0.51134
ENSG00000236148.5	AC114752.2	2.32583	1.58755	0.049	-0.738285
ENSG00000113070.7	HBEGF	2.557	2.11566	0.0492	-0.441342
ENSG00000249001.4	RP11-742B18.1	0.817777	1.57836	0.0492	0.760582
ENSG00000156587.14	UBE2L6	6.30406	6.69081	0.0494	0.386748
ENSG00000183722.7	LHFP	1.99648	1.57239	0.0502	-0.424094
ENSG00000125246.14	CLYBL	1.05594	1.61977	0.05075	0.563831
ENSG00000224861.1	YBX1P1	2.38509	1.83697	0.0508	-0.548128
ENSG00000104490.16	NCALD	0.612762	0.306659	0.0508	-0.306103
ENSG00000265055.1	AC145343.2	0.659371	1.41888	0.05085	0.75951
ENSG00000174370.8	C11orf45	0.289059	0.790593	0.05095	0.501534
ENSG00000259343.4	TMC3-AS1	1.89841	1.00258	0.0514	-0.895826
ENSG00000146151.11	HMGCLL1	1.71045	1.19627	0.0515	-0.514188
ENSG00000263952.4	RP11-513M1.1	0	0.536268	0.0516	0.536268
ENSG00000213885.3	RPL13AP7	1.92491	1.19939	0.05205	-0.725523
ENSG00000180422.3	LINC00304	1.83348	1.37183	0.05215	-0.461649
ENSG00000264300.1	RP11-640N20.1	0	1.62032	0.0522	1.62032
ENSG00000231043.3	AC007238.1	0.543983	0.228314	0.0532	-0.315669
ENSG00000143228.11	NUF2	2.40226	2.90757	0.0544	0.505318
ENSG00000169635.8	HIC2	0.515181	0.723646	0.0544	0.208465
ENSG00000135912.9	TTLL4	2.84891	3.54184	0.0547	0.692931
ENSG00000187498.13	COL4A1	0.0136655	0.412812	0.0553	0.399146
ENSG00000151651.14	ADAM8	0.394463	0.880767	0.05545	0.486304
ENSG00000255200.1	AP003068.18	0.681832	0.165921	0.0555	-0.515911
ENSG00000239282.6	GATSL3	1.57277	0.84247	0.05575	-0.730298
ENSG00000236565.3	HNRNPA3P5	1.72702	1.13726	0.05585	-0.589762
ENSG00000154309.8	DISP1	0.999774	0.588363	0.05625	-0.411411
ENSG00000173391.7	OLR1	0.147555	0.433443	0.05665	0.285888
ENSG00000225642.1	SNRPEP5	0.530719	0	0.0571	-0.530719
ENSG00000145832.11	SLC25A48	0.373282	0.820779	0.0573	0.447498
ENSG00000117266.14	CDK18	1.76528	1.29971	0.0573	-0.465571
ENSG00000106852.14	LHX6	0.731646	1.10527	0.0573	0.373624
ENSG00000198765.10	SYCP1	0.0893265	0.446924	0.0579	0.357598
ENSG00000128918.13	ALDH1A2	1.9126	1.13801	0.0579	-0.774581
ENSG00000165171.9	WBSCR27	1.2402	1.83627	0.0581	0.596067
ENSG00000137441.7	FGFBP2	0.174598	0.703929	0.05835	0.529331
ENSG00000231185.5	AC005592.2	0	0.455763	0.0584	0.455763
ENSG00000236762.1	RP11-159H3.1	1.43401	0.57255	0.0585	-0.861456
ENSG00000258787.1	RP11-164C12.1	0.454793	0.12218	0.05875	-0.332612
ENSG00000187504.6	RPL7P48	1.04156	0.357022	0.0589	-0.684537
ENSG00000278238.1	RP11-245D16.4	1.42109	0.530671	0.0589	-0.89042
ENSG00000240787.1	RP11-615J4.4	0.402658	0	0.05975	-0.402658
ENSG00000242828.1	RP11-47P18.1	0.428802	0	0.05995	-0.428802
ENSG00000274997.1	HIST1H2AH	0.462737	0	0.05995	-0.462737
ENSG00000250166.2	RP11-268P4.5	0.382479	0	0.05995	-0.382479
ENSG00000219102.3	HNRNPA3P12	0.283912	0.729816	0.06	0.445904
ENSG00000112877.7	CEP72	1.16536	1.77473	0.06005	0.609367
ENSG00000204160.10	ZDHHC18	2.48512	3.00846	0.06095	0.523335
ENSG00000197181.10	PIWIL2	0.796886	1.1936	0.06125	0.396716
ENSG00000238165.1	AC007560.1	0.807431	0	0.06135	-0.807431
ENSG00000140527.13	WDR93	0.452345	0.188046	0.06165	-0.264298
ENSG00000250899.3	RP11-253E3.3	0.836801	0.566804	0.06175	-0.269996
ENSG00000151963.4	RP11-775A3.1	0.771464	0	0.06185	-0.771464
ENSG00000229468.1	AC097635.5	2.64489	0	0.06185	-2.64489
ENSG00000229758.2	DYNLT3P2	0.458123	0	0.06185	-0.458123
ENSG00000229939.1	RP11-111F16.2	0.490109	0	0.06185	-0.490109
ENSG00000230047.1	AC017104.4	0.37492	0	0.06185	-0.37492
ENSG00000230980.1	RPL36AP39	0.383163	0	0.06185	-0.383163
ENSG00000235555.1	SUMO1P4	0.43287	0	0.06185	-0.43287
ENSG00000236848.2	RP11-401L13.5	0.599783	0	0.06185	-0.599783
ENSG00000241032.3	RN7SL709P	0.439845	0	0.06185	-0.439845
ENSG00000248693.1	CTD-2023M8.1	0.798202	0	0.06185	-0.798202
ENSG00000249199.1	CTD-2139B15.5	0.498685	0	0.06185	-0.498685
ENSG00000251638.1	AC006390.4	0.507511	0	0.06185	-0.507511
ENSG00000256350.1	AE000658.30	1.3362	0	0.06185	-1.3362
ENSG00000263064.2	RP11-291L22.7	0.623973	0	0.06185	-0.623973
ENSG00000263105.1	RP11-95P2.3	0.383163	0	0.06185	-0.383163
ENSG00000266794.2	RN7SL7P	0.447009	0	0.06185	-0.447009
ENSG00000272440.1	RP11-379F4.6	1.05827	0	0.06185	-1.05827
ENSG00000278816.1	RP5-1116H23.4	0.426077	0	0.06185	-0.426077
ENSG00000280369.1	CTD-2256P15.3	0.380381	0	0.06185	-0.380381
ENSG00000265626.1	AC139085.2	1.69555	0	0.06185	-1.69555
ENSG00000207340.1	RNVU1-10	2.26646	0	0.06185	-2.26646
ENSG00000214578.5	HMGN2P15	0.571595	0	0.06185	-0.571595
ENSG00000233870.1	AC007881.4	1.57093	0	0.06185	-1.57093
ENSG00000238041.3	RP11-59K5.1	0.636651	0	0.06185	-0.636651
ENSG00000253204.1	RP5-1009N12.1	0.540486	0	0.06185	-0.540486
ENSG00000253721.1	SUMO2P20	0.507511	0	0.06185	-0.507511
ENSG00000254780.1	RP11-793I11.1	0.498685	0	0.06185	-0.498685
ENSG00000274618.1	HIST1H4F	0.400613	0	0.06185	-0.400613
ENSG00000275538.1	RNVU1-19	2.15586	0	0.06185	-2.15586
ENSG00000242660.1	RP11-1094M14.1	2.59901	0	0.06185	-2.59901
ENSG00000213630.3	BOLA3P3	0.856104	0	0.06185	-0.856104
ENSG00000227624.2	SNRPEP3	0.540486	0	0.06185	-0.540486
ENSG00000231359.3	AC072052.7	0.419459	0	0.06185	-0.419459
ENSG00000257426.1	RP11-554D14.3	1.80466	0	0.06185	-1.80466
ENSG00000203930.9	LINC00632	0.244573	0.819192	0.06185	0.574619
ENSG00000271380.1	RP11-307C12.12	1.46346	1.52732	0.0619	0.0638603
ENSG00000177706.8	FAM20C	1.01799	0.43779	0.0621	-0.580196
ENSG00000010810.16	FYN	0.856577	1.29114	0.0622	0.434561
ENSG00000099331.12	MYO9B	2.10392	2.65482	0.0623	0.550901
ENSG00000168952.14	STXBP6	0.163629	0.490062	0.0625	0.326433
ENSG00000164291.15	ARSK	1.73119	1.30661	0.06265	-0.42458
ENSG00000240057.4	RP11-572M11.4	0.438743	0	0.06265	-0.438743
ENSG00000206168.1	Z69890.1	0.600516	0	0.06305	-0.600516
ENSG00000218472.2	RP1-140K8.2	0.501856	0	0.06305	-0.501856
ENSG00000219992.2	RP11-420L9.2	0.371551	0	0.06305	-0.371551
ENSG00000224365.1	RP11-252P18.1	6.05443	0	0.06305	-6.05443
ENSG00000227850.1	SEPT2P1	2.51666	0	0.06305	-2.51666
ENSG00000228216.1	RP11-367F23.1	0.805297	0	0.06305	-0.805297
ENSG00000228546.2	CTA-313A17.3	0.494078	0	0.06305	-0.494078
ENSG00000231228.4	CTD-2593A12.4	0.600516	0	0.06305	-0.600516
ENSG00000233971.1	RPS20P10	1.13626	0	0.06305	-1.13626
ENSG00000255262.3	TCEB2P2	0.547281	0	0.06305	-0.547281
ENSG00000260443.1	CTD-3057O21.1	4.07989	0	0.06305	-4.07989
ENSG00000267190.1	AC002314.4	0.390657	0	0.06305	-0.390657
ENSG00000272567.1	RP11-73K9.3	0.566236	0	0.06305	-0.566236
ENSG00000274210.1	U1	3.06608	0	0.06305	-3.06608
ENSG00000274367.1	LA16c-380H5.6	0.402658	0	0.06305	-0.402658
ENSG00000278011.1	RP11-900F13.2	0.619058	0	0.06305	-0.619058
ENSG00000278244.1	CTA-38K21.3	4.14179	0	0.06305	-4.14179
ENSG00000224157.1	HCG14	0.409823	0	0.06305	-0.409823
ENSG00000239256.1	RPL35AP35	0.593371	0	0.06305	-0.593371
ENSG00000241722.2	RP11-255I10.1	0.676645	0	0.06305	-0.676645
ENSG00000242439.1	CTD-2349P21.1	0.400903	0	0.06305	-0.400903
ENSG00000270976.1	RP11-110F24.1	1.69919	0	0.06305	-1.69919
ENSG00000264148.1	RP11-848P1.7	3.02476	0	0.06305	-3.02476
ENSG00000273265.1	RP11-353K11.1	0.406212	0	0.06305	-0.406212
ENSG00000241002.1	RP11-119H12.1	0.373076	0	0.06305	-0.373076
ENSG00000180172.6	RPS12P23	0.44098	0	0.06305	-0.44098
ENSG00000199879.1	RNU1-120P	3.42579	0	0.06305	-3.42579
ENSG00000207205.1	RNVU1-15	3.06608	0	0.06305	-3.06608
ENSG00000223722.3	RP11-467L13.5	0.430788	0	0.06305	-0.430788
ENSG00000263011.1	RP11-473M20.11	0.765393	0	0.06305	-0.765393
ENSG00000275142.1	RP5-999L4.2	0.447309	0	0.06305	-0.447309
ENSG00000230606.9	AC159540.1	1.13166	0.604874	0.06315	-0.526781
ENSG00000175906.4	ARL4D	0.920668	0.544391	0.06315	-0.376276
ENSG00000118997.12	DNAH7	1.36549	0.653096	0.0632	-0.71239
ENSG00000115461.4	IGFBP5	4.83517	4.4899	0.06325	-0.345269
ENSG00000267022.1	AC084219.2	0.413932	1.04024	0.0636	0.626308
ENSG00000186889.8	TMEM17	0.407481	0.721108	0.06365	0.313626
ENSG00000235001.3	EIF4A1P2	1.12962	0.635493	0.06395	-0.494127
ENSG00000149922.9	TBX6	0.908617	1.28329	0.06415	0.374677
ENSG00000270103.3	RNU11	4.1245	0	0.06435	-4.1245
ENSG00000145632.13	PLK2	4.97502	4.58898	0.06505	-0.386046
ENSG00000141577.12	CEP131	0.865098	1.34837	0.06515	0.48327
ENSG00000111859.15	NEDD9	2.64721	2.31926	0.0654	-0.327949
ENSG00000171401.13	KRT13	1.0294	1.49935	0.0655	0.46995
ENSG00000228288.5	PCAT6	1.53373	0.894289	0.06555	-0.639443
ENSG00000260285.1	RP11-600F24.7	1.38126	1.69976	0.0656	0.318499
ENSG00000047457.12	CP	0.674294	1.44448	0.0659	0.770187
ENSG00000166436.14	TRIM66	1.59165	1.06135	0.0662	-0.530291
ENSG00000104755.13	ADAM2	0.088758	0.412628	0.0662	0.32387
ENSG00000214460.3	TPT1P6	3.48483	2.87695	0.0665	-0.607889
ENSG00000162390.16	ACOT11	0.332923	0.65308	0.0666	0.320157
ENSG00000239983.1	RP11-79E3.1	0	0.533193	0.06725	0.533193
ENSG00000162526.6	TSSK3	1.11234	0.268633	0.06755	-0.843707
ENSG00000179912.18	R3HDM2	3.22353	4.14611	0.06765	0.92258
ENSG00000104361.8	NIPAL2	1.83798	2.25585	0.0678	0.417865
ENSG00000184672.10	RALYL	0.390341	0.116242	0.06785	-0.274099
ENSG00000104953.17	TLE6	1.46526	2.2237	0.0679	0.758445
ENSG00000253438.2	PCAT1	0.405538	0.13485	0.0681	-0.270688
ENSG00000162882.13	HAAO	0.335922	0.710139	0.06835	0.374217
ENSG00000173930.8	SLCO4C1	1.21191	1.50012	0.06855	0.288209
ENSG00000272853.1	RP11-398C13.6	0.39433	0.868896	0.0686	0.474566
ENSG00000232815.1	RP11-764K9.2	0.585801	1.21112	0.0686	0.625317
ENSG00000133943.19	C14orf159	0.938502	0.378812	0.0687	-0.55969
ENSG00000182600.8	C2orf82	0.415596	0.0161605	0.0688	-0.399436
ENSG00000163017.12	ACTG2	5.23496	4.76906	0.069	-0.465898
ENSG00000105559.10	PLEKHA4	0.573075	0.961625	0.0696	0.38855
ENSG00000226276.1	AC093382.1	0	0.463039	0.0697	0.463039
ENSG00000275263.1	RP11-1072A3.4	0	0.620765	0.0697	0.620765
ENSG00000260236.1	RP11-708J19.1	0.53334	0.865297	0.0697	0.331957
ENSG00000200795.1	RNU4-1	0	4.47464	0.0697	4.47464
ENSG00000204790.9	BX255923.2	0	0.446928	0.0697	0.446928
ENSG00000216331.1	HIST1H1PS1	0	1.84198	0.0697	1.84198
ENSG00000225945.1	RP3-441A12.1	0	0.383047	0.0697	0.383047
ENSG00000227462.1	RP11-108B14.4	0	0.624792	0.0697	0.624792
ENSG00000229177.1	AC008154.5	0	0.624792	0.0697	0.624792
ENSG00000231830.1	XX-FW83128A1.2	0	0.572289	0.0697	0.572289
ENSG00000236217.4	C1DP2	0	0.371618	0.0697	0.371618
ENSG00000255007.1	CTD-2589M5.4	0	0.530149	0.0697	0.530149
ENSG00000259622.1	RP11-597K23.1	0	0.425608	0.0697	0.425608
ENSG00000277720.1	RP1-34B20.19	0	2.08123	0.0697	2.08123
ENSG00000228057.1	SEC63P1	0.611564	0.224393	0.07005	-0.387171
ENSG00000279252.1	AC092670.1	3.1708	2.42991	0.07055	-0.740891
ENSG00000012211.11	PRICKLE3	2.11761	2.55806	0.07075	0.440451
ENSG00000181404.15	WASH1	0.178685	0.444082	0.07085	0.265396
ENSG00000182393.2	IFNL1	0.195161	0.797538	0.0709	0.602377
ENSG00000203705.9	TATDN3	2.98035	3.49967	0.07105	0.519318
ENSG00000157445.13	CACNA2D3	0.217702	0.66405	0.0714	0.446348
ENSG00000130822.14	PNCK	1.0187	0.356726	0.07165	-0.661972
ENSG00000186212.3	SOWAHB	2.34105	1.99262	0.07185	-0.348426
ENSG00000188185.10	LINC00265	0.922008	1.39985	0.072	0.477842
ENSG00000261135.1	RP4-798A10.7	0.753574	0.336099	0.07265	-0.417474
ENSG00000248592.6	TMEM110-MUSTN1	0.279621	0.759596	0.0729	0.479975
ENSG00000169248.11	CXCL11	0.456162	0.844566	0.07355	0.388404
ENSG00000168936.9	TMEM129	1.30552	1.68811	0.07385	0.382592
ENSG00000053524.10	MCF2L2	1.15678	0.640221	0.07405	-0.516564
ENSG00000122644.11	ARL4A	5.80495	5.38856	0.07415	-0.416389
ENSG00000166710.16	B2M	8.90144	9.25687	0.07445	0.355428
ENSG00000261888.1	AC144831.1	1.95331	1.59765	0.07455	-0.35566
ENSG00000232480.1	TGFB2-AS1	0.457187	0.122898	0.07455	-0.334288
ENSG00000265545.1	RP11-183C12.1	2.13735	0.877862	0.07455	-1.25948
ENSG00000277157.1	HIST1H4D	1.1892	0.386521	0.07455	-0.802684
ENSG00000233469.1	ST6GALNAC4P1	0.539057	0.14797	0.07455	-0.391087
ENSG00000233741.1	AC016691.2	0.728615	0.210051	0.07455	-0.518564
ENSG00000165807.6	PPP1R36	0.573749	0.228559	0.0747	-0.34519
ENSG00000131591.16	C1orf159	0.660408	0.992282	0.07505	0.331873
ENSG00000198576.3	ARC	0.0623901	0.377585	0.07505	0.315195
ENSG00000228744.1	RPS3AP30	0.874137	0.18958	0.07525	-0.684556
ENSG00000244427.1	RP11-52B19.1	0.952639	0.211222	0.07525	-0.741418
ENSG00000165282.12	PIGO	2.48763	2.95501	0.0753	0.46738
ENSG00000188293.5	IGFL1	0.419629	0.976196	0.07535	0.556567
ENSG00000116863.10	ADPRHL2	3.30051	3.67955	0.0756	0.379039
ENSG00000180574.3	EIF2S3L	0.767293	0.440223	0.0757	-0.32707
ENSG00000279274.1	AC012005.3	1.82983	0.573008	0.07595	-1.25682
ENSG00000234801.3	MORF4	1.41812	0.923485	0.076	-0.494635
ENSG00000172183.13	ISG20	4.69419	5.15019	0.076	0.455999
ENSG00000184922.12	FMNL1	0.457798	1.04516	0.07615	0.587358
ENSG00000234975.6	FTH1P2	4.14368	3.54996	0.0762	-0.593714
ENSG00000141040.13	ZNF287	3.79622	3.08787	0.07635	-0.708357
ENSG00000188313.11	PLSCR1	6.31819	6.68986	0.07635	0.371666
ENSG00000276517.1	AL133243.2	0.899948	0.86279	0.0765	-0.037158
ENSG00000100417.10	PMM1	2.14949	2.59994	0.0768	0.450449
ENSG00000189410.10	SH2D5	0.264532	0.586098	0.077	0.321566
ENSG00000138650.8	PCDH10	5.23166	4.842	0.0771	-0.389665
ENSG00000229474.5	PATL2	0.195911	0.571104	0.0773	0.375193
ENSG00000256618.2	MTRNR2L1	0.423681	0.14906	0.0779	-0.274621
ENSG00000261221.3	ZNF865	1.2481	1.65704	0.07815	0.408943
ENSG00000278185.1	RP11-153F5.7	0.518342	0	0.07825	-0.518342
ENSG00000001561.6	ENPP4	0.741436	0.5148	0.07835	-0.226636
ENSG00000004777.17	ARHGAP33	1.63732	0.387965	0.07835	-1.24936
ENSG00000148950.8	IMMP1L	4.76023	7.64709	0.0786	2.88687
ENSG00000196747.4	HIST1H2AI	3.12122	2.50678	0.0786	-0.614441
ENSG00000115844.9	DLX2	0.191531	0.404237	0.0786	0.212706
ENSG00000167081.15	PBX3	2.46619	2.98084	0.07865	0.514645
ENSG00000159314.10	ARHGAP27	1.15001	1.6494	0.0788	0.499392
ENSG00000182732.15	RGS6	0.519134	0.852054	0.0789	0.33292
ENSG00000172932.13	ANKRD13D	3.35291	3.81953	0.07915	0.466613
ENSG00000185633.9	NDUFA4L2	0.0879825	0.785036	0.07945	0.697053
ENSG00000172197.10	MBOAT1	2.59445	2.96862	0.07975	0.374165
ENSG00000170345.8	FOS	5.5229	5.91039	0.08	0.387498
ENSG00000140675.11	SLC5A2	0.410358	0.0366212	0.08005	-0.373737
ENSG00000204592.8	HLA-E	3.36986	3.70771	0.0806	0.337855
ENSG00000232389.1	RP11-134K13.2	0.603909	0.221154	0.0807	-0.382755
ENSG00000100298.14	APOBEC3H	1.51551	2.11306	0.08085	0.597558
ENSG00000130164.10	LDLR	4.35672	4.78007	0.08105	0.423347
ENSG00000274928.3	KRT89P	0.991495	0.507872	0.08115	-0.483623
ENSG00000118922.15	KLF12	0.636177	0.957636	0.08125	0.321459
ENSG00000138646.7	HERC5	2.68462	3.03286	0.08125	0.348248
ENSG00000167182.12	SP2	2.3904	2.78958	0.08145	0.399182
ENSG00000189283.8	FHIT	2.16482	3.95234	0.0816	1.78752
ENSG00000152582.11	SPEF2	2.39626	2.92799	0.08165	0.531728
ENSG00000262714.1	RP11-44F14.8	1.19485	0.857936	0.08175	-0.336913
ENSG00000184949.14	FAM227A	0.461789	0.917293	0.08195	0.455503
ENSG00000167508.9	MVD	4.35769	4.75944	0.08205	0.401751
ENSG00000236698.1	EIF1AXP1	1.47023	2.26308	0.08215	0.792842
ENSG00000078401.6	EDN1	6.1135	5.77464	0.0824	-0.338854
ENSG00000247877.5	CTD-2001C12.1	1.30351	0.594287	0.0826	-0.709225
ENSG00000167550.9	RHEBL1	0.268675	0.629907	0.08265	0.361232
ENSG00000172270.17	BSG	7.18651	7.54897	0.083	0.362458
ENSG00000197776.6	KLHDC1	0.141625	0.383538	0.0833	0.241913
ENSG00000163491.15	NEK10	0.642737	0.250919	0.08335	-0.391818
ENSG00000119227.6	PIGZ	0.734535	0.430642	0.08355	-0.303893
ENSG00000256356.1	HSPA8P5	0.494375	0.248207	0.08375	-0.246168
ENSG00000181790.9	BAI1	0.499808	0.804299	0.0846	0.304491
ENSG00000225131.2	PSME2P2	2.83593	3.33213	0.0848	0.496195
ENSG00000237950.1	RP11-7O11.3	1.27928	0.539706	0.08485	-0.739569
ENSG00000256955.2	RP11-417L19.2	0.292351	0.851642	0.0853	0.559291
ENSG00000184271.14	POU6F1	0.384686	0.0623458	0.0856	-0.322341
ENSG00000100987.13	VSX1	0.699692	1.09665	0.08575	0.396954
ENSG00000178075.18	GRAMD1C	2.60516	3.22018	0.0858	0.61502
ENSG00000043591.5	ADRB1	0.270344	0.479776	0.0859	0.209432
ENSG00000167693.15	NXN	1.33881	0.861652	0.0863	-0.477155
ENSG00000175063.15	UBE2C	5.38671	5.74548	0.08655	0.358765
ENSG00000259251.2	RP11-643M14.1	0.447702	0.117812	0.0867	-0.32989
ENSG00000196535.13	MYO18A	1.62868	2.37856	0.08715	0.749876
ENSG00000120370.11	GORAB	3.79324	3.39792	0.0873	-0.395321
ENSG00000166762.15	CATSPER2	1.31824	0.773347	0.08735	-0.544895
ENSG00000243406.5	MRPS31P5	0.394242	1.03034	0.08745	0.636101
ENSG00000260528.3	FAM157C	0.156433	0.548524	0.08765	0.392092
ENSG00000205853.9	RFPL3S	1.12084	0.572644	0.08765	-0.548199
ENSG00000227418.5	PCGEM1	0.482867	0.199405	0.08835	-0.283461
ENSG00000112655.14	PTK7	1.04279	1.40706	0.0886	0.364268
ENSG00000145063.13	AC062028.1	0.337364	0.943384	0.0886	0.60602
ENSG00000123908.10	AGO2	3.5561	4.10231	0.08885	0.546216
ENSG00000179023.8	KLHDC7A	0.417574	0.261435	0.08895	-0.15614
ENSG00000167165.17	UGT1A6	0.455673	0.0789815	0.0895	-0.376691
ENSG00000236992.2	RPL12L3	1.97201	1.25934	0.0896	-0.71266
ENSG00000169302.13	STK32A	0.05751	0.470467	0.08975	0.412957
ENSG00000132718.8	SYT11	0.682327	0.908462	0.08985	0.226135
ENSG00000173175.13	ADCY5	1.53673	1.89287	0.0899	0.356135
ENSG00000184985.15	SORCS2	0.373971	0	0.08995	-0.373971
ENSG00000185507.18	IRF7	1.09477	1.46719	0.09045	0.372416
ENSG00000196844.7	PATE2	0.384247	0.0848797	0.09055	-0.299367
ENSG00000227615.1	RP11-864N7.2	4.46218	3.92374	0.09215	-0.538445
ENSG00000214870.7	AC004540.5	1.02152	0.407937	0.0922	-0.613586
ENSG00000231903.1	AC079354.5	0	0.389515	0.09225	0.389515
ENSG00000211689.5	TRGC1	5.61434	5.24559	0.09255	-0.368741
ENSG00000228071.4	RPL7P47	1.3727	0.699867	0.09305	-0.672829
ENSG00000254759.1	NAP1L1P1	0.984565	0.570615	0.0931	-0.413949
ENSG00000245534.5	RORA-AS1	1.02347	1.67623	0.0933	0.652763
ENSG00000117480.14	FAAH	2.24163	2.62784	0.09335	0.38621
ENSG00000159905.13	ZNF221	1.52073	1.91549	0.09345	0.394757
ENSG00000230866.1	CTA-342B11.2	0	1.842	0.09375	1.842
ENSG00000259126.1	RP11-99L13.2	0	0.59676	0.09375	0.59676
ENSG00000253540.4	FAM86HP	0.958106	1.69634	0.09385	0.73823
ENSG00000214182.5	PTMAP5	1.99209	1.53013	0.0939	-0.46196
ENSG00000143919.13	CAMKMT	3.34281	2.85377	0.0941	-0.489035
ENSG00000172243.16	CLEC7A	0.399879	0.123196	0.09415	-0.276683
ENSG00000251569.1	RP11-724O16.1	0.658994	0	0.0948	-0.658994
ENSG00000226007.2	RP11-211N8.2	1.44863	0.0616676	0.0949	-1.38696
ENSG00000160439.14	RDH13	1.49381	1.96272	0.095	0.468917
ENSG00000214784.4	AC010468.1	2.05252	1.54739	0.0951	-0.50513
ENSG00000237793.3	RPL18AP16	1.82048	1.17363	0.0955	-0.646844
ENSG00000186086.15	NBPF6	0.540264	0.26737	0.09555	-0.272894
ENSG00000235912.1	RP1-159A19.3	4.9404	3.54535	0.09555	-1.39505
ENSG00000237952.1	RPL7AP73	1.92815	0.740446	0.0958	-1.18771
ENSG00000140795.11	MYLK3	0.232718	0.586099	0.0958	0.35338
ENSG00000277027.1	RNase_MRP	0	2.71473	0.09605	2.71473
ENSG00000225200.2	AB019441.29	0.385888	0.10187	0.0962	-0.284018
ENSG00000165714.9	LOH12CR1	2.8483	3.50601	0.0962	0.657702
ENSG00000155666.10	KDM8	0.835764	1.59348	0.0962	0.757719
ENSG00000155287.9	SLC25A28	3.47214	3.88095	0.09685	0.408813
ENSG00000171700.12	RGS19	2.58978	3.08495	0.09685	0.495177
ENSG00000113749.6	HRH2	0.283023	0.575177	0.09705	0.292153
ENSG00000106868.15	SUSD1	1.43529	1.79183	0.0972	0.356544
ENSG00000185344.12	ATP6V0A2	2.47641	2.94798	0.09735	0.471575
ENSG00000133639.4	BTG1	5.24659	4.92816	0.09755	-0.318433
ENSG00000165495.14	PKNOX2	0.509177	0.188892	0.09755	-0.320285
ENSG00000196935.7	SRGAP1	3.29608	2.84193	0.09775	-0.454146
ENSG00000167779.6	IGFBP6	0.826764	0.301506	0.09785	-0.525258
ENSG00000174951.9	FUT1	1.12962	1.40336	0.098	0.273741
ENSG00000110881.10	ASIC1	1.00812	0.695881	0.09805	-0.31224
ENSG00000279406.1	RP11-327E2.5	1.15885	0.837118	0.0981	-0.321729
ENSG00000166159.9	LRTM2	0.265125	0.483014	0.0984	0.21789
ENSG00000116117.16	PARD3B	0.338742	0.743761	0.0985	0.40502
ENSG00000056487.14	PHF21B	0.418314	0.927059	0.09855	0.508745
ENSG00000137872.14	SEMA6D	0.178034	0.464807	0.0986	0.286773
ENSG00000139083.9	ETV6	1.8682	2.18434	0.09875	0.316137
ENSG00000029559.6	IBSP	0.631406	0.973038	0.0989	0.341632
ENSG00000205413.6	SAMD9	4.24125	4.54394	0.09895	0.30269
ENSG00000108509.19	CAMTA2	2.03161	2.60323	0.09895	0.571622
ENSG00000269983.1	RP11-497H16.9	0.320631	0.87321	0.09905	0.552579
ENSG00000141994.14	DUS3L	3.65215	3.1303	0.0991	-0.521852
ENSG00000185296.8	CTD-2139B15.1	0.762528	1.41205	0.0993	0.649522
ENSG00000107551.19	RASSF4	0.246946	0.563108	0.0994	0.316163
ENSG00000180739.13	S1PR5	0.847738	1.18563	0.0996	0.337894
ENSG00000263470.1	RP11-160O5.1	0.766043	1.34377	0.09965	0.577723
ENSG00000142494.12	SLC47A1	0.753061	0.43329	0.1001	-0.319771
ENSG00000141639.10	MAPK4	1.99185	1.69359	0.101	-0.298259
ENSG00000260841.1	CTC-205M6.5	1.18348	1.48028	0.10115	0.2968
ENSG00000227311.3	RP1-228H13.1	1.61801	0.858112	0.10125	-0.759902
ENSG00000253929.1	CASC21	0	0.462754	0.10125	0.462754
ENSG00000142089.14	IFITM3	8.13789	8.45147	0.1013	0.313587
ENSG00000226439.3	RP11-621K7.1	1.70567	0.734808	0.10175	-0.970865
ENSG00000068383.17	INPP5A	3.11211	2.70018	0.10175	-0.411931
ENSG00000118307.17	CASC1	0.821383	0.460775	0.10195	-0.360608
ENSG00000271966.1	RP11-7F18.2	0.751563	0.371975	0.10215	-0.379588
ENSG00000269694.1	AC005197.2	0.555434	0.08957	0.10255	-0.465864
ENSG00000011422.10	PLAUR	2.08588	2.51902	0.10285	0.433144
ENSG00000163131.9	CTSS	0.223526	0.557042	0.10315	0.333516
ENSG00000065717.13	TLE2	2.0313	1.53024	0.1032	-0.501059
ENSG00000245526.7	LINC00461	0.32365	0.577956	0.10335	0.254306
ENSG00000246523.6	RP11-736K20.6	0.530198	0.927808	0.1037	0.397611
ENSG00000272420.1	RP4-740C4.7	0.705915	0	0.1039	-0.705915
ENSG00000100284.19	TOM1	3.42254	2.91184	0.104	-0.510702
ENSG00000218014.1	KRT19P1	0.864233	0.508328	0.104	-0.355904
ENSG00000233728.1	RP11-109P14.9	0.774798	0	0.10405	-0.774798
ENSG00000272335.1	RP11-53O19.3	2.21785	1.88875	0.1044	-0.329105
ENSG00000228526.2	RP3-510D11.1	0	0.839164	0.1044	0.839164
ENSG00000165905.15	GYLTL1B	0.51463	0.972946	0.10475	0.458315
ENSG00000185130.5	HIST1H2BL	0.557866	1.30053	0.1049	0.742662
ENSG00000174915.10	PTDSS2	1.63373	1.21048	0.1049	-0.423257
ENSG00000134326.10	CMPK2	2.9374	3.341	0.10495	0.403602
ENSG00000128266.8	GNAZ	0.57836	0.97122	0.10515	0.39286
ENSG00000158321.14	AUTS2	0.596078	1.02283	0.10525	0.426751
ENSG00000169607.11	CKAP2L	2.07397	2.44624	0.1062	0.372272
ENSG00000204866.7	IGFL2	0.0651574	0.764355	0.10655	0.699198
ENSG00000219410.5	RP4-761J14.8	0.40528	0	0.1067	-0.40528
ENSG00000249786.6	EAF1-AS1	0.801549	0.180414	0.10705	-0.621135
ENSG00000145029.10	NICN1	1.29359	1.69018	0.1071	0.396587
ENSG00000184979.9	USP18	4.31018	4.63305	0.1072	0.322873
ENSG00000278376.1	RP11-158I9.8	0.661655	0.393075	0.1077	-0.26858
ENSG00000137261.12	KIAA0319	0.51389	0.360399	0.1079	-0.153491
ENSG00000009765.13	IYD	0.17939	0.43549	0.10805	0.2561
ENSG00000270189.1	RP11-258C19.7	1.80756	1.44459	0.1082	-0.362968
ENSG00000180346.3	TIGD2	4.17933	3.85777	0.1083	-0.321556
ENSG00000234380.1	LINC01426	0.162218	0.505749	0.10885	0.343531
ENSG00000233008.4	RP11-475O6.1	1.03623	0.391195	0.10895	-0.645034
ENSG00000146859.6	TMEM140	2.15525	2.83782	0.10895	0.68257
ENSG00000227682.2	ATP5A1P2	0	0.648811	0.10945	0.648811
ENSG00000254870.4	ATP6V1G2-DDX39B	2.249	3.24774	0.1095	0.998741
ENSG00000164949.6	GEM	1.51041	1.13883	0.1096	-0.371576
ENSG00000100218.10	RSPH14	0.400976	0	0.1102	-0.400976
ENSG00000213398.6	LCAT	0.142674	0.499934	0.1103	0.357261
ENSG00000225094.3	SETP20	0.663678	0.246139	0.11035	-0.417539
ENSG00000125148.6	MT2A	5.01137	5.35975	0.1104	0.348383
ENSG00000147408.13	CSGALNACT1	1.28205	0.919455	0.1104	-0.362594
ENSG00000279453.1	RP3-425C14.4	0.726031	0.476373	0.11045	-0.249657
ENSG00000125347.12	IRF1	3.91219	4.30261	0.1109	0.390422
ENSG00000130299.15	GTPBP3	2.11861	2.5582	0.11095	0.439584
ENSG00000100068.10	LRP5L	0.9858	1.37138	0.11115	0.385581
ENSG00000148677.6	ANKRD1	0.75507	0.480097	0.11125	-0.274973
ENSG00000092445.10	TYRO3	2.66885	2.24021	0.11175	-0.428645
ENSG00000168062.8	BATF2	1.47911	1.80856	0.1122	0.329447
ENSG00000215018.8	COL28A1	0.613641	0.900747	0.1124	0.287106
ENSG00000137343.16	ATAT1	2.04004	1.60827	0.1127	-0.431766
ENSG00000142875.18	PRKACB	2.10618	2.48784	0.11305	0.381658
ENSG00000189343.7	RPS2P46	3.05694	2.64836	0.11305	-0.408577
ENSG00000204682.5	CASC10	1.39071	1.12611	0.1132	-0.264598
ENSG00000130055.12	GDPD2	0.307543	0.52668	0.1136	0.219137
ENSG00000232940.4	HCG25	0	0.396094	0.1143	0.396094
ENSG00000233585.1	AC115617.2	0.570319	0.207239	0.1143	-0.36308
ENSG00000237264.4	FTH1P11	2.20433	1.62455	0.11445	-0.579789
ENSG00000123643.11	SLC36A1	1.21128	1.57229	0.11465	0.361008
ENSG00000260633.1	RP11-375I20.6	0.488586	0.264508	0.1147	-0.224078
ENSG00000115009.10	CCL20	0.486178	0.139568	0.11485	-0.34661
ENSG00000074964.15	ARHGEF10L	0.882881	1.25452	0.11515	0.371641
ENSG00000225071.1	GS1-184P14.2	2.21105	1.25633	0.1154	-0.954715
ENSG00000213599.8	SLX1A-SULT1A3	0.447824	0.220809	0.1154	-0.227014
ENSG00000249264.1	EEF1A1P9	3.49434	3.14534	0.11545	-0.348997
ENSG00000141977.8	CIB3	1.12784	0.441773	0.1157	-0.686064
ENSG00000082175.13	PGR	1.84253	2.19819	0.1158	0.355657
ENSG00000280047.1	CTC-463A16.1	0.448213	0.253862	0.11605	-0.194351
ENSG00000100151.14	PICK1	2.36306	2.83916	0.1161	0.4761
ENSG00000166896.6	XRCC6BP1	1.65055	2.15467	0.11615	0.504118
ENSG00000165194.13	PCDH19	3.42003	3.13337	0.1162	-0.286656
ENSG00000224427.1	AP000281.1	0	0.37493	0.1165	0.37493
ENSG00000273046.1	RP11-834C11.14	0	0.55168	0.1169	0.55168
ENSG00000178796.11	RIIAD1	1.25391	1.96562	0.11695	0.711707
ENSG00000185950.8	IRS2	3.59346	3.31397	0.11705	-0.279493
ENSG00000078589.11	P2RY10	0.482026	0.171712	0.1171	-0.310315
ENSG00000143369.13	ECM1	0.209219	0.430322	0.11715	0.221103
ENSG00000272181.1	RP11-245J9.6	0.400907	0	0.1173	-0.400907
ENSG00000226380.6	AC058791.1	0.815309	0.471995	0.11745	-0.343314
ENSG00000231158.1	PTP4A1P1	0	0.385145	0.1176	0.385145
ENSG00000104899.5	AMH	0.363801	0.77043	0.1178	0.406629
ENSG00000140443.12	IGF1R	5.23235	4.79542	0.1179	-0.43693
ENSG00000197872.10	FAM49A	0.626074	0.341698	0.1183	-0.284376
ENSG00000228952.1	RP11-567G11.1	3.44324	2.28055	0.1184	-1.1627
ENSG00000273588.1	RP11-433A19.2	0	0.858155	0.1186	0.858155
ENSG00000267076.1	CCDC58P3	0.539239	0.194219	0.119	-0.34502
ENSG00000182898.3	TCHHL1	0.341378	0.520495	0.1191	0.179117
ENSG00000269640.4	CTD-2521M24.9	0.552781	1.1249	0.1192	0.572116
ENSG00000109452.11	INPP4B	5.59558	5.06541	0.1193	-0.530162
ENSG00000227855.3	DPY19L2P3	0.162293	0.421572	0.11945	0.259279
ENSG00000241478.1	HSPA8P9	0.610384	0.362409	0.1195	-0.247975
ENSG00000136327.6	NKX2-8	0.908645	0.561123	0.1195	-0.347523
ENSG00000234062.6	RP11-308D16.2	0.54578	0.978372	0.11955	0.432592
ENSG00000277925.1	Telomerase-vert	0.522606	0	0.1198	-0.522606
ENSG00000169439.10	SDC2	1.68768	1.21349	0.12	-0.474193
ENSG00000233852.1	AC005304.1	0.424879	0	0.12005	-0.424879
ENSG00000166250.10	CLMP	0.409643	0.765056	0.1202	0.355413
ENSG00000126391.12	FRMD8	2.6677	2.98456	0.1203	0.316861
ENSG00000276368.1	HIST1H2AJ	0.648217	0.239422	0.12035	-0.408794
ENSG00000261350.1	RP11-80F22.14	0.449123	0.15846	0.12035	-0.290663
ENSG00000270482.1	RP11-131L12.2	0.110922	0.817704	0.12055	0.706783
ENSG00000163749.16	CCDC158	0.120969	0.37097	0.12075	0.250001
ENSG00000160999.10	SH2B2	1.86526	1.44561	0.1208	-0.419647
ENSG00000214193.8	SH3D21	2.22165	2.63229	0.12105	0.410643
ENSG00000122042.9	UBL3	6.84017	6.53804	0.1214	-0.302131
ENSG00000183346.6	C10orf107	0.0295343	1.04772	0.12145	1.01819
ENSG00000249780.1	RP11-352E6.2	0.822716	0.316424	0.1216	-0.506292
ENSG00000155636.13	RBM45	4.4336	4.06171	0.12175	-0.371893
ENSG00000160888.6	IER2	4.89142	5.19399	0.12205	0.302564
ENSG00000279720.1	bP-2171C21.6	0	0.514888	0.12215	0.514888
ENSG00000173482.15	PTPRM	0.486899	0.180088	0.12235	-0.306811
ENSG00000205105.6	COX17P1	0	1.47468	0.1224	1.47468
ENSG00000205426.9	KRT81	1.43257	1.89796	0.12255	0.465395
ENSG00000278126.1	RP11-454E5.4	0	0.381793	0.12285	0.381793
ENSG00000269038.1	AP001462.6	1.47344	0.724021	0.1229	-0.749423
ENSG00000241462.1	RP11-579O24.1	0	0.453706	0.1231	0.453706
ENSG00000140365.14	COMMD4	4.46502	4.82945	0.12315	0.364433
ENSG00000166575.15	TMEM135	3.87286	4.61986	0.1235	0.747007
ENSG00000246465.1	RP11-57A19.2	0.295025	0.494443	0.1236	0.199419
ENSG00000120549.14	KIAA1217	2.65809	3.03555	0.12365	0.377458
ENSG00000264655.1	CTD-2267D19.4	0.161533	0.92894	0.1237	0.767407
ENSG00000273004.1	GS1-279B7.2	0.0815018	0.530105	0.1237	0.448603
ENSG00000180708.4	OR10K2	0.0602516	0.407159	0.1237	0.346907
ENSG00000236844.1	AC091633.2	0.169504	0.964327	0.1237	0.794823
ENSG00000250982.2	RP11-159J3.1	0.0572958	0.389333	0.1237	0.332037
ENSG00000281638.1	AL589842.1	0.728501	0.175834	0.12375	-0.552668
ENSG00000277813.1	SNORD3A	4.45344	0.014295	0.12375	-4.43914
ENSG00000185275.6	CD24P4	3.09696	1.59239	0.12375	-1.50458
ENSG00000229956.8	ZRANB2-AS2	0.764506	1.12449	0.12395	0.359981
ENSG00000151929.8	BAG3	5.73002	5.42729	0.1242	-0.302735
ENSG00000171903.15	CYP4F11	1.53026	1.82155	0.1243	0.291286
ENSG00000152315.4	KCNK13	0.518599	0.757015	0.12455	0.238416
ENSG00000006740.15	ARHGAP44	1.75368	2.19277	0.12465	0.439094
ENSG00000063660.7	GPC1	0.62597	0.901585	0.12465	0.275615
ENSG00000215817.4	ZC3H11B	0.408051	0.225844	0.12465	-0.182207
ENSG00000242262.1	RP11-100N21.1	0.773875	1.32498	0.12475	0.551109
ENSG00000269959.1	SPACA6P-AS	0.366798	0.562939	0.12475	0.196141
ENSG00000260111.1	RP11-529K1.4	0	0.403762	0.12495	0.403762
ENSG00000087258.12	GNAO1	0.206567	0.520815	0.12525	0.314249
ENSG00000224094.1	RPS24P8	3.98082	3.45452	0.1253	-0.526297
ENSG00000273920.1	RP11-761I4.5	0	0.455865	0.1254	0.455865
ENSG00000165480.14	SKA3	2.89718	3.26248	0.12565	0.365303
ENSG00000116254.16	CHD5	0.857553	0.412421	0.126	-0.445132
ENSG00000163923.8	RPL39L	3.99226	4.35804	0.12635	0.365784
ENSG00000213791.4	RP11-941H19.2	0	0.382319	0.12635	0.382319
ENSG00000235214.1	FAM83C-AS1	0	0.74444	0.1265	0.74444
ENSG00000165923.14	AGBL2	1.88663	1.47733	0.12655	-0.409302
ENSG00000133739.14	LRRCC1	1.65852	1.97162	0.12675	0.313101
ENSG00000163347.5	CLDN1	1.7026	1.40273	0.12675	-0.299877
ENSG00000213958.2	KRT18P29	1.05358	0.663449	0.127	-0.390135
ENSG00000131797.11	CLUHP3	2.08016	2.41438	0.12715	0.334228
ENSG00000130475.13	FCHO1	1.27226	1.62664	0.1274	0.354379
ENSG00000101331.14	CCM2L	0.291673	0.514771	0.12795	0.223098
ENSG00000121380.11	BCL2L14	0.408664	0.122397	0.12815	-0.286267
ENSG00000279253.1	RP4-614O4.13	0.501752	0.576732	0.1282	0.0749801
ENSG00000171962.16	LRRC48	0.676016	0.296058	0.1282	-0.379958
ENSG00000257526.2	RP11-20E24.1	0.651227	0	0.1284	-0.651227
ENSG00000184774.8	MGAT4EP	0.398462	0.137869	0.12845	-0.260593
ENSG00000236601.1	RP4-669L17.2	0.917251	0.300093	0.12855	-0.617157
ENSG00000129925.9	TMEM8A	3.22489	3.70773	0.12865	0.482848
ENSG00000255036.4	RP11-23J9.4	0.377202	0.618618	0.1287	0.241417
ENSG00000133247.12	SUV420H2	2.99254	2.53916	0.1288	-0.453379
ENSG00000136205.15	TNS3	2.73968	2.43071	0.1288	-0.308973
ENSG00000082482.12	KCNK2	2.18685	1.84551	0.1289	-0.341336
ENSG00000197238.4	HIST1H4J	0.26959	1.24723	0.12895	0.977639
ENSG00000243974.1	VTI1BP1	0.0903547	0.51798	0.12895	0.427625
ENSG00000178038.15	ALS2CL	1.27077	0.955124	0.12895	-0.31565
ENSG00000185670.7	ZBTB3	1.6661	1.16004	0.12905	-0.506066
ENSG00000277232.2	GTSE1-AS1	1.41724	0.701482	0.12915	-0.715758
ENSG00000100292.15	HMOX1	4.02955	4.33677	0.12925	0.307219
ENSG00000115380.17	EFEMP1	4.4195	4.11453	0.12925	-0.304965
ENSG00000171016.10	PYGO1	0.587751	0.387739	0.1296	-0.200012
ENSG00000148218.14	ALAD	4.73541	4.43174	0.12965	-0.303671
ENSG00000273084.1	RP11-1275H24.3	1.91085	1.43542	0.1297	-0.475431
ENSG00000225573.4	RPL35P5	4.35517	3.82761	0.12985	-0.527566
ENSG00000214293.7	APTR	5.1693	5.52894	0.13	0.359633
ENSG00000256663.1	RP11-424C20.2	0.683469	1.01034	0.13035	0.326867
ENSG00000224411.3	HSP90AA2P	2.53241	2.21963	0.13055	-0.312787
ENSG00000180210.13	F2	0.395	0.174267	0.1306	-0.220733
ENSG00000268104.2	SLC6A14	4.77212	4.34562	0.1306	-0.426494
ENSG00000132109.9	TRIM21	3.64637	3.95411	0.13095	0.307742
ENSG00000226666.1	HSPA9P1	0.202159	0.400385	0.13095	0.198226
ENSG00000280106.1	CTC-523E23.3	0.18852	0.375021	0.13095	0.186501
ENSG00000212864.3	RNF208	2.61656	2.98687	0.1311	0.370306
ENSG00000233514.1	RP11-570P14.1	2.04398	1.18879	0.1311	-0.855188
ENSG00000154269.13	ENPP3	0.527958	0.188947	0.1315	-0.339012
ENSG00000279148.1	RP11-135F9.4	0.261229	0.546992	0.1317	0.285763
ENSG00000108679.11	LGALS3BP	2.55125	2.88488	0.13175	0.333638
ENSG00000258465.5	RP11-574F21.3	0	0.747316	0.13195	0.747316
ENSG00000228886.1	RP11-290D2.3	0.41122	0	0.1323	-0.41122
ENSG00000233994.2	GDI2P2	1.24458	0.621138	0.1325	-0.623439
ENSG00000255993.1	PSMC1P9	0.549557	0.273424	0.1325	-0.276133
ENSG00000255823.2	MTRNR2L8	1.94005	1.56618	0.1326	-0.373872
ENSG00000105549.9	THEG	0.100386	0.374095	0.1326	0.273709
ENSG00000186523.13	FAM86B1	2.03498	1.69868	0.1328	-0.336307
ENSG00000270558.1	CTD-2124B8.2	0.939303	1.5582	0.13305	0.618901
ENSG00000237343.1	RP11-763B22.4	0	0.930384	0.13345	0.930384
ENSG00000144730.15	IL17RD	0.512402	0.852577	0.13375	0.340175
ENSG00000169903.6	TM4SF4	0.735624	0.352494	0.1338	-0.38313
ENSG00000003436.13	TFPI	4.27656	3.88687	0.13405	-0.389692
ENSG00000143013.11	LMO4	0.951045	1.32718	0.1341	0.37613
ENSG00000201558.1	RNVU1-6	2.26646	4.65661	0.1341	2.39015
ENSG00000239559.2	RPL37P2	2.97771	2.04266	0.1345	-0.935052
ENSG00000173838.10	2021-03-10	0.592284	0.206306	0.1351	-0.385979
ENSG00000228477.1	RP3-342P20.2	1.07308	0.554334	0.1351	-0.518745
ENSG00000196092.11	PAX5	1.7684	0.505915	0.13515	-1.26249
ENSG00000159450.11	TCHH	1.21243	1.00832	0.1352	-0.204104
ENSG00000090339.7	ICAM1	3.013	3.42235	0.1356	0.409343
ENSG00000281706.1	LINC01012	1.19812	1.68937	0.13585	0.491254
ENSG00000158555.13	GDPD5	0.839806	1.35159	0.1359	0.511782
ENSG00000178202.11	KDELC2	2.43771	2.76168	0.13605	0.32397
ENSG00000124613.7	ZNF391	2.39559	2.82138	0.13615	0.425786
ENSG00000173531.14	MST1	0.645374	1.37211	0.13625	0.726736
ENSG00000054282.14	SDCCAG8	2.24395	2.74103	0.13635	0.497083
ENSG00000108387.13	2021-09-04	0.4479	1.07444	0.13655	0.626544
ENSG00000163083.5	INHBB	5.7219	5.43264	0.1366	-0.289258
ENSG00000206503.10	HLA-A	0.66766	0.954813	0.1368	0.287153
ENSG00000243449.5	C4orf48	1.5348	2.18643	0.1369	0.651635
ENSG00000257084.1	U47924.27	4.24031	3.71122	0.13695	-0.529095
ENSG00000149289.9	ZC3H12C	1.01134	0.805925	0.13695	-0.205413
ENSG00000197734.7	C14orf178	0	0.392113	0.1374	0.392113
ENSG00000109255.10	NMU	0.582435	1.06027	0.1375	0.477834
ENSG00000031823.13	RANBP3	4.31196	3.81636	0.13765	-0.495597
ENSG00000011028.12	MRC2	0.301167	0.577944	0.13775	0.276776
ENSG00000152137.5	HSPB8	7.68605	7.40506	0.13775	-0.28098
ENSG00000234807.5	LINC01135	0.109552	0.500558	0.1378	0.391006
ENSG00000272904.1	RP11-392E22.11	0	0.586835	0.1378	0.586835
ENSG00000204815.7	TTC25	0.866353	0.45795	0.13815	-0.408402
ENSG00000079150.16	FKBP7	2.31448	1.84195	0.13875	-0.472523
ENSG00000239617.1	RP11-302B13.1	0	1.34717	0.13905	1.34717
ENSG00000279730.1	AL356585.3	0.467281	0.229213	0.1391	-0.238068
ENSG00000184414.2	RP11-44M6.3	1.37646	0.976457	0.1392	-0.4
ENSG00000280422.1	RP11-155D18.13	0.579663	0.838878	0.13925	0.259215
ENSG00000176142.11	TMEM39A	3.54638	3.95243	0.13925	0.406051
ENSG00000118762.6	PKD2	1.67353	2.01824	0.13925	0.34471
ENSG00000015475.17	BID	4.26134	4.65211	0.1394	0.390765
ENSG00000149131.14	SERPING1	0.808733	1.16267	0.1394	0.353934
ENSG00000234073.1	AC011816.1	0	0.717329	0.1397	0.717329
ENSG00000236283.2	AC013463.2	0.15036	0.444013	0.13975	0.293653
ENSG00000147872.8	PLIN2	2.4626	2.79084	0.13985	0.32824
ENSG00000186594.11	MIR22HG	0.749492	1.28238	0.13995	0.532888
ENSG00000140326.11	CDAN1	2.20569	2.57463	0.14	0.368945
ENSG00000229989.3	MIR181A1HG	0.144527	0.405026	0.14015	0.260499
ENSG00000241458.1	RPL7P19	0.835619	0.292337	0.14025	-0.543283
ENSG00000233895.1	RP1-122P22.2	2.57075	1.70081	0.14035	-0.869935
ENSG00000261441.1	RP11-217B1.2	0.724574	1.08149	0.1406	0.356915
ENSG00000225018.1	RP11-419M24.5	1.14643	0.475092	0.14065	-0.671335
ENSG00000239443.1	PABPC1P10	0.666662	0.24729	0.14065	-0.419373
ENSG00000258748.1	CTD-2223O18.1	0.478077	0.169793	0.14065	-0.308284
ENSG00000266824.1	RP11-599B13.7	0.473009	0.167799	0.14065	-0.30521
ENSG00000277423.1	RP11-173P15.9	0.570799	0.207087	0.14065	-0.363712
ENSG00000213082.3	PPP1R14BP2	0.510772	0.182766	0.14065	-0.328006
[truncated: 59,611 more rows]

## Sheet: GSEA_IL10RB-DT pathway
Supplementary Table3. Differential expression and pathway analysis of lncRNA regulated genes
[truncated: 27 more rows]

[truncated: 1 more sheets: GSEA_LINC01198 pathway]
